# Supplementary material for: Cell-type-specific CAG repeat expansions and toxicity of mutant Huntingtin in human striatum and cerebellum
Source: Nat Genet. 2024 Jan 30;56(3):383–94. doi: 10.1038/s41588-024-01653-6 (PMC10937393; doi:10.1038/s41588-024-01653-6)
Supplement: Supplementary file 4 — ATXN3 exon 10 reference sequences. [file 41588_2024_1653_MOESM4_ESM.fas]

>SCA_variants_CTG_1_repeats
GAACTGGTGGCTGGCCTTTCACATGGATGTGAACTCTGTCCTGATAGGTCCCGTTGCTGCTTTTGCTGCTGTCTGAAACATTCAAAAGTGAAGTATATTTAAAAAACAAAACTTAAAAGAATAAATACACCATGAGAAAAACTATTCATAAGGAAAATACATTGTTTCACGAATCAAAGTAGTCACTGGTATTA
>SCA_variants_CTG_2_repeats
GAACTGGTGGCTGGCCTTTCACATGGATGTGAACTCTGTCCTGATAGGTCCCGCTGTTGCTGCTTTTGCTGCTGTCTGAAACATTCAAAAGTGAAGTATATTTAAAAAACAAAACTTAAAAGAATAAATACACCATGAGAAAAACTATTCATAAGGAAAATACATTGTTTCACGAATCAAAGTAGTCACTGGTATTA
>SCA_variants_CTG_3_repeats
GAACTGGTGGCTGGCCTTTCACATGGATGTGAACTCTGTCCTGATAGGTCCCGCTGCTGTTGCTGCTTTTGCTGCTGTCTGAAACATTCAAAAGTGAAGTATATTTAAAAAACAAAACTTAAAAGAATAAATACACCATGAGAAAAACTATTCATAAGGAAAATACATTGTTTCACGAATCAAAGTAGTCACTGGTATTA
>SCA_variants_CTG_4_repeats
GAACTGGTGGCTGGCCTTTCACATGGATGTGAACTCTGTCCTGATAGGTCCCGCTGCTGCTGTTGCTGCTTTTGCTGCTGTCTGAAACATTCAAAAGTGAAGTATATTTAAAAAACAAAACTTAAAAGAATAAATACACCATGAGAAAAACTATTCATAAGGAAAATACATTGTTTCACGAATCAAAGTAGTCACTGGTATTA
>SCA_variants_CTG_5_repeats
GAACTGGTGGCTGGCCTTTCACATGGATGTGAACTCTGTCCTGATAGGTCCCGCTGCTGCTGCTGTTGCTGCTTTTGCTGCTGTCTGAAACATTCAAAAGTGAAGTATATTTAAAAAACAAAACTTAAAAGAATAAATACACCATGAGAAAAACTATTCATAAGGAAAATACATTGTTTCACGAATCAAAGTAGTCACTGGTATTA
>SCA_variants_CTG_6_repeats
GAACTGGTGGCTGGCCTTTCACATGGATGTGAACTCTGTCCTGATAGGTCCCGCTGCTGCTGCTGCTGTTGCTGCTTTTGCTGCTGTCTGAAACATTCAAAAGTGAAGTATATTTAAAAAACAAAACTTAAAAGAATAAATACACCATGAGAAAAACTATTCATAAGGAAAATACATTGTTTCACGAATCAAAGTAGTCACTGGTATTA
>SCA_variants_CTG_7_repeats
GAACTGGTGGCTGGCCTTTCACATGGATGTGAACTCTGTCCTGATAGGTCCCGCTGCTGCTGCTGCTGCTGTTGCTGCTTTTGCTGCTGTCTGAAACATTCAAAAGTGAAGTATATTTAAAAAACAAAACTTAAAAGAATAAATACACCATGAGAAAAACTATTCATAAGGAAAATACATTGTTTCACGAATCAAAGTAGTCACTGGTATTA
>SCA_variants_CTG_8_repeats
GAACTGGTGGCTGGCCTTTCACATGGATGTGAACTCTGTCCTGATAGGTCCCGCTGCTGCTGCTGCTGCTGCTGTTGCTGCTTTTGCTGCTGTCTGAAACATTCAAAAGTGAAGTATATTTAAAAAACAAAACTTAAAAGAATAAATACACCATGAGAAAAACTATTCATAAGGAAAATACATTGTTTCACGAATCAAAGTAGTCACTGGTATTA
>SCA_variants_CTG_9_repeats
GAACTGGTGGCTGGCCTTTCACATGGATGTGAACTCTGTCCTGATAGGTCCCGCTGCTGCTGCTGCTGCTGCTGCTGTTGCTGCTTTTGCTGCTGTCTGAAACATTCAAAAGTGAAGTATATTTAAAAAACAAAACTTAAAAGAATAAATACACCATGAGAAAAACTATTCATAAGGAAAATACATTGTTTCACGAATCAAAGTAGTCACTGGTATTA
>SCA_variants_CTG_10_repeats
GAACTGGTGGCTGGCCTTTCACATGGATGTGAACTCTGTCCTGATAGGTCCCGCTGCTGCTGCTGCTGCTGCTGCTGCTGTTGCTGCTTTTGCTGCTGTCTGAAACATTCAAAAGTGAAGTATATTTAAAAAACAAAACTTAAAAGAATAAATACACCATGAGAAAAACTATTCATAAGGAAAATACATTGTTTCACGAATCAAAGTAGTCACTGGTATTA
>SCA_variants_CTG_11_repeats
GAACTGGTGGCTGGCCTTTCACATGGATGTGAACTCTGTCCTGATAGGTCCCGCTGCTGCTGCTGCTGCTGCTGCTGCTGCTGTTGCTGCTTTTGCTGCTGTCTGAAACATTCAAAAGTGAAGTATATTTAAAAAACAAAACTTAAAAGAATAAATACACCATGAGAAAAACTATTCATAAGGAAAATACATTGTTTCACGAATCAAAGTAGTCACTGGTATTA
>SCA_variants_CTG_12_repeats
GAACTGGTGGCTGGCCTTTCACATGGATGTGAACTCTGTCCTGATAGGTCCCGCTGCTGCTGCTGCTGCTGCTGCTGCTGCTGCTGTTGCTGCTTTTGCTGCTGTCTGAAACATTCAAAAGTGAAGTATATTTAAAAAACAAAACTTAAAAGAATAAATACACCATGAGAAAAACTATTCATAAGGAAAATACATTGTTTCACGAATCAAAGTAGTCACTGGTATTA
>SCA_variants_CTG_13_repeats
GAACTGGTGGCTGGCCTTTCACATGGATGTGAACTCTGTCCTGATAGGTCCCGCTGCTGCTGCTGCTGCTGCTGCTGCTGCTGCTGCTGTTGCTGCTTTTGCTGCTGTCTGAAACATTCAAAAGTGAAGTATATTTAAAAAACAAAACTTAAAAGAATAAATACACCATGAGAAAAACTATTCATAAGGAAAATACATTGTTTCACGAATCAAAGTAGTCACTGGTATTA
>SCA_variants_CTG_14_repeats
GAACTGGTGGCTGGCCTTTCACATGGATGTGAACTCTGTCCTGATAGGTCCCGCTGCTGCTGCTGCTGCTGCTGCTGCTGCTGCTGCTGCTGTTGCTGCTTTTGCTGCTGTCTGAAACATTCAAAAGTGAAGTATATTTAAAAAACAAAACTTAAAAGAATAAATACACCATGAGAAAAACTATTCATAAGGAAAATACATTGTTTCACGAATCAAAGTAGTCACTGGTATTA
>SCA_variants_CTG_15_repeats
GAACTGGTGGCTGGCCTTTCACATGGATGTGAACTCTGTCCTGATAGGTCCCGCTGCTGCTGCTGCTGCTGCTGCTGCTGCTGCTGCTGCTGCTGTTGCTGCTTTTGCTGCTGTCTGAAACATTCAAAAGTGAAGTATATTTAAAAAACAAAACTTAAAAGAATAAATACACCATGAGAAAAACTATTCATAAGGAAAATACATTGTTTCACGAATCAAAGTAGTCACTGGTATTA
>SCA_variants_CTG_16_repeats
GAACTGGTGGCTGGCCTTTCACATGGATGTGAACTCTGTCCTGATAGGTCCCGCTGCTGCTGCTGCTGCTGCTGCTGCTGCTGCTGCTGCTGCTGCTGTTGCTGCTTTTGCTGCTGTCTGAAACATTCAAAAGTGAAGTATATTTAAAAAACAAAACTTAAAAGAATAAATACACCATGAGAAAAACTATTCATAAGGAAAATACATTGTTTCACGAATCAAAGTAGTCACTGGTATTA
>SCA_variants_CTG_17_repeats
GAACTGGTGGCTGGCCTTTCACATGGATGTGAACTCTGTCCTGATAGGTCCCGCTGCTGCTGCTGCTGCTGCTGCTGCTGCTGCTGCTGCTGCTGCTGCTGTTGCTGCTTTTGCTGCTGTCTGAAACATTCAAAAGTGAAGTATATTTAAAAAACAAAACTTAAAAGAATAAATACACCATGAGAAAAACTATTCATAAGGAAAATACATTGTTTCACGAATCAAAGTAGTCACTGGTATTA
>SCA_variants_CTG_18_repeats
GAACTGGTGGCTGGCCTTTCACATGGATGTGAACTCTGTCCTGATAGGTCCCGCTGCTGCTGCTGCTGCTGCTGCTGCTGCTGCTGCTGCTGCTGCTGCTGCTGTTGCTGCTTTTGCTGCTGTCTGAAACATTCAAAAGTGAAGTATATTTAAAAAACAAAACTTAAAAGAATAAATACACCATGAGAAAAACTATTCATAAGGAAAATACATTGTTTCACGAATCAAAGTAGTCACTGGTATTA
>SCA_variants_CTG_19_repeats
GAACTGGTGGCTGGCCTTTCACATGGATGTGAACTCTGTCCTGATAGGTCCCGCTGCTGCTGCTGCTGCTGCTGCTGCTGCTGCTGCTGCTGCTGCTGCTGCTGCTGTTGCTGCTTTTGCTGCTGTCTGAAACATTCAAAAGTGAAGTATATTTAAAAAACAAAACTTAAAAGAATAAATACACCATGAGAAAAACTATTCATAAGGAAAATACATTGTTTCACGAATCAAAGTAGTCACTGGTATTA
>SCA_variants_CTG_20_repeats
GAACTGGTGGCTGGCCTTTCACATGGATGTGAACTCTGTCCTGATAGGTCCCGCTGCTGCTGCTGCTGCTGCTGCTGCTGCTGCTGCTGCTGCTGCTGCTGCTGCTGCTGTTGCTGCTTTTGCTGCTGTCTGAAACATTCAAAAGTGAAGTATATTTAAAAAACAAAACTTAAAAGAATAAATACACCATGAGAAAAACTATTCATAAGGAAAATACATTGTTTCACGAATCAAAGTAGTCACTGGTATTA
>SCA_variants_CTG_21_repeats
GAACTGGTGGCTGGCCTTTCACATGGATGTGAACTCTGTCCTGATAGGTCCCGCTGCTGCTGCTGCTGCTGCTGCTGCTGCTGCTGCTGCTGCTGCTGCTGCTGCTGCTGCTGTTGCTGCTTTTGCTGCTGTCTGAAACATTCAAAAGTGAAGTATATTTAAAAAACAAAACTTAAAAGAATAAATACACCATGAGAAAAACTATTCATAAGGAAAATACATTGTTTCACGAATCAAAGTAGTCACTGGTATTA
>SCA_variants_CTG_22_repeats
GAACTGGTGGCTGGCCTTTCACATGGATGTGAACTCTGTCCTGATAGGTCCCGCTGCTGCTGCTGCTGCTGCTGCTGCTGCTGCTGCTGCTGCTGCTGCTGCTGCTGCTGCTGCTGTTGCTGCTTTTGCTGCTGTCTGAAACATTCAAAAGTGAAGTATATTTAAAAAACAAAACTTAAAAGAATAAATACACCATGAGAAAAACTATTCATAAGGAAAATACATTGTTTCACGAATCAAAGTAGTCACTGGTATTA
>SCA_variants_CTG_23_repeats
GAACTGGTGGCTGGCCTTTCACATGGATGTGAACTCTGTCCTGATAGGTCCCGCTGCTGCTGCTGCTGCTGCTGCTGCTGCTGCTGCTGCTGCTGCTGCTGCTGCTGCTGCTGCTGCTGTTGCTGCTTTTGCTGCTGTCTGAAACATTCAAAAGTGAAGTATATTTAAAAAACAAAACTTAAAAGAATAAATACACCATGAGAAAAACTATTCATAAGGAAAATACATTGTTTCACGAATCAAAGTAGTCACTGGTATTA
>SCA_variants_CTG_24_repeats
GAACTGGTGGCTGGCCTTTCACATGGATGTGAACTCTGTCCTGATAGGTCCCGCTGCTGCTGCTGCTGCTGCTGCTGCTGCTGCTGCTGCTGCTGCTGCTGCTGCTGCTGCTGCTGCTGCTGTTGCTGCTTTTGCTGCTGTCTGAAACATTCAAAAGTGAAGTATATTTAAAAAACAAAACTTAAAAGAATAAATACACCATGAGAAAAACTATTCATAAGGAAAATACATTGTTTCACGAATCAAAGTAGTCACTGGTATTA
>SCA_variants_CTG_25_repeats
GAACTGGTGGCTGGCCTTTCACATGGATGTGAACTCTGTCCTGATAGGTCCCGCTGCTGCTGCTGCTGCTGCTGCTGCTGCTGCTGCTGCTGCTGCTGCTGCTGCTGCTGCTGCTGCTGCTGCTGTTGCTGCTTTTGCTGCTGTCTGAAACATTCAAAAGTGAAGTATATTTAAAAAACAAAACTTAAAAGAATAAATACACCATGAGAAAAACTATTCATAAGGAAAATACATTGTTTCACGAATCAAAGTAGTCACTGGTATTA
>SCA_variants_CTG_26_repeats
GAACTGGTGGCTGGCCTTTCACATGGATGTGAACTCTGTCCTGATAGGTCCCGCTGCTGCTGCTGCTGCTGCTGCTGCTGCTGCTGCTGCTGCTGCTGCTGCTGCTGCTGCTGCTGCTGCTGCTGCTGTTGCTGCTTTTGCTGCTGTCTGAAACATTCAAAAGTGAAGTATATTTAAAAAACAAAACTTAAAAGAATAAATACACCATGAGAAAAACTATTCATAAGGAAAATACATTGTTTCACGAATCAAAGTAGTCACTGGTATTA
>SCA_variants_CTG_27_repeats
GAACTGGTGGCTGGCCTTTCACATGGATGTGAACTCTGTCCTGATAGGTCCCGCTGCTGCTGCTGCTGCTGCTGCTGCTGCTGCTGCTGCTGCTGCTGCTGCTGCTGCTGCTGCTGCTGCTGCTGCTGCTGTTGCTGCTTTTGCTGCTGTCTGAAACATTCAAAAGTGAAGTATATTTAAAAAACAAAACTTAAAAGAATAAATACACCATGAGAAAAACTATTCATAAGGAAAATACATTGTTTCACGAATCAAAGTAGTCACTGGTATTA
>SCA_variants_CTG_28_repeats
GAACTGGTGGCTGGCCTTTCACATGGATGTGAACTCTGTCCTGATAGGTCCCGCTGCTGCTGCTGCTGCTGCTGCTGCTGCTGCTGCTGCTGCTGCTGCTGCTGCTGCTGCTGCTGCTGCTGCTGCTGCTGCTGTTGCTGCTTTTGCTGCTGTCTGAAACATTCAAAAGTGAAGTATATTTAAAAAACAAAACTTAAAAGAATAAATACACCATGAGAAAAACTATTCATAAGGAAAATACATTGTTTCACGAATCAAAGTAGTCACTGGTATTA
>SCA_variants_CTG_29_repeats
GAACTGGTGGCTGGCCTTTCACATGGATGTGAACTCTGTCCTGATAGGTCCCGCTGCTGCTGCTGCTGCTGCTGCTGCTGCTGCTGCTGCTGCTGCTGCTGCTGCTGCTGCTGCTGCTGCTGCTGCTGCTGCTGCTGTTGCTGCTTTTGCTGCTGTCTGAAACATTCAAAAGTGAAGTATATTTAAAAAACAAAACTTAAAAGAATAAATACACCATGAGAAAAACTATTCATAAGGAAAATACATTGTTTCACGAATCAAAGTAGTCACTGGTATTA
>SCA_variants_CTG_30_repeats
GAACTGGTGGCTGGCCTTTCACATGGATGTGAACTCTGTCCTGATAGGTCCCGCTGCTGCTGCTGCTGCTGCTGCTGCTGCTGCTGCTGCTGCTGCTGCTGCTGCTGCTGCTGCTGCTGCTGCTGCTGCTGCTGCTGCTGTTGCTGCTTTTGCTGCTGTCTGAAACATTCAAAAGTGAAGTATATTTAAAAAACAAAACTTAAAAGAATAAATACACCATGAGAAAAACTATTCATAAGGAAAATACATTGTTTCACGAATCAAAGTAGTCACTGGTATTA
>SCA_variants_CTG_31_repeats
GAACTGGTGGCTGGCCTTTCACATGGATGTGAACTCTGTCCTGATAGGTCCCGCTGCTGCTGCTGCTGCTGCTGCTGCTGCTGCTGCTGCTGCTGCTGCTGCTGCTGCTGCTGCTGCTGCTGCTGCTGCTGCTGCTGCTGCTGTTGCTGCTTTTGCTGCTGTCTGAAACATTCAAAAGTGAAGTATATTTAAAAAACAAAACTTAAAAGAATAAATACACCATGAGAAAAACTATTCATAAGGAAAATACATTGTTTCACGAATCAAAGTAGTCACTGGTATTA
>SCA_variants_CTG_32_repeats
GAACTGGTGGCTGGCCTTTCACATGGATGTGAACTCTGTCCTGATAGGTCCCGCTGCTGCTGCTGCTGCTGCTGCTGCTGCTGCTGCTGCTGCTGCTGCTGCTGCTGCTGCTGCTGCTGCTGCTGCTGCTGCTGCTGCTGCTGCTGTTGCTGCTTTTGCTGCTGTCTGAAACATTCAAAAGTGAAGTATATTTAAAAAACAAAACTTAAAAGAATAAATACACCATGAGAAAAACTATTCATAAGGAAAATACATTGTTTCACGAATCAAAGTAGTCACTGGTATTA
>SCA_variants_CTG_33_repeats
GAACTGGTGGCTGGCCTTTCACATGGATGTGAACTCTGTCCTGATAGGTCCCGCTGCTGCTGCTGCTGCTGCTGCTGCTGCTGCTGCTGCTGCTGCTGCTGCTGCTGCTGCTGCTGCTGCTGCTGCTGCTGCTGCTGCTGCTGCTGCTGTTGCTGCTTTTGCTGCTGTCTGAAACATTCAAAAGTGAAGTATATTTAAAAAACAAAACTTAAAAGAATAAATACACCATGAGAAAAACTATTCATAAGGAAAATACATTGTTTCACGAATCAAAGTAGTCACTGGTATTA
>SCA_variants_CTG_34_repeats
GAACTGGTGGCTGGCCTTTCACATGGATGTGAACTCTGTCCTGATAGGTCCCGCTGCTGCTGCTGCTGCTGCTGCTGCTGCTGCTGCTGCTGCTGCTGCTGCTGCTGCTGCTGCTGCTGCTGCTGCTGCTGCTGCTGCTGCTGCTGCTGCTGTTGCTGCTTTTGCTGCTGTCTGAAACATTCAAAAGTGAAGTATATTTAAAAAACAAAACTTAAAAGAATAAATACACCATGAGAAAAACTATTCATAAGGAAAATACATTGTTTCACGAATCAAAGTAGTCACTGGTATTA
>SCA_variants_CTG_35_repeats
GAACTGGTGGCTGGCCTTTCACATGGATGTGAACTCTGTCCTGATAGGTCCCGCTGCTGCTGCTGCTGCTGCTGCTGCTGCTGCTGCTGCTGCTGCTGCTGCTGCTGCTGCTGCTGCTGCTGCTGCTGCTGCTGCTGCTGCTGCTGCTGCTGCTGTTGCTGCTTTTGCTGCTGTCTGAAACATTCAAAAGTGAAGTATATTTAAAAAACAAAACTTAAAAGAATAAATACACCATGAGAAAAACTATTCATAAGGAAAATACATTGTTTCACGAATCAAAGTAGTCACTGGTATTA
>SCA_variants_CTG_36_repeats
GAACTGGTGGCTGGCCTTTCACATGGATGTGAACTCTGTCCTGATAGGTCCCGCTGCTGCTGCTGCTGCTGCTGCTGCTGCTGCTGCTGCTGCTGCTGCTGCTGCTGCTGCTGCTGCTGCTGCTGCTGCTGCTGCTGCTGCTGCTGCTGCTGCTGCTGTTGCTGCTTTTGCTGCTGTCTGAAACATTCAAAAGTGAAGTATATTTAAAAAACAAAACTTAAAAGAATAAATACACCATGAGAAAAACTATTCATAAGGAAAATACATTGTTTCACGAATCAAAGTAGTCACTGGTATTA
>SCA_variants_CTG_37_repeats
GAACTGGTGGCTGGCCTTTCACATGGATGTGAACTCTGTCCTGATAGGTCCCGCTGCTGCTGCTGCTGCTGCTGCTGCTGCTGCTGCTGCTGCTGCTGCTGCTGCTGCTGCTGCTGCTGCTGCTGCTGCTGCTGCTGCTGCTGCTGCTGCTGCTGCTGCTGTTGCTGCTTTTGCTGCTGTCTGAAACATTCAAAAGTGAAGTATATTTAAAAAACAAAACTTAAAAGAATAAATACACCATGAGAAAAACTATTCATAAGGAAAATACATTGTTTCACGAATCAAAGTAGTCACTGGTATTA
>SCA_variants_CTG_38_repeats
GAACTGGTGGCTGGCCTTTCACATGGATGTGAACTCTGTCCTGATAGGTCCCGCTGCTGCTGCTGCTGCTGCTGCTGCTGCTGCTGCTGCTGCTGCTGCTGCTGCTGCTGCTGCTGCTGCTGCTGCTGCTGCTGCTGCTGCTGCTGCTGCTGCTGCTGCTGCTGTTGCTGCTTTTGCTGCTGTCTGAAACATTCAAAAGTGAAGTATATTTAAAAAACAAAACTTAAAAGAATAAATACACCATGAGAAAAACTATTCATAAGGAAAATACATTGTTTCACGAATCAAAGTAGTCACTGGTATTA
>SCA_variants_CTG_39_repeats
GAACTGGTGGCTGGCCTTTCACATGGATGTGAACTCTGTCCTGATAGGTCCCGCTGCTGCTGCTGCTGCTGCTGCTGCTGCTGCTGCTGCTGCTGCTGCTGCTGCTGCTGCTGCTGCTGCTGCTGCTGCTGCTGCTGCTGCTGCTGCTGCTGCTGCTGCTGCTGCTGTTGCTGCTTTTGCTGCTGTCTGAAACATTCAAAAGTGAAGTATATTTAAAAAACAAAACTTAAAAGAATAAATACACCATGAGAAAAACTATTCATAAGGAAAATACATTGTTTCACGAATCAAAGTAGTCACTGGTATTA
>SCA_variants_CTG_40_repeats
GAACTGGTGGCTGGCCTTTCACATGGATGTGAACTCTGTCCTGATAGGTCCCGCTGCTGCTGCTGCTGCTGCTGCTGCTGCTGCTGCTGCTGCTGCTGCTGCTGCTGCTGCTGCTGCTGCTGCTGCTGCTGCTGCTGCTGCTGCTGCTGCTGCTGCTGCTGCTGCTGCTGTTGCTGCTTTTGCTGCTGTCTGAAACATTCAAAAGTGAAGTATATTTAAAAAACAAAACTTAAAAGAATAAATACACCATGAGAAAAACTATTCATAAGGAAAATACATTGTTTCACGAATCAAAGTAGTCACTGGTATTA
>SCA_variants_CTG_41_repeats
GAACTGGTGGCTGGCCTTTCACATGGATGTGAACTCTGTCCTGATAGGTCCCGCTGCTGCTGCTGCTGCTGCTGCTGCTGCTGCTGCTGCTGCTGCTGCTGCTGCTGCTGCTGCTGCTGCTGCTGCTGCTGCTGCTGCTGCTGCTGCTGCTGCTGCTGCTGCTGCTGCTGCTGTTGCTGCTTTTGCTGCTGTCTGAAACATTCAAAAGTGAAGTATATTTAAAAAACAAAACTTAAAAGAATAAATACACCATGAGAAAAACTATTCATAAGGAAAATACATTGTTTCACGAATCAAAGTAGTCACTGGTATTA
>SCA_variants_CTG_42_repeats
GAACTGGTGGCTGGCCTTTCACATGGATGTGAACTCTGTCCTGATAGGTCCCGCTGCTGCTGCTGCTGCTGCTGCTGCTGCTGCTGCTGCTGCTGCTGCTGCTGCTGCTGCTGCTGCTGCTGCTGCTGCTGCTGCTGCTGCTGCTGCTGCTGCTGCTGCTGCTGCTGCTGCTGCTGTTGCTGCTTTTGCTGCTGTCTGAAACATTCAAAAGTGAAGTATATTTAAAAAACAAAACTTAAAAGAATAAATACACCATGAGAAAAACTATTCATAAGGAAAATACATTGTTTCACGAATCAAAGTAGTCACTGGTATTA
>SCA_variants_CTG_43_repeats
GAACTGGTGGCTGGCCTTTCACATGGATGTGAACTCTGTCCTGATAGGTCCCGCTGCTGCTGCTGCTGCTGCTGCTGCTGCTGCTGCTGCTGCTGCTGCTGCTGCTGCTGCTGCTGCTGCTGCTGCTGCTGCTGCTGCTGCTGCTGCTGCTGCTGCTGCTGCTGCTGCTGCTGCTGCTGTTGCTGCTTTTGCTGCTGTCTGAAACATTCAAAAGTGAAGTATATTTAAAAAACAAAACTTAAAAGAATAAATACACCATGAGAAAAACTATTCATAAGGAAAATACATTGTTTCACGAATCAAAGTAGTCACTGGTATTA
>SCA_variants_CTG_44_repeats
GAACTGGTGGCTGGCCTTTCACATGGATGTGAACTCTGTCCTGATAGGTCCCGCTGCTGCTGCTGCTGCTGCTGCTGCTGCTGCTGCTGCTGCTGCTGCTGCTGCTGCTGCTGCTGCTGCTGCTGCTGCTGCTGCTGCTGCTGCTGCTGCTGCTGCTGCTGCTGCTGCTGCTGCTGCTGCTGTTGCTGCTTTTGCTGCTGTCTGAAACATTCAAAAGTGAAGTATATTTAAAAAACAAAACTTAAAAGAATAAATACACCATGAGAAAAACTATTCATAAGGAAAATACATTGTTTCACGAATCAAAGTAGTCACTGGTATTA
>SCA_variants_CTG_45_repeats
GAACTGGTGGCTGGCCTTTCACATGGATGTGAACTCTGTCCTGATAGGTCCCGCTGCTGCTGCTGCTGCTGCTGCTGCTGCTGCTGCTGCTGCTGCTGCTGCTGCTGCTGCTGCTGCTGCTGCTGCTGCTGCTGCTGCTGCTGCTGCTGCTGCTGCTGCTGCTGCTGCTGCTGCTGCTGCTGCTGTTGCTGCTTTTGCTGCTGTCTGAAACATTCAAAAGTGAAGTATATTTAAAAAACAAAACTTAAAAGAATAAATACACCATGAGAAAAACTATTCATAAGGAAAATACATTGTTTCACGAATCAAAGTAGTCACTGGTATTA
>SCA_variants_CTG_46_repeats
GAACTGGTGGCTGGCCTTTCACATGGATGTGAACTCTGTCCTGATAGGTCCCGCTGCTGCTGCTGCTGCTGCTGCTGCTGCTGCTGCTGCTGCTGCTGCTGCTGCTGCTGCTGCTGCTGCTGCTGCTGCTGCTGCTGCTGCTGCTGCTGCTGCTGCTGCTGCTGCTGCTGCTGCTGCTGCTGCTGCTGTTGCTGCTTTTGCTGCTGTCTGAAACATTCAAAAGTGAAGTATATTTAAAAAACAAAACTTAAAAGAATAAATACACCATGAGAAAAACTATTCATAAGGAAAATACATTGTTTCACGAATCAAAGTAGTCACTGGTATTA
>SCA_variants_CTG_47_repeats
GAACTGGTGGCTGGCCTTTCACATGGATGTGAACTCTGTCCTGATAGGTCCCGCTGCTGCTGCTGCTGCTGCTGCTGCTGCTGCTGCTGCTGCTGCTGCTGCTGCTGCTGCTGCTGCTGCTGCTGCTGCTGCTGCTGCTGCTGCTGCTGCTGCTGCTGCTGCTGCTGCTGCTGCTGCTGCTGCTGCTGCTGTTGCTGCTTTTGCTGCTGTCTGAAACATTCAAAAGTGAAGTATATTTAAAAAACAAAACTTAAAAGAATAAATACACCATGAGAAAAACTATTCATAAGGAAAATACATTGTTTCACGAATCAAAGTAGTCACTGGTATTA
>SCA_variants_CTG_48_repeats
GAACTGGTGGCTGGCCTTTCACATGGATGTGAACTCTGTCCTGATAGGTCCCGCTGCTGCTGCTGCTGCTGCTGCTGCTGCTGCTGCTGCTGCTGCTGCTGCTGCTGCTGCTGCTGCTGCTGCTGCTGCTGCTGCTGCTGCTGCTGCTGCTGCTGCTGCTGCTGCTGCTGCTGCTGCTGCTGCTGCTGCTGCTGTTGCTGCTTTTGCTGCTGTCTGAAACATTCAAAAGTGAAGTATATTTAAAAAACAAAACTTAAAAGAATAAATACACCATGAGAAAAACTATTCATAAGGAAAATACATTGTTTCACGAATCAAAGTAGTCACTGGTATTA
>SCA_variants_CTG_49_repeats
GAACTGGTGGCTGGCCTTTCACATGGATGTGAACTCTGTCCTGATAGGTCCCGCTGCTGCTGCTGCTGCTGCTGCTGCTGCTGCTGCTGCTGCTGCTGCTGCTGCTGCTGCTGCTGCTGCTGCTGCTGCTGCTGCTGCTGCTGCTGCTGCTGCTGCTGCTGCTGCTGCTGCTGCTGCTGCTGCTGCTGCTGCTGCTGTTGCTGCTTTTGCTGCTGTCTGAAACATTCAAAAGTGAAGTATATTTAAAAAACAAAACTTAAAAGAATAAATACACCATGAGAAAAACTATTCATAAGGAAAATACATTGTTTCACGAATCAAAGTAGTCACTGGTATTA
>SCA_variants_CTG_50_repeats
GAACTGGTGGCTGGCCTTTCACATGGATGTGAACTCTGTCCTGATAGGTCCCGCTGCTGCTGCTGCTGCTGCTGCTGCTGCTGCTGCTGCTGCTGCTGCTGCTGCTGCTGCTGCTGCTGCTGCTGCTGCTGCTGCTGCTGCTGCTGCTGCTGCTGCTGCTGCTGCTGCTGCTGCTGCTGCTGCTGCTGCTGCTGCTGCTGTTGCTGCTTTTGCTGCTGTCTGAAACATTCAAAAGTGAAGTATATTTAAAAAACAAAACTTAAAAGAATAAATACACCATGAGAAAAACTATTCATAAGGAAAATACATTGTTTCACGAATCAAAGTAGTCACTGGTATTA
>SCA_variants_CTG_51_repeats
GAACTGGTGGCTGGCCTTTCACATGGATGTGAACTCTGTCCTGATAGGTCCCGCTGCTGCTGCTGCTGCTGCTGCTGCTGCTGCTGCTGCTGCTGCTGCTGCTGCTGCTGCTGCTGCTGCTGCTGCTGCTGCTGCTGCTGCTGCTGCTGCTGCTGCTGCTGCTGCTGCTGCTGCTGCTGCTGCTGCTGCTGCTGCTGCTGCTGTTGCTGCTTTTGCTGCTGTCTGAAACATTCAAAAGTGAAGTATATTTAAAAAACAAAACTTAAAAGAATAAATACACCATGAGAAAAACTATTCATAAGGAAAATACATTGTTTCACGAATCAAAGTAGTCACTGGTATTA
>SCA_variants_CTG_52_repeats
GAACTGGTGGCTGGCCTTTCACATGGATGTGAACTCTGTCCTGATAGGTCCCGCTGCTGCTGCTGCTGCTGCTGCTGCTGCTGCTGCTGCTGCTGCTGCTGCTGCTGCTGCTGCTGCTGCTGCTGCTGCTGCTGCTGCTGCTGCTGCTGCTGCTGCTGCTGCTGCTGCTGCTGCTGCTGCTGCTGCTGCTGCTGCTGCTGCTGCTGTTGCTGCTTTTGCTGCTGTCTGAAACATTCAAAAGTGAAGTATATTTAAAAAACAAAACTTAAAAGAATAAATACACCATGAGAAAAACTATTCATAAGGAAAATACATTGTTTCACGAATCAAAGTAGTCACTGGTATTA
>SCA_variants_CTG_53_repeats
GAACTGGTGGCTGGCCTTTCACATGGATGTGAACTCTGTCCTGATAGGTCCCGCTGCTGCTGCTGCTGCTGCTGCTGCTGCTGCTGCTGCTGCTGCTGCTGCTGCTGCTGCTGCTGCTGCTGCTGCTGCTGCTGCTGCTGCTGCTGCTGCTGCTGCTGCTGCTGCTGCTGCTGCTGCTGCTGCTGCTGCTGCTGCTGCTGCTGCTGCTGTTGCTGCTTTTGCTGCTGTCTGAAACATTCAAAAGTGAAGTATATTTAAAAAACAAAACTTAAAAGAATAAATACACCATGAGAAAAACTATTCATAAGGAAAATACATTGTTTCACGAATCAAAGTAGTCACTGGTATTA
>SCA_variants_CTG_54_repeats
GAACTGGTGGCTGGCCTTTCACATGGATGTGAACTCTGTCCTGATAGGTCCCGCTGCTGCTGCTGCTGCTGCTGCTGCTGCTGCTGCTGCTGCTGCTGCTGCTGCTGCTGCTGCTGCTGCTGCTGCTGCTGCTGCTGCTGCTGCTGCTGCTGCTGCTGCTGCTGCTGCTGCTGCTGCTGCTGCTGCTGCTGCTGCTGCTGCTGCTGCTGCTGTTGCTGCTTTTGCTGCTGTCTGAAACATTCAAAAGTGAAGTATATTTAAAAAACAAAACTTAAAAGAATAAATACACCATGAGAAAAACTATTCATAAGGAAAATACATTGTTTCACGAATCAAAGTAGTCACTGGTATTA
>SCA_variants_CTG_55_repeats
GAACTGGTGGCTGGCCTTTCACATGGATGTGAACTCTGTCCTGATAGGTCCCGCTGCTGCTGCTGCTGCTGCTGCTGCTGCTGCTGCTGCTGCTGCTGCTGCTGCTGCTGCTGCTGCTGCTGCTGCTGCTGCTGCTGCTGCTGCTGCTGCTGCTGCTGCTGCTGCTGCTGCTGCTGCTGCTGCTGCTGCTGCTGCTGCTGCTGCTGCTGCTGCTGTTGCTGCTTTTGCTGCTGTCTGAAACATTCAAAAGTGAAGTATATTTAAAAAACAAAACTTAAAAGAATAAATACACCATGAGAAAAACTATTCATAAGGAAAATACATTGTTTCACGAATCAAAGTAGTCACTGGTATTA
>SCA_variants_CTG_56_repeats
GAACTGGTGGCTGGCCTTTCACATGGATGTGAACTCTGTCCTGATAGGTCCCGCTGCTGCTGCTGCTGCTGCTGCTGCTGCTGCTGCTGCTGCTGCTGCTGCTGCTGCTGCTGCTGCTGCTGCTGCTGCTGCTGCTGCTGCTGCTGCTGCTGCTGCTGCTGCTGCTGCTGCTGCTGCTGCTGCTGCTGCTGCTGCTGCTGCTGCTGCTGCTGCTGCTGTTGCTGCTTTTGCTGCTGTCTGAAACATTCAAAAGTGAAGTATATTTAAAAAACAAAACTTAAAAGAATAAATACACCATGAGAAAAACTATTCATAAGGAAAATACATTGTTTCACGAATCAAAGTAGTCACTGGTATTA
>SCA_variants_CTG_57_repeats
GAACTGGTGGCTGGCCTTTCACATGGATGTGAACTCTGTCCTGATAGGTCCCGCTGCTGCTGCTGCTGCTGCTGCTGCTGCTGCTGCTGCTGCTGCTGCTGCTGCTGCTGCTGCTGCTGCTGCTGCTGCTGCTGCTGCTGCTGCTGCTGCTGCTGCTGCTGCTGCTGCTGCTGCTGCTGCTGCTGCTGCTGCTGCTGCTGCTGCTGCTGCTGCTGCTGCTGTTGCTGCTTTTGCTGCTGTCTGAAACATTCAAAAGTGAAGTATATTTAAAAAACAAAACTTAAAAGAATAAATACACCATGAGAAAAACTATTCATAAGGAAAATACATTGTTTCACGAATCAAAGTAGTCACTGGTATTA
>SCA_variants_CTG_58_repeats
GAACTGGTGGCTGGCCTTTCACATGGATGTGAACTCTGTCCTGATAGGTCCCGCTGCTGCTGCTGCTGCTGCTGCTGCTGCTGCTGCTGCTGCTGCTGCTGCTGCTGCTGCTGCTGCTGCTGCTGCTGCTGCTGCTGCTGCTGCTGCTGCTGCTGCTGCTGCTGCTGCTGCTGCTGCTGCTGCTGCTGCTGCTGCTGCTGCTGCTGCTGCTGCTGCTGCTGCTGTTGCTGCTTTTGCTGCTGTCTGAAACATTCAAAAGTGAAGTATATTTAAAAAACAAAACTTAAAAGAATAAATACACCATGAGAAAAACTATTCATAAGGAAAATACATTGTTTCACGAATCAAAGTAGTCACTGGTATTA
>SCA_variants_CTG_59_repeats
GAACTGGTGGCTGGCCTTTCACATGGATGTGAACTCTGTCCTGATAGGTCCCGCTGCTGCTGCTGCTGCTGCTGCTGCTGCTGCTGCTGCTGCTGCTGCTGCTGCTGCTGCTGCTGCTGCTGCTGCTGCTGCTGCTGCTGCTGCTGCTGCTGCTGCTGCTGCTGCTGCTGCTGCTGCTGCTGCTGCTGCTGCTGCTGCTGCTGCTGCTGCTGCTGCTGCTGCTGCTGTTGCTGCTTTTGCTGCTGTCTGAAACATTCAAAAGTGAAGTATATTTAAAAAACAAAACTTAAAAGAATAAATACACCATGAGAAAAACTATTCATAAGGAAAATACATTGTTTCACGAATCAAAGTAGTCACTGGTATTA
>SCA_variants_CTG_60_repeats
GAACTGGTGGCTGGCCTTTCACATGGATGTGAACTCTGTCCTGATAGGTCCCGCTGCTGCTGCTGCTGCTGCTGCTGCTGCTGCTGCTGCTGCTGCTGCTGCTGCTGCTGCTGCTGCTGCTGCTGCTGCTGCTGCTGCTGCTGCTGCTGCTGCTGCTGCTGCTGCTGCTGCTGCTGCTGCTGCTGCTGCTGCTGCTGCTGCTGCTGCTGCTGCTGCTGCTGCTGCTGCTGTTGCTGCTTTTGCTGCTGTCTGAAACATTCAAAAGTGAAGTATATTTAAAAAACAAAACTTAAAAGAATAAATACACCATGAGAAAAACTATTCATAAGGAAAATACATTGTTTCACGAATCAAAGTAGTCACTGGTATTA
>SCA_variants_CTG_61_repeats
GAACTGGTGGCTGGCCTTTCACATGGATGTGAACTCTGTCCTGATAGGTCCCGCTGCTGCTGCTGCTGCTGCTGCTGCTGCTGCTGCTGCTGCTGCTGCTGCTGCTGCTGCTGCTGCTGCTGCTGCTGCTGCTGCTGCTGCTGCTGCTGCTGCTGCTGCTGCTGCTGCTGCTGCTGCTGCTGCTGCTGCTGCTGCTGCTGCTGCTGCTGCTGCTGCTGCTGCTGCTGCTGCTGTTGCTGCTTTTGCTGCTGTCTGAAACATTCAAAAGTGAAGTATATTTAAAAAACAAAACTTAAAAGAATAAATACACCATGAGAAAAACTATTCATAAGGAAAATACATTGTTTCACGAATCAAAGTAGTCACTGGTATTA
>SCA_variants_CTG_62_repeats
GAACTGGTGGCTGGCCTTTCACATGGATGTGAACTCTGTCCTGATAGGTCCCGCTGCTGCTGCTGCTGCTGCTGCTGCTGCTGCTGCTGCTGCTGCTGCTGCTGCTGCTGCTGCTGCTGCTGCTGCTGCTGCTGCTGCTGCTGCTGCTGCTGCTGCTGCTGCTGCTGCTGCTGCTGCTGCTGCTGCTGCTGCTGCTGCTGCTGCTGCTGCTGCTGCTGCTGCTGCTGCTGCTGCTGTTGCTGCTTTTGCTGCTGTCTGAAACATTCAAAAGTGAAGTATATTTAAAAAACAAAACTTAAAAGAATAAATACACCATGAGAAAAACTATTCATAAGGAAAATACATTGTTTCACGAATCAAAGTAGTCACTGGTATTA
>SCA_variants_CTG_63_repeats
GAACTGGTGGCTGGCCTTTCACATGGATGTGAACTCTGTCCTGATAGGTCCCGCTGCTGCTGCTGCTGCTGCTGCTGCTGCTGCTGCTGCTGCTGCTGCTGCTGCTGCTGCTGCTGCTGCTGCTGCTGCTGCTGCTGCTGCTGCTGCTGCTGCTGCTGCTGCTGCTGCTGCTGCTGCTGCTGCTGCTGCTGCTGCTGCTGCTGCTGCTGCTGCTGCTGCTGCTGCTGCTGCTGCTGCTGTTGCTGCTTTTGCTGCTGTCTGAAACATTCAAAAGTGAAGTATATTTAAAAAACAAAACTTAAAAGAATAAATACACCATGAGAAAAACTATTCATAAGGAAAATACATTGTTTCACGAATCAAAGTAGTCACTGGTATTA
>SCA_variants_CTG_64_repeats
GAACTGGTGGCTGGCCTTTCACATGGATGTGAACTCTGTCCTGATAGGTCCCGCTGCTGCTGCTGCTGCTGCTGCTGCTGCTGCTGCTGCTGCTGCTGCTGCTGCTGCTGCTGCTGCTGCTGCTGCTGCTGCTGCTGCTGCTGCTGCTGCTGCTGCTGCTGCTGCTGCTGCTGCTGCTGCTGCTGCTGCTGCTGCTGCTGCTGCTGCTGCTGCTGCTGCTGCTGCTGCTGCTGCTGCTGCTGTTGCTGCTTTTGCTGCTGTCTGAAACATTCAAAAGTGAAGTATATTTAAAAAACAAAACTTAAAAGAATAAATACACCATGAGAAAAACTATTCATAAGGAAAATACATTGTTTCACGAATCAAAGTAGTCACTGGTATTA
>SCA_variants_CTG_65_repeats
GAACTGGTGGCTGGCCTTTCACATGGATGTGAACTCTGTCCTGATAGGTCCCGCTGCTGCTGCTGCTGCTGCTGCTGCTGCTGCTGCTGCTGCTGCTGCTGCTGCTGCTGCTGCTGCTGCTGCTGCTGCTGCTGCTGCTGCTGCTGCTGCTGCTGCTGCTGCTGCTGCTGCTGCTGCTGCTGCTGCTGCTGCTGCTGCTGCTGCTGCTGCTGCTGCTGCTGCTGCTGCTGCTGCTGCTGCTGCTGTTGCTGCTTTTGCTGCTGTCTGAAACATTCAAAAGTGAAGTATATTTAAAAAACAAAACTTAAAAGAATAAATACACCATGAGAAAAACTATTCATAAGGAAAATACATTGTTTCACGAATCAAAGTAGTCACTGGTATTA
>SCA_variants_CTG_66_repeats
GAACTGGTGGCTGGCCTTTCACATGGATGTGAACTCTGTCCTGATAGGTCCCGCTGCTGCTGCTGCTGCTGCTGCTGCTGCTGCTGCTGCTGCTGCTGCTGCTGCTGCTGCTGCTGCTGCTGCTGCTGCTGCTGCTGCTGCTGCTGCTGCTGCTGCTGCTGCTGCTGCTGCTGCTGCTGCTGCTGCTGCTGCTGCTGCTGCTGCTGCTGCTGCTGCTGCTGCTGCTGCTGCTGCTGCTGCTGCTGCTGTTGCTGCTTTTGCTGCTGTCTGAAACATTCAAAAGTGAAGTATATTTAAAAAACAAAACTTAAAAGAATAAATACACCATGAGAAAAACTATTCATAAGGAAAATACATTGTTTCACGAATCAAAGTAGTCACTGGTATTA
>SCA_variants_CTG_67_repeats
GAACTGGTGGCTGGCCTTTCACATGGATGTGAACTCTGTCCTGATAGGTCCCGCTGCTGCTGCTGCTGCTGCTGCTGCTGCTGCTGCTGCTGCTGCTGCTGCTGCTGCTGCTGCTGCTGCTGCTGCTGCTGCTGCTGCTGCTGCTGCTGCTGCTGCTGCTGCTGCTGCTGCTGCTGCTGCTGCTGCTGCTGCTGCTGCTGCTGCTGCTGCTGCTGCTGCTGCTGCTGCTGCTGCTGCTGCTGCTGCTGCTGTTGCTGCTTTTGCTGCTGTCTGAAACATTCAAAAGTGAAGTATATTTAAAAAACAAAACTTAAAAGAATAAATACACCATGAGAAAAACTATTCATAAGGAAAATACATTGTTTCACGAATCAAAGTAGTCACTGGTATTA
>SCA_variants_CTG_68_repeats
GAACTGGTGGCTGGCCTTTCACATGGATGTGAACTCTGTCCTGATAGGTCCCGCTGCTGCTGCTGCTGCTGCTGCTGCTGCTGCTGCTGCTGCTGCTGCTGCTGCTGCTGCTGCTGCTGCTGCTGCTGCTGCTGCTGCTGCTGCTGCTGCTGCTGCTGCTGCTGCTGCTGCTGCTGCTGCTGCTGCTGCTGCTGCTGCTGCTGCTGCTGCTGCTGCTGCTGCTGCTGCTGCTGCTGCTGCTGCTGCTGCTGCTGTTGCTGCTTTTGCTGCTGTCTGAAACATTCAAAAGTGAAGTATATTTAAAAAACAAAACTTAAAAGAATAAATACACCATGAGAAAAACTATTCATAAGGAAAATACATTGTTTCACGAATCAAAGTAGTCACTGGTATTA
>SCA_variants_CTG_69_repeats
GAACTGGTGGCTGGCCTTTCACATGGATGTGAACTCTGTCCTGATAGGTCCCGCTGCTGCTGCTGCTGCTGCTGCTGCTGCTGCTGCTGCTGCTGCTGCTGCTGCTGCTGCTGCTGCTGCTGCTGCTGCTGCTGCTGCTGCTGCTGCTGCTGCTGCTGCTGCTGCTGCTGCTGCTGCTGCTGCTGCTGCTGCTGCTGCTGCTGCTGCTGCTGCTGCTGCTGCTGCTGCTGCTGCTGCTGCTGCTGCTGCTGCTGCTGTTGCTGCTTTTGCTGCTGTCTGAAACATTCAAAAGTGAAGTATATTTAAAAAACAAAACTTAAAAGAATAAATACACCATGAGAAAAACTATTCATAAGGAAAATACATTGTTTCACGAATCAAAGTAGTCACTGGTATTA
>SCA_variants_CTG_70_repeats
GAACTGGTGGCTGGCCTTTCACATGGATGTGAACTCTGTCCTGATAGGTCCCGCTGCTGCTGCTGCTGCTGCTGCTGCTGCTGCTGCTGCTGCTGCTGCTGCTGCTGCTGCTGCTGCTGCTGCTGCTGCTGCTGCTGCTGCTGCTGCTGCTGCTGCTGCTGCTGCTGCTGCTGCTGCTGCTGCTGCTGCTGCTGCTGCTGCTGCTGCTGCTGCTGCTGCTGCTGCTGCTGCTGCTGCTGCTGCTGCTGCTGCTGCTGCTGTTGCTGCTTTTGCTGCTGTCTGAAACATTCAAAAGTGAAGTATATTTAAAAAACAAAACTTAAAAGAATAAATACACCATGAGAAAAACTATTCATAAGGAAAATACATTGTTTCACGAATCAAAGTAGTCACTGGTATTA
>SCA_variants_CTG_71_repeats
GAACTGGTGGCTGGCCTTTCACATGGATGTGAACTCTGTCCTGATAGGTCCCGCTGCTGCTGCTGCTGCTGCTGCTGCTGCTGCTGCTGCTGCTGCTGCTGCTGCTGCTGCTGCTGCTGCTGCTGCTGCTGCTGCTGCTGCTGCTGCTGCTGCTGCTGCTGCTGCTGCTGCTGCTGCTGCTGCTGCTGCTGCTGCTGCTGCTGCTGCTGCTGCTGCTGCTGCTGCTGCTGCTGCTGCTGCTGCTGCTGCTGCTGCTGCTGCTGTTGCTGCTTTTGCTGCTGTCTGAAACATTCAAAAGTGAAGTATATTTAAAAAACAAAACTTAAAAGAATAAATACACCATGAGAAAAACTATTCATAAGGAAAATACATTGTTTCACGAATCAAAGTAGTCACTGGTATTA
>SCA_variants_CTG_72_repeats
GAACTGGTGGCTGGCCTTTCACATGGATGTGAACTCTGTCCTGATAGGTCCCGCTGCTGCTGCTGCTGCTGCTGCTGCTGCTGCTGCTGCTGCTGCTGCTGCTGCTGCTGCTGCTGCTGCTGCTGCTGCTGCTGCTGCTGCTGCTGCTGCTGCTGCTGCTGCTGCTGCTGCTGCTGCTGCTGCTGCTGCTGCTGCTGCTGCTGCTGCTGCTGCTGCTGCTGCTGCTGCTGCTGCTGCTGCTGCTGCTGCTGCTGCTGCTGCTGCTGTTGCTGCTTTTGCTGCTGTCTGAAACATTCAAAAGTGAAGTATATTTAAAAAACAAAACTTAAAAGAATAAATACACCATGAGAAAAACTATTCATAAGGAAAATACATTGTTTCACGAATCAAAGTAGTCACTGGTATTA
>SCA_variants_CTG_73_repeats
GAACTGGTGGCTGGCCTTTCACATGGATGTGAACTCTGTCCTGATAGGTCCCGCTGCTGCTGCTGCTGCTGCTGCTGCTGCTGCTGCTGCTGCTGCTGCTGCTGCTGCTGCTGCTGCTGCTGCTGCTGCTGCTGCTGCTGCTGCTGCTGCTGCTGCTGCTGCTGCTGCTGCTGCTGCTGCTGCTGCTGCTGCTGCTGCTGCTGCTGCTGCTGCTGCTGCTGCTGCTGCTGCTGCTGCTGCTGCTGCTGCTGCTGCTGCTGCTGCTGCTGTTGCTGCTTTTGCTGCTGTCTGAAACATTCAAAAGTGAAGTATATTTAAAAAACAAAACTTAAAAGAATAAATACACCATGAGAAAAACTATTCATAAGGAAAATACATTGTTTCACGAATCAAAGTAGTCACTGGTATTA
>SCA_variants_CTG_74_repeats
GAACTGGTGGCTGGCCTTTCACATGGATGTGAACTCTGTCCTGATAGGTCCCGCTGCTGCTGCTGCTGCTGCTGCTGCTGCTGCTGCTGCTGCTGCTGCTGCTGCTGCTGCTGCTGCTGCTGCTGCTGCTGCTGCTGCTGCTGCTGCTGCTGCTGCTGCTGCTGCTGCTGCTGCTGCTGCTGCTGCTGCTGCTGCTGCTGCTGCTGCTGCTGCTGCTGCTGCTGCTGCTGCTGCTGCTGCTGCTGCTGCTGCTGCTGCTGCTGCTGCTGCTGTTGCTGCTTTTGCTGCTGTCTGAAACATTCAAAAGTGAAGTATATTTAAAAAACAAAACTTAAAAGAATAAATACACCATGAGAAAAACTATTCATAAGGAAAATACATTGTTTCACGAATCAAAGTAGTCACTGGTATTA
>SCA_variants_CTG_75_repeats
GAACTGGTGGCTGGCCTTTCACATGGATGTGAACTCTGTCCTGATAGGTCCCGCTGCTGCTGCTGCTGCTGCTGCTGCTGCTGCTGCTGCTGCTGCTGCTGCTGCTGCTGCTGCTGCTGCTGCTGCTGCTGCTGCTGCTGCTGCTGCTGCTGCTGCTGCTGCTGCTGCTGCTGCTGCTGCTGCTGCTGCTGCTGCTGCTGCTGCTGCTGCTGCTGCTGCTGCTGCTGCTGCTGCTGCTGCTGCTGCTGCTGCTGCTGCTGCTGCTGCTGCTGCTGTTGCTGCTTTTGCTGCTGTCTGAAACATTCAAAAGTGAAGTATATTTAAAAAACAAAACTTAAAAGAATAAATACACCATGAGAAAAACTATTCATAAGGAAAATACATTGTTTCACGAATCAAAGTAGTCACTGGTATTA
>SCA_variants_CTG_76_repeats
GAACTGGTGGCTGGCCTTTCACATGGATGTGAACTCTGTCCTGATAGGTCCCGCTGCTGCTGCTGCTGCTGCTGCTGCTGCTGCTGCTGCTGCTGCTGCTGCTGCTGCTGCTGCTGCTGCTGCTGCTGCTGCTGCTGCTGCTGCTGCTGCTGCTGCTGCTGCTGCTGCTGCTGCTGCTGCTGCTGCTGCTGCTGCTGCTGCTGCTGCTGCTGCTGCTGCTGCTGCTGCTGCTGCTGCTGCTGCTGCTGCTGCTGCTGCTGCTGCTGCTGCTGCTGCTGTTGCTGCTTTTGCTGCTGTCTGAAACATTCAAAAGTGAAGTATATTTAAAAAACAAAACTTAAAAGAATAAATACACCATGAGAAAAACTATTCATAAGGAAAATACATTGTTTCACGAATCAAAGTAGTCACTGGTATTA
>SCA_variants_CTG_77_repeats
GAACTGGTGGCTGGCCTTTCACATGGATGTGAACTCTGTCCTGATAGGTCCCGCTGCTGCTGCTGCTGCTGCTGCTGCTGCTGCTGCTGCTGCTGCTGCTGCTGCTGCTGCTGCTGCTGCTGCTGCTGCTGCTGCTGCTGCTGCTGCTGCTGCTGCTGCTGCTGCTGCTGCTGCTGCTGCTGCTGCTGCTGCTGCTGCTGCTGCTGCTGCTGCTGCTGCTGCTGCTGCTGCTGCTGCTGCTGCTGCTGCTGCTGCTGCTGCTGCTGCTGCTGCTGCTGCTGTTGCTGCTTTTGCTGCTGTCTGAAACATTCAAAAGTGAAGTATATTTAAAAAACAAAACTTAAAAGAATAAATACACCATGAGAAAAACTATTCATAAGGAAAATACATTGTTTCACGAATCAAAGTAGTCACTGGTATTA
>SCA_variants_CTG_78_repeats
GAACTGGTGGCTGGCCTTTCACATGGATGTGAACTCTGTCCTGATAGGTCCCGCTGCTGCTGCTGCTGCTGCTGCTGCTGCTGCTGCTGCTGCTGCTGCTGCTGCTGCTGCTGCTGCTGCTGCTGCTGCTGCTGCTGCTGCTGCTGCTGCTGCTGCTGCTGCTGCTGCTGCTGCTGCTGCTGCTGCTGCTGCTGCTGCTGCTGCTGCTGCTGCTGCTGCTGCTGCTGCTGCTGCTGCTGCTGCTGCTGCTGCTGCTGCTGCTGCTGCTGCTGCTGCTGCTGCTGTTGCTGCTTTTGCTGCTGTCTGAAACATTCAAAAGTGAAGTATATTTAAAAAACAAAACTTAAAAGAATAAATACACCATGAGAAAAACTATTCATAAGGAAAATACATTGTTTCACGAATCAAAGTAGTCACTGGTATTA
>SCA_variants_CTG_79_repeats
GAACTGGTGGCTGGCCTTTCACATGGATGTGAACTCTGTCCTGATAGGTCCCGCTGCTGCTGCTGCTGCTGCTGCTGCTGCTGCTGCTGCTGCTGCTGCTGCTGCTGCTGCTGCTGCTGCTGCTGCTGCTGCTGCTGCTGCTGCTGCTGCTGCTGCTGCTGCTGCTGCTGCTGCTGCTGCTGCTGCTGCTGCTGCTGCTGCTGCTGCTGCTGCTGCTGCTGCTGCTGCTGCTGCTGCTGCTGCTGCTGCTGCTGCTGCTGCTGCTGCTGCTGCTGCTGCTGCTGCTGTTGCTGCTTTTGCTGCTGTCTGAAACATTCAAAAGTGAAGTATATTTAAAAAACAAAACTTAAAAGAATAAATACACCATGAGAAAAACTATTCATAAGGAAAATACATTGTTTCACGAATCAAAGTAGTCACTGGTATTA
>SCA_variants_CTG_80_repeats
GAACTGGTGGCTGGCCTTTCACATGGATGTGAACTCTGTCCTGATAGGTCCCGCTGCTGCTGCTGCTGCTGCTGCTGCTGCTGCTGCTGCTGCTGCTGCTGCTGCTGCTGCTGCTGCTGCTGCTGCTGCTGCTGCTGCTGCTGCTGCTGCTGCTGCTGCTGCTGCTGCTGCTGCTGCTGCTGCTGCTGCTGCTGCTGCTGCTGCTGCTGCTGCTGCTGCTGCTGCTGCTGCTGCTGCTGCTGCTGCTGCTGCTGCTGCTGCTGCTGCTGCTGCTGCTGCTGCTGCTGCTGTTGCTGCTTTTGCTGCTGTCTGAAACATTCAAAAGTGAAGTATATTTAAAAAACAAAACTTAAAAGAATAAATACACCATGAGAAAAACTATTCATAAGGAAAATACATTGTTTCACGAATCAAAGTAGTCACTGGTATTA
>SCA_variants_CTG_81_repeats
GAACTGGTGGCTGGCCTTTCACATGGATGTGAACTCTGTCCTGATAGGTCCCGCTGCTGCTGCTGCTGCTGCTGCTGCTGCTGCTGCTGCTGCTGCTGCTGCTGCTGCTGCTGCTGCTGCTGCTGCTGCTGCTGCTGCTGCTGCTGCTGCTGCTGCTGCTGCTGCTGCTGCTGCTGCTGCTGCTGCTGCTGCTGCTGCTGCTGCTGCTGCTGCTGCTGCTGCTGCTGCTGCTGCTGCTGCTGCTGCTGCTGCTGCTGCTGCTGCTGCTGCTGCTGCTGCTGCTGCTGCTGCTGTTGCTGCTTTTGCTGCTGTCTGAAACATTCAAAAGTGAAGTATATTTAAAAAACAAAACTTAAAAGAATAAATACACCATGAGAAAAACTATTCATAAGGAAAATACATTGTTTCACGAATCAAAGTAGTCACTGGTATTA
>SCA_variants_CTG_82_repeats
GAACTGGTGGCTGGCCTTTCACATGGATGTGAACTCTGTCCTGATAGGTCCCGCTGCTGCTGCTGCTGCTGCTGCTGCTGCTGCTGCTGCTGCTGCTGCTGCTGCTGCTGCTGCTGCTGCTGCTGCTGCTGCTGCTGCTGCTGCTGCTGCTGCTGCTGCTGCTGCTGCTGCTGCTGCTGCTGCTGCTGCTGCTGCTGCTGCTGCTGCTGCTGCTGCTGCTGCTGCTGCTGCTGCTGCTGCTGCTGCTGCTGCTGCTGCTGCTGCTGCTGCTGCTGCTGCTGCTGCTGCTGCTGCTGTTGCTGCTTTTGCTGCTGTCTGAAACATTCAAAAGTGAAGTATATTTAAAAAACAAAACTTAAAAGAATAAATACACCATGAGAAAAACTATTCATAAGGAAAATACATTGTTTCACGAATCAAAGTAGTCACTGGTATTA
>SCA_variants_CTG_83_repeats
GAACTGGTGGCTGGCCTTTCACATGGATGTGAACTCTGTCCTGATAGGTCCCGCTGCTGCTGCTGCTGCTGCTGCTGCTGCTGCTGCTGCTGCTGCTGCTGCTGCTGCTGCTGCTGCTGCTGCTGCTGCTGCTGCTGCTGCTGCTGCTGCTGCTGCTGCTGCTGCTGCTGCTGCTGCTGCTGCTGCTGCTGCTGCTGCTGCTGCTGCTGCTGCTGCTGCTGCTGCTGCTGCTGCTGCTGCTGCTGCTGCTGCTGCTGCTGCTGCTGCTGCTGCTGCTGCTGCTGCTGCTGCTGCTGCTGTTGCTGCTTTTGCTGCTGTCTGAAACATTCAAAAGTGAAGTATATTTAAAAAACAAAACTTAAAAGAATAAATACACCATGAGAAAAACTATTCATAAGGAAAATACATTGTTTCACGAATCAAAGTAGTCACTGGTATTA
>SCA_variants_CTG_84_repeats
GAACTGGTGGCTGGCCTTTCACATGGATGTGAACTCTGTCCTGATAGGTCCCGCTGCTGCTGCTGCTGCTGCTGCTGCTGCTGCTGCTGCTGCTGCTGCTGCTGCTGCTGCTGCTGCTGCTGCTGCTGCTGCTGCTGCTGCTGCTGCTGCTGCTGCTGCTGCTGCTGCTGCTGCTGCTGCTGCTGCTGCTGCTGCTGCTGCTGCTGCTGCTGCTGCTGCTGCTGCTGCTGCTGCTGCTGCTGCTGCTGCTGCTGCTGCTGCTGCTGCTGCTGCTGCTGCTGCTGCTGCTGCTGCTGCTGCTGTTGCTGCTTTTGCTGCTGTCTGAAACATTCAAAAGTGAAGTATATTTAAAAAACAAAACTTAAAAGAATAAATACACCATGAGAAAAACTATTCATAAGGAAAATACATTGTTTCACGAATCAAAGTAGTCACTGGTATTA
>SCA_variants_CTG_85_repeats
GAACTGGTGGCTGGCCTTTCACATGGATGTGAACTCTGTCCTGATAGGTCCCGCTGCTGCTGCTGCTGCTGCTGCTGCTGCTGCTGCTGCTGCTGCTGCTGCTGCTGCTGCTGCTGCTGCTGCTGCTGCTGCTGCTGCTGCTGCTGCTGCTGCTGCTGCTGCTGCTGCTGCTGCTGCTGCTGCTGCTGCTGCTGCTGCTGCTGCTGCTGCTGCTGCTGCTGCTGCTGCTGCTGCTGCTGCTGCTGCTGCTGCTGCTGCTGCTGCTGCTGCTGCTGCTGCTGCTGCTGCTGCTGCTGCTGCTGCTGTTGCTGCTTTTGCTGCTGTCTGAAACATTCAAAAGTGAAGTATATTTAAAAAACAAAACTTAAAAGAATAAATACACCATGAGAAAAACTATTCATAAGGAAAATACATTGTTTCACGAATCAAAGTAGTCACTGGTATTA
>SCA_variants_CTG_86_repeats
GAACTGGTGGCTGGCCTTTCACATGGATGTGAACTCTGTCCTGATAGGTCCCGCTGCTGCTGCTGCTGCTGCTGCTGCTGCTGCTGCTGCTGCTGCTGCTGCTGCTGCTGCTGCTGCTGCTGCTGCTGCTGCTGCTGCTGCTGCTGCTGCTGCTGCTGCTGCTGCTGCTGCTGCTGCTGCTGCTGCTGCTGCTGCTGCTGCTGCTGCTGCTGCTGCTGCTGCTGCTGCTGCTGCTGCTGCTGCTGCTGCTGCTGCTGCTGCTGCTGCTGCTGCTGCTGCTGCTGCTGCTGCTGCTGCTGCTGCTGCTGTTGCTGCTTTTGCTGCTGTCTGAAACATTCAAAAGTGAAGTATATTTAAAAAACAAAACTTAAAAGAATAAATACACCATGAGAAAAACTATTCATAAGGAAAATACATTGTTTCACGAATCAAAGTAGTCACTGGTATTA
>SCA_variants_CTG_87_repeats
GAACTGGTGGCTGGCCTTTCACATGGATGTGAACTCTGTCCTGATAGGTCCCGCTGCTGCTGCTGCTGCTGCTGCTGCTGCTGCTGCTGCTGCTGCTGCTGCTGCTGCTGCTGCTGCTGCTGCTGCTGCTGCTGCTGCTGCTGCTGCTGCTGCTGCTGCTGCTGCTGCTGCTGCTGCTGCTGCTGCTGCTGCTGCTGCTGCTGCTGCTGCTGCTGCTGCTGCTGCTGCTGCTGCTGCTGCTGCTGCTGCTGCTGCTGCTGCTGCTGCTGCTGCTGCTGCTGCTGCTGCTGCTGCTGCTGCTGCTGCTGCTGTTGCTGCTTTTGCTGCTGTCTGAAACATTCAAAAGTGAAGTATATTTAAAAAACAAAACTTAAAAGAATAAATACACCATGAGAAAAACTATTCATAAGGAAAATACATTGTTTCACGAATCAAAGTAGTCACTGGTATTA
>SCA_variants_CTG_88_repeats
GAACTGGTGGCTGGCCTTTCACATGGATGTGAACTCTGTCCTGATAGGTCCCGCTGCTGCTGCTGCTGCTGCTGCTGCTGCTGCTGCTGCTGCTGCTGCTGCTGCTGCTGCTGCTGCTGCTGCTGCTGCTGCTGCTGCTGCTGCTGCTGCTGCTGCTGCTGCTGCTGCTGCTGCTGCTGCTGCTGCTGCTGCTGCTGCTGCTGCTGCTGCTGCTGCTGCTGCTGCTGCTGCTGCTGCTGCTGCTGCTGCTGCTGCTGCTGCTGCTGCTGCTGCTGCTGCTGCTGCTGCTGCTGCTGCTGCTGCTGCTGCTGCTGTTGCTGCTTTTGCTGCTGTCTGAAACATTCAAAAGTGAAGTATATTTAAAAAACAAAACTTAAAAGAATAAATACACCATGAGAAAAACTATTCATAAGGAAAATACATTGTTTCACGAATCAAAGTAGTCACTGGTATTA
>SCA_variants_CTG_89_repeats
GAACTGGTGGCTGGCCTTTCACATGGATGTGAACTCTGTCCTGATAGGTCCCGCTGCTGCTGCTGCTGCTGCTGCTGCTGCTGCTGCTGCTGCTGCTGCTGCTGCTGCTGCTGCTGCTGCTGCTGCTGCTGCTGCTGCTGCTGCTGCTGCTGCTGCTGCTGCTGCTGCTGCTGCTGCTGCTGCTGCTGCTGCTGCTGCTGCTGCTGCTGCTGCTGCTGCTGCTGCTGCTGCTGCTGCTGCTGCTGCTGCTGCTGCTGCTGCTGCTGCTGCTGCTGCTGCTGCTGCTGCTGCTGCTGCTGCTGCTGCTGCTGCTGCTGTTGCTGCTTTTGCTGCTGTCTGAAACATTCAAAAGTGAAGTATATTTAAAAAACAAAACTTAAAAGAATAAATACACCATGAGAAAAACTATTCATAAGGAAAATACATTGTTTCACGAATCAAAGTAGTCACTGGTATTA
>SCA_variants_CTG_90_repeats
GAACTGGTGGCTGGCCTTTCACATGGATGTGAACTCTGTCCTGATAGGTCCCGCTGCTGCTGCTGCTGCTGCTGCTGCTGCTGCTGCTGCTGCTGCTGCTGCTGCTGCTGCTGCTGCTGCTGCTGCTGCTGCTGCTGCTGCTGCTGCTGCTGCTGCTGCTGCTGCTGCTGCTGCTGCTGCTGCTGCTGCTGCTGCTGCTGCTGCTGCTGCTGCTGCTGCTGCTGCTGCTGCTGCTGCTGCTGCTGCTGCTGCTGCTGCTGCTGCTGCTGCTGCTGCTGCTGCTGCTGCTGCTGCTGCTGCTGCTGCTGCTGCTGCTGCTGTTGCTGCTTTTGCTGCTGTCTGAAACATTCAAAAGTGAAGTATATTTAAAAAACAAAACTTAAAAGAATAAATACACCATGAGAAAAACTATTCATAAGGAAAATACATTGTTTCACGAATCAAAGTAGTCACTGGTATTA
>SCA_variants_CTG_91_repeats
GAACTGGTGGCTGGCCTTTCACATGGATGTGAACTCTGTCCTGATAGGTCCCGCTGCTGCTGCTGCTGCTGCTGCTGCTGCTGCTGCTGCTGCTGCTGCTGCTGCTGCTGCTGCTGCTGCTGCTGCTGCTGCTGCTGCTGCTGCTGCTGCTGCTGCTGCTGCTGCTGCTGCTGCTGCTGCTGCTGCTGCTGCTGCTGCTGCTGCTGCTGCTGCTGCTGCTGCTGCTGCTGCTGCTGCTGCTGCTGCTGCTGCTGCTGCTGCTGCTGCTGCTGCTGCTGCTGCTGCTGCTGCTGCTGCTGCTGCTGCTGCTGCTGCTGCTGCTGTTGCTGCTTTTGCTGCTGTCTGAAACATTCAAAAGTGAAGTATATTTAAAAAACAAAACTTAAAAGAATAAATACACCATGAGAAAAACTATTCATAAGGAAAATACATTGTTTCACGAATCAAAGTAGTCACTGGTATTA
>SCA_variants_CTG_92_repeats
GAACTGGTGGCTGGCCTTTCACATGGATGTGAACTCTGTCCTGATAGGTCCCGCTGCTGCTGCTGCTGCTGCTGCTGCTGCTGCTGCTGCTGCTGCTGCTGCTGCTGCTGCTGCTGCTGCTGCTGCTGCTGCTGCTGCTGCTGCTGCTGCTGCTGCTGCTGCTGCTGCTGCTGCTGCTGCTGCTGCTGCTGCTGCTGCTGCTGCTGCTGCTGCTGCTGCTGCTGCTGCTGCTGCTGCTGCTGCTGCTGCTGCTGCTGCTGCTGCTGCTGCTGCTGCTGCTGCTGCTGCTGCTGCTGCTGCTGCTGCTGCTGCTGCTGCTGCTGCTGTTGCTGCTTTTGCTGCTGTCTGAAACATTCAAAAGTGAAGTATATTTAAAAAACAAAACTTAAAAGAATAAATACACCATGAGAAAAACTATTCATAAGGAAAATACATTGTTTCACGAATCAAAGTAGTCACTGGTATTA
>SCA_variants_CTG_93_repeats
GAACTGGTGGCTGGCCTTTCACATGGATGTGAACTCTGTCCTGATAGGTCCCGCTGCTGCTGCTGCTGCTGCTGCTGCTGCTGCTGCTGCTGCTGCTGCTGCTGCTGCTGCTGCTGCTGCTGCTGCTGCTGCTGCTGCTGCTGCTGCTGCTGCTGCTGCTGCTGCTGCTGCTGCTGCTGCTGCTGCTGCTGCTGCTGCTGCTGCTGCTGCTGCTGCTGCTGCTGCTGCTGCTGCTGCTGCTGCTGCTGCTGCTGCTGCTGCTGCTGCTGCTGCTGCTGCTGCTGCTGCTGCTGCTGCTGCTGCTGCTGCTGCTGCTGCTGCTGCTGCTGTTGCTGCTTTTGCTGCTGTCTGAAACATTCAAAAGTGAAGTATATTTAAAAAACAAAACTTAAAAGAATAAATACACCATGAGAAAAACTATTCATAAGGAAAATACATTGTTTCACGAATCAAAGTAGTCACTGGTATTA
>SCA_variants_CTG_94_repeats
GAACTGGTGGCTGGCCTTTCACATGGATGTGAACTCTGTCCTGATAGGTCCCGCTGCTGCTGCTGCTGCTGCTGCTGCTGCTGCTGCTGCTGCTGCTGCTGCTGCTGCTGCTGCTGCTGCTGCTGCTGCTGCTGCTGCTGCTGCTGCTGCTGCTGCTGCTGCTGCTGCTGCTGCTGCTGCTGCTGCTGCTGCTGCTGCTGCTGCTGCTGCTGCTGCTGCTGCTGCTGCTGCTGCTGCTGCTGCTGCTGCTGCTGCTGCTGCTGCTGCTGCTGCTGCTGCTGCTGCTGCTGCTGCTGCTGCTGCTGCTGCTGCTGCTGCTGCTGCTGCTGCTGTTGCTGCTTTTGCTGCTGTCTGAAACATTCAAAAGTGAAGTATATTTAAAAAACAAAACTTAAAAGAATAAATACACCATGAGAAAAACTATTCATAAGGAAAATACATTGTTTCACGAATCAAAGTAGTCACTGGTATTA
>SCA_variants_CTG_95_repeats
GAACTGGTGGCTGGCCTTTCACATGGATGTGAACTCTGTCCTGATAGGTCCCGCTGCTGCTGCTGCTGCTGCTGCTGCTGCTGCTGCTGCTGCTGCTGCTGCTGCTGCTGCTGCTGCTGCTGCTGCTGCTGCTGCTGCTGCTGCTGCTGCTGCTGCTGCTGCTGCTGCTGCTGCTGCTGCTGCTGCTGCTGCTGCTGCTGCTGCTGCTGCTGCTGCTGCTGCTGCTGCTGCTGCTGCTGCTGCTGCTGCTGCTGCTGCTGCTGCTGCTGCTGCTGCTGCTGCTGCTGCTGCTGCTGCTGCTGCTGCTGCTGCTGCTGCTGCTGCTGCTGCTGCTGTTGCTGCTTTTGCTGCTGTCTGAAACATTCAAAAGTGAAGTATATTTAAAAAACAAAACTTAAAAGAATAAATACACCATGAGAAAAACTATTCATAAGGAAAATACATTGTTTCACGAATCAAAGTAGTCACTGGTATTA
>SCA_variants_CTG_96_repeats
GAACTGGTGGCTGGCCTTTCACATGGATGTGAACTCTGTCCTGATAGGTCCCGCTGCTGCTGCTGCTGCTGCTGCTGCTGCTGCTGCTGCTGCTGCTGCTGCTGCTGCTGCTGCTGCTGCTGCTGCTGCTGCTGCTGCTGCTGCTGCTGCTGCTGCTGCTGCTGCTGCTGCTGCTGCTGCTGCTGCTGCTGCTGCTGCTGCTGCTGCTGCTGCTGCTGCTGCTGCTGCTGCTGCTGCTGCTGCTGCTGCTGCTGCTGCTGCTGCTGCTGCTGCTGCTGCTGCTGCTGCTGCTGCTGCTGCTGCTGCTGCTGCTGCTGCTGCTGCTGCTGCTGCTGCTGTTGCTGCTTTTGCTGCTGTCTGAAACATTCAAAAGTGAAGTATATTTAAAAAACAAAACTTAAAAGAATAAATACACCATGAGAAAAACTATTCATAAGGAAAATACATTGTTTCACGAATCAAAGTAGTCACTGGTATTA
>SCA_variants_CTG_97_repeats
GAACTGGTGGCTGGCCTTTCACATGGATGTGAACTCTGTCCTGATAGGTCCCGCTGCTGCTGCTGCTGCTGCTGCTGCTGCTGCTGCTGCTGCTGCTGCTGCTGCTGCTGCTGCTGCTGCTGCTGCTGCTGCTGCTGCTGCTGCTGCTGCTGCTGCTGCTGCTGCTGCTGCTGCTGCTGCTGCTGCTGCTGCTGCTGCTGCTGCTGCTGCTGCTGCTGCTGCTGCTGCTGCTGCTGCTGCTGCTGCTGCTGCTGCTGCTGCTGCTGCTGCTGCTGCTGCTGCTGCTGCTGCTGCTGCTGCTGCTGCTGCTGCTGCTGCTGCTGCTGCTGCTGCTGCTGCTGTTGCTGCTTTTGCTGCTGTCTGAAACATTCAAAAGTGAAGTATATTTAAAAAACAAAACTTAAAAGAATAAATACACCATGAGAAAAACTATTCATAAGGAAAATACATTGTTTCACGAATCAAAGTAGTCACTGGTATTA
>SCA_variants_CTG_98_repeats
GAACTGGTGGCTGGCCTTTCACATGGATGTGAACTCTGTCCTGATAGGTCCCGCTGCTGCTGCTGCTGCTGCTGCTGCTGCTGCTGCTGCTGCTGCTGCTGCTGCTGCTGCTGCTGCTGCTGCTGCTGCTGCTGCTGCTGCTGCTGCTGCTGCTGCTGCTGCTGCTGCTGCTGCTGCTGCTGCTGCTGCTGCTGCTGCTGCTGCTGCTGCTGCTGCTGCTGCTGCTGCTGCTGCTGCTGCTGCTGCTGCTGCTGCTGCTGCTGCTGCTGCTGCTGCTGCTGCTGCTGCTGCTGCTGCTGCTGCTGCTGCTGCTGCTGCTGCTGCTGCTGCTGCTGCTGCTGCTGTTGCTGCTTTTGCTGCTGTCTGAAACATTCAAAAGTGAAGTATATTTAAAAAACAAAACTTAAAAGAATAAATACACCATGAGAAAAACTATTCATAAGGAAAATACATTGTTTCACGAATCAAAGTAGTCACTGGTATTA
>SCA_variants_CTG_99_repeats
GAACTGGTGGCTGGCCTTTCACATGGATGTGAACTCTGTCCTGATAGGTCCCGCTGCTGCTGCTGCTGCTGCTGCTGCTGCTGCTGCTGCTGCTGCTGCTGCTGCTGCTGCTGCTGCTGCTGCTGCTGCTGCTGCTGCTGCTGCTGCTGCTGCTGCTGCTGCTGCTGCTGCTGCTGCTGCTGCTGCTGCTGCTGCTGCTGCTGCTGCTGCTGCTGCTGCTGCTGCTGCTGCTGCTGCTGCTGCTGCTGCTGCTGCTGCTGCTGCTGCTGCTGCTGCTGCTGCTGCTGCTGCTGCTGCTGCTGCTGCTGCTGCTGCTGCTGCTGCTGCTGCTGCTGCTGCTGCTGCTGTTGCTGCTTTTGCTGCTGTCTGAAACATTCAAAAGTGAAGTATATTTAAAAAACAAAACTTAAAAGAATAAATACACCATGAGAAAAACTATTCATAAGGAAAATACATTGTTTCACGAATCAAAGTAGTCACTGGTATTA
>SCA_variants_CTG_100_repeats
GAACTGGTGGCTGGCCTTTCACATGGATGTGAACTCTGTCCTGATAGGTCCCGCTGCTGCTGCTGCTGCTGCTGCTGCTGCTGCTGCTGCTGCTGCTGCTGCTGCTGCTGCTGCTGCTGCTGCTGCTGCTGCTGCTGCTGCTGCTGCTGCTGCTGCTGCTGCTGCTGCTGCTGCTGCTGCTGCTGCTGCTGCTGCTGCTGCTGCTGCTGCTGCTGCTGCTGCTGCTGCTGCTGCTGCTGCTGCTGCTGCTGCTGCTGCTGCTGCTGCTGCTGCTGCTGCTGCTGCTGCTGCTGCTGCTGCTGCTGCTGCTGCTGCTGCTGCTGCTGCTGCTGCTGCTGCTGCTGCTGCTGTTGCTGCTTTTGCTGCTGTCTGAAACATTCAAAAGTGAAGTATATTTAAAAAACAAAACTTAAAAGAATAAATACACCATGAGAAAAACTATTCATAAGGAAAATACATTGTTTCACGAATCAAAGTAGTCACTGGTATTA
>SCA_variants_CTG_101_repeats
GAACTGGTGGCTGGCCTTTCACATGGATGTGAACTCTGTCCTGATAGGTCCCGCTGCTGCTGCTGCTGCTGCTGCTGCTGCTGCTGCTGCTGCTGCTGCTGCTGCTGCTGCTGCTGCTGCTGCTGCTGCTGCTGCTGCTGCTGCTGCTGCTGCTGCTGCTGCTGCTGCTGCTGCTGCTGCTGCTGCTGCTGCTGCTGCTGCTGCTGCTGCTGCTGCTGCTGCTGCTGCTGCTGCTGCTGCTGCTGCTGCTGCTGCTGCTGCTGCTGCTGCTGCTGCTGCTGCTGCTGCTGCTGCTGCTGCTGCTGCTGCTGCTGCTGCTGCTGCTGCTGCTGCTGCTGCTGCTGCTGCTGCTGTTGCTGCTTTTGCTGCTGTCTGAAACATTCAAAAGTGAAGTATATTTAAAAAACAAAACTTAAAAGAATAAATACACCATGAGAAAAACTATTCATAAGGAAAATACATTGTTTCACGAATCAAAGTAGTCACTGGTATTA
>SCA_variants_CTG_102_repeats
GAACTGGTGGCTGGCCTTTCACATGGATGTGAACTCTGTCCTGATAGGTCCCGCTGCTGCTGCTGCTGCTGCTGCTGCTGCTGCTGCTGCTGCTGCTGCTGCTGCTGCTGCTGCTGCTGCTGCTGCTGCTGCTGCTGCTGCTGCTGCTGCTGCTGCTGCTGCTGCTGCTGCTGCTGCTGCTGCTGCTGCTGCTGCTGCTGCTGCTGCTGCTGCTGCTGCTGCTGCTGCTGCTGCTGCTGCTGCTGCTGCTGCTGCTGCTGCTGCTGCTGCTGCTGCTGCTGCTGCTGCTGCTGCTGCTGCTGCTGCTGCTGCTGCTGCTGCTGCTGCTGCTGCTGCTGCTGCTGCTGCTGCTGCTGTTGCTGCTTTTGCTGCTGTCTGAAACATTCAAAAGTGAAGTATATTTAAAAAACAAAACTTAAAAGAATAAATACACCATGAGAAAAACTATTCATAAGGAAAATACATTGTTTCACGAATCAAAGTAGTCACTGGTATTA
>SCA_variants_CTG_103_repeats
GAACTGGTGGCTGGCCTTTCACATGGATGTGAACTCTGTCCTGATAGGTCCCGCTGCTGCTGCTGCTGCTGCTGCTGCTGCTGCTGCTGCTGCTGCTGCTGCTGCTGCTGCTGCTGCTGCTGCTGCTGCTGCTGCTGCTGCTGCTGCTGCTGCTGCTGCTGCTGCTGCTGCTGCTGCTGCTGCTGCTGCTGCTGCTGCTGCTGCTGCTGCTGCTGCTGCTGCTGCTGCTGCTGCTGCTGCTGCTGCTGCTGCTGCTGCTGCTGCTGCTGCTGCTGCTGCTGCTGCTGCTGCTGCTGCTGCTGCTGCTGCTGCTGCTGCTGCTGCTGCTGCTGCTGCTGCTGCTGCTGCTGCTGCTGCTGTTGCTGCTTTTGCTGCTGTCTGAAACATTCAAAAGTGAAGTATATTTAAAAAACAAAACTTAAAAGAATAAATACACCATGAGAAAAACTATTCATAAGGAAAATACATTGTTTCACGAATCAAAGTAGTCACTGGTATTA
>SCA_variants_CTG_104_repeats
GAACTGGTGGCTGGCCTTTCACATGGATGTGAACTCTGTCCTGATAGGTCCCGCTGCTGCTGCTGCTGCTGCTGCTGCTGCTGCTGCTGCTGCTGCTGCTGCTGCTGCTGCTGCTGCTGCTGCTGCTGCTGCTGCTGCTGCTGCTGCTGCTGCTGCTGCTGCTGCTGCTGCTGCTGCTGCTGCTGCTGCTGCTGCTGCTGCTGCTGCTGCTGCTGCTGCTGCTGCTGCTGCTGCTGCTGCTGCTGCTGCTGCTGCTGCTGCTGCTGCTGCTGCTGCTGCTGCTGCTGCTGCTGCTGCTGCTGCTGCTGCTGCTGCTGCTGCTGCTGCTGCTGCTGCTGCTGCTGCTGCTGCTGCTGCTGCTGTTGCTGCTTTTGCTGCTGTCTGAAACATTCAAAAGTGAAGTATATTTAAAAAACAAAACTTAAAAGAATAAATACACCATGAGAAAAACTATTCATAAGGAAAATACATTGTTTCACGAATCAAAGTAGTCACTGGTATTA
>SCA_variants_CTG_105_repeats
GAACTGGTGGCTGGCCTTTCACATGGATGTGAACTCTGTCCTGATAGGTCCCGCTGCTGCTGCTGCTGCTGCTGCTGCTGCTGCTGCTGCTGCTGCTGCTGCTGCTGCTGCTGCTGCTGCTGCTGCTGCTGCTGCTGCTGCTGCTGCTGCTGCTGCTGCTGCTGCTGCTGCTGCTGCTGCTGCTGCTGCTGCTGCTGCTGCTGCTGCTGCTGCTGCTGCTGCTGCTGCTGCTGCTGCTGCTGCTGCTGCTGCTGCTGCTGCTGCTGCTGCTGCTGCTGCTGCTGCTGCTGCTGCTGCTGCTGCTGCTGCTGCTGCTGCTGCTGCTGCTGCTGCTGCTGCTGCTGCTGCTGCTGCTGCTGCTGCTGTTGCTGCTTTTGCTGCTGTCTGAAACATTCAAAAGTGAAGTATATTTAAAAAACAAAACTTAAAAGAATAAATACACCATGAGAAAAACTATTCATAAGGAAAATACATTGTTTCACGAATCAAAGTAGTCACTGGTATTA
>SCA_variants_CTG_106_repeats
GAACTGGTGGCTGGCCTTTCACATGGATGTGAACTCTGTCCTGATAGGTCCCGCTGCTGCTGCTGCTGCTGCTGCTGCTGCTGCTGCTGCTGCTGCTGCTGCTGCTGCTGCTGCTGCTGCTGCTGCTGCTGCTGCTGCTGCTGCTGCTGCTGCTGCTGCTGCTGCTGCTGCTGCTGCTGCTGCTGCTGCTGCTGCTGCTGCTGCTGCTGCTGCTGCTGCTGCTGCTGCTGCTGCTGCTGCTGCTGCTGCTGCTGCTGCTGCTGCTGCTGCTGCTGCTGCTGCTGCTGCTGCTGCTGCTGCTGCTGCTGCTGCTGCTGCTGCTGCTGCTGCTGCTGCTGCTGCTGCTGCTGCTGCTGCTGCTGCTGCTGTTGCTGCTTTTGCTGCTGTCTGAAACATTCAAAAGTGAAGTATATTTAAAAAACAAAACTTAAAAGAATAAATACACCATGAGAAAAACTATTCATAAGGAAAATACATTGTTTCACGAATCAAAGTAGTCACTGGTATTA
>SCA_variants_CTG_107_repeats
GAACTGGTGGCTGGCCTTTCACATGGATGTGAACTCTGTCCTGATAGGTCCCGCTGCTGCTGCTGCTGCTGCTGCTGCTGCTGCTGCTGCTGCTGCTGCTGCTGCTGCTGCTGCTGCTGCTGCTGCTGCTGCTGCTGCTGCTGCTGCTGCTGCTGCTGCTGCTGCTGCTGCTGCTGCTGCTGCTGCTGCTGCTGCTGCTGCTGCTGCTGCTGCTGCTGCTGCTGCTGCTGCTGCTGCTGCTGCTGCTGCTGCTGCTGCTGCTGCTGCTGCTGCTGCTGCTGCTGCTGCTGCTGCTGCTGCTGCTGCTGCTGCTGCTGCTGCTGCTGCTGCTGCTGCTGCTGCTGCTGCTGCTGCTGCTGCTGCTGCTGCTGTTGCTGCTTTTGCTGCTGTCTGAAACATTCAAAAGTGAAGTATATTTAAAAAACAAAACTTAAAAGAATAAATACACCATGAGAAAAACTATTCATAAGGAAAATACATTGTTTCACGAATCAAAGTAGTCACTGGTATTA
>SCA_variants_CTG_108_repeats
GAACTGGTGGCTGGCCTTTCACATGGATGTGAACTCTGTCCTGATAGGTCCCGCTGCTGCTGCTGCTGCTGCTGCTGCTGCTGCTGCTGCTGCTGCTGCTGCTGCTGCTGCTGCTGCTGCTGCTGCTGCTGCTGCTGCTGCTGCTGCTGCTGCTGCTGCTGCTGCTGCTGCTGCTGCTGCTGCTGCTGCTGCTGCTGCTGCTGCTGCTGCTGCTGCTGCTGCTGCTGCTGCTGCTGCTGCTGCTGCTGCTGCTGCTGCTGCTGCTGCTGCTGCTGCTGCTGCTGCTGCTGCTGCTGCTGCTGCTGCTGCTGCTGCTGCTGCTGCTGCTGCTGCTGCTGCTGCTGCTGCTGCTGCTGCTGCTGCTGCTGCTGCTGTTGCTGCTTTTGCTGCTGTCTGAAACATTCAAAAGTGAAGTATATTTAAAAAACAAAACTTAAAAGAATAAATACACCATGAGAAAAACTATTCATAAGGAAAATACATTGTTTCACGAATCAAAGTAGTCACTGGTATTA
>SCA_variants_CTG_109_repeats
GAACTGGTGGCTGGCCTTTCACATGGATGTGAACTCTGTCCTGATAGGTCCCGCTGCTGCTGCTGCTGCTGCTGCTGCTGCTGCTGCTGCTGCTGCTGCTGCTGCTGCTGCTGCTGCTGCTGCTGCTGCTGCTGCTGCTGCTGCTGCTGCTGCTGCTGCTGCTGCTGCTGCTGCTGCTGCTGCTGCTGCTGCTGCTGCTGCTGCTGCTGCTGCTGCTGCTGCTGCTGCTGCTGCTGCTGCTGCTGCTGCTGCTGCTGCTGCTGCTGCTGCTGCTGCTGCTGCTGCTGCTGCTGCTGCTGCTGCTGCTGCTGCTGCTGCTGCTGCTGCTGCTGCTGCTGCTGCTGCTGCTGCTGCTGCTGCTGCTGCTGCTGCTGCTGTTGCTGCTTTTGCTGCTGTCTGAAACATTCAAAAGTGAAGTATATTTAAAAAACAAAACTTAAAAGAATAAATACACCATGAGAAAAACTATTCATAAGGAAAATACATTGTTTCACGAATCAAAGTAGTCACTGGTATTA
>SCA_variants_CTG_110_repeats
GAACTGGTGGCTGGCCTTTCACATGGATGTGAACTCTGTCCTGATAGGTCCCGCTGCTGCTGCTGCTGCTGCTGCTGCTGCTGCTGCTGCTGCTGCTGCTGCTGCTGCTGCTGCTGCTGCTGCTGCTGCTGCTGCTGCTGCTGCTGCTGCTGCTGCTGCTGCTGCTGCTGCTGCTGCTGCTGCTGCTGCTGCTGCTGCTGCTGCTGCTGCTGCTGCTGCTGCTGCTGCTGCTGCTGCTGCTGCTGCTGCTGCTGCTGCTGCTGCTGCTGCTGCTGCTGCTGCTGCTGCTGCTGCTGCTGCTGCTGCTGCTGCTGCTGCTGCTGCTGCTGCTGCTGCTGCTGCTGCTGCTGCTGCTGCTGCTGCTGCTGCTGCTGCTGCTGTTGCTGCTTTTGCTGCTGTCTGAAACATTCAAAAGTGAAGTATATTTAAAAAACAAAACTTAAAAGAATAAATACACCATGAGAAAAACTATTCATAAGGAAAATACATTGTTTCACGAATCAAAGTAGTCACTGGTATTA
>SCA_variants_CTG_111_repeats
GAACTGGTGGCTGGCCTTTCACATGGATGTGAACTCTGTCCTGATAGGTCCCGCTGCTGCTGCTGCTGCTGCTGCTGCTGCTGCTGCTGCTGCTGCTGCTGCTGCTGCTGCTGCTGCTGCTGCTGCTGCTGCTGCTGCTGCTGCTGCTGCTGCTGCTGCTGCTGCTGCTGCTGCTGCTGCTGCTGCTGCTGCTGCTGCTGCTGCTGCTGCTGCTGCTGCTGCTGCTGCTGCTGCTGCTGCTGCTGCTGCTGCTGCTGCTGCTGCTGCTGCTGCTGCTGCTGCTGCTGCTGCTGCTGCTGCTGCTGCTGCTGCTGCTGCTGCTGCTGCTGCTGCTGCTGCTGCTGCTGCTGCTGCTGCTGCTGCTGCTGCTGCTGCTGCTGCTGTTGCTGCTTTTGCTGCTGTCTGAAACATTCAAAAGTGAAGTATATTTAAAAAACAAAACTTAAAAGAATAAATACACCATGAGAAAAACTATTCATAAGGAAAATACATTGTTTCACGAATCAAAGTAGTCACTGGTATTA
>SCA_variants_CTG_112_repeats
GAACTGGTGGCTGGCCTTTCACATGGATGTGAACTCTGTCCTGATAGGTCCCGCTGCTGCTGCTGCTGCTGCTGCTGCTGCTGCTGCTGCTGCTGCTGCTGCTGCTGCTGCTGCTGCTGCTGCTGCTGCTGCTGCTGCTGCTGCTGCTGCTGCTGCTGCTGCTGCTGCTGCTGCTGCTGCTGCTGCTGCTGCTGCTGCTGCTGCTGCTGCTGCTGCTGCTGCTGCTGCTGCTGCTGCTGCTGCTGCTGCTGCTGCTGCTGCTGCTGCTGCTGCTGCTGCTGCTGCTGCTGCTGCTGCTGCTGCTGCTGCTGCTGCTGCTGCTGCTGCTGCTGCTGCTGCTGCTGCTGCTGCTGCTGCTGCTGCTGCTGCTGCTGCTGCTGCTGCTGTTGCTGCTTTTGCTGCTGTCTGAAACATTCAAAAGTGAAGTATATTTAAAAAACAAAACTTAAAAGAATAAATACACCATGAGAAAAACTATTCATAAGGAAAATACATTGTTTCACGAATCAAAGTAGTCACTGGTATTA
>SCA_variants_CTG_113_repeats
GAACTGGTGGCTGGCCTTTCACATGGATGTGAACTCTGTCCTGATAGGTCCCGCTGCTGCTGCTGCTGCTGCTGCTGCTGCTGCTGCTGCTGCTGCTGCTGCTGCTGCTGCTGCTGCTGCTGCTGCTGCTGCTGCTGCTGCTGCTGCTGCTGCTGCTGCTGCTGCTGCTGCTGCTGCTGCTGCTGCTGCTGCTGCTGCTGCTGCTGCTGCTGCTGCTGCTGCTGCTGCTGCTGCTGCTGCTGCTGCTGCTGCTGCTGCTGCTGCTGCTGCTGCTGCTGCTGCTGCTGCTGCTGCTGCTGCTGCTGCTGCTGCTGCTGCTGCTGCTGCTGCTGCTGCTGCTGCTGCTGCTGCTGCTGCTGCTGCTGCTGCTGCTGCTGCTGCTGCTGCTGTTGCTGCTTTTGCTGCTGTCTGAAACATTCAAAAGTGAAGTATATTTAAAAAACAAAACTTAAAAGAATAAATACACCATGAGAAAAACTATTCATAAGGAAAATACATTGTTTCACGAATCAAAGTAGTCACTGGTATTA
>SCA_variants_CTG_114_repeats
GAACTGGTGGCTGGCCTTTCACATGGATGTGAACTCTGTCCTGATAGGTCCCGCTGCTGCTGCTGCTGCTGCTGCTGCTGCTGCTGCTGCTGCTGCTGCTGCTGCTGCTGCTGCTGCTGCTGCTGCTGCTGCTGCTGCTGCTGCTGCTGCTGCTGCTGCTGCTGCTGCTGCTGCTGCTGCTGCTGCTGCTGCTGCTGCTGCTGCTGCTGCTGCTGCTGCTGCTGCTGCTGCTGCTGCTGCTGCTGCTGCTGCTGCTGCTGCTGCTGCTGCTGCTGCTGCTGCTGCTGCTGCTGCTGCTGCTGCTGCTGCTGCTGCTGCTGCTGCTGCTGCTGCTGCTGCTGCTGCTGCTGCTGCTGCTGCTGCTGCTGCTGCTGCTGCTGCTGCTGCTGCTGTTGCTGCTTTTGCTGCTGTCTGAAACATTCAAAAGTGAAGTATATTTAAAAAACAAAACTTAAAAGAATAAATACACCATGAGAAAAACTATTCATAAGGAAAATACATTGTTTCACGAATCAAAGTAGTCACTGGTATTA
>SCA_variants_CTG_115_repeats
GAACTGGTGGCTGGCCTTTCACATGGATGTGAACTCTGTCCTGATAGGTCCCGCTGCTGCTGCTGCTGCTGCTGCTGCTGCTGCTGCTGCTGCTGCTGCTGCTGCTGCTGCTGCTGCTGCTGCTGCTGCTGCTGCTGCTGCTGCTGCTGCTGCTGCTGCTGCTGCTGCTGCTGCTGCTGCTGCTGCTGCTGCTGCTGCTGCTGCTGCTGCTGCTGCTGCTGCTGCTGCTGCTGCTGCTGCTGCTGCTGCTGCTGCTGCTGCTGCTGCTGCTGCTGCTGCTGCTGCTGCTGCTGCTGCTGCTGCTGCTGCTGCTGCTGCTGCTGCTGCTGCTGCTGCTGCTGCTGCTGCTGCTGCTGCTGCTGCTGCTGCTGCTGCTGCTGCTGCTGCTGCTGCTGTTGCTGCTTTTGCTGCTGTCTGAAACATTCAAAAGTGAAGTATATTTAAAAAACAAAACTTAAAAGAATAAATACACCATGAGAAAAACTATTCATAAGGAAAATACATTGTTTCACGAATCAAAGTAGTCACTGGTATTA
>SCA_variants_CTG_116_repeats
GAACTGGTGGCTGGCCTTTCACATGGATGTGAACTCTGTCCTGATAGGTCCCGCTGCTGCTGCTGCTGCTGCTGCTGCTGCTGCTGCTGCTGCTGCTGCTGCTGCTGCTGCTGCTGCTGCTGCTGCTGCTGCTGCTGCTGCTGCTGCTGCTGCTGCTGCTGCTGCTGCTGCTGCTGCTGCTGCTGCTGCTGCTGCTGCTGCTGCTGCTGCTGCTGCTGCTGCTGCTGCTGCTGCTGCTGCTGCTGCTGCTGCTGCTGCTGCTGCTGCTGCTGCTGCTGCTGCTGCTGCTGCTGCTGCTGCTGCTGCTGCTGCTGCTGCTGCTGCTGCTGCTGCTGCTGCTGCTGCTGCTGCTGCTGCTGCTGCTGCTGCTGCTGCTGCTGCTGCTGCTGCTGCTGCTGTTGCTGCTTTTGCTGCTGTCTGAAACATTCAAAAGTGAAGTATATTTAAAAAACAAAACTTAAAAGAATAAATACACCATGAGAAAAACTATTCATAAGGAAAATACATTGTTTCACGAATCAAAGTAGTCACTGGTATTA
>SCA_variants_CTG_117_repeats
GAACTGGTGGCTGGCCTTTCACATGGATGTGAACTCTGTCCTGATAGGTCCCGCTGCTGCTGCTGCTGCTGCTGCTGCTGCTGCTGCTGCTGCTGCTGCTGCTGCTGCTGCTGCTGCTGCTGCTGCTGCTGCTGCTGCTGCTGCTGCTGCTGCTGCTGCTGCTGCTGCTGCTGCTGCTGCTGCTGCTGCTGCTGCTGCTGCTGCTGCTGCTGCTGCTGCTGCTGCTGCTGCTGCTGCTGCTGCTGCTGCTGCTGCTGCTGCTGCTGCTGCTGCTGCTGCTGCTGCTGCTGCTGCTGCTGCTGCTGCTGCTGCTGCTGCTGCTGCTGCTGCTGCTGCTGCTGCTGCTGCTGCTGCTGCTGCTGCTGCTGCTGCTGCTGCTGCTGCTGCTGCTGCTGCTGCTGTTGCTGCTTTTGCTGCTGTCTGAAACATTCAAAAGTGAAGTATATTTAAAAAACAAAACTTAAAAGAATAAATACACCATGAGAAAAACTATTCATAAGGAAAATACATTGTTTCACGAATCAAAGTAGTCACTGGTATTA
>SCA_variants_CTG_118_repeats
GAACTGGTGGCTGGCCTTTCACATGGATGTGAACTCTGTCCTGATAGGTCCCGCTGCTGCTGCTGCTGCTGCTGCTGCTGCTGCTGCTGCTGCTGCTGCTGCTGCTGCTGCTGCTGCTGCTGCTGCTGCTGCTGCTGCTGCTGCTGCTGCTGCTGCTGCTGCTGCTGCTGCTGCTGCTGCTGCTGCTGCTGCTGCTGCTGCTGCTGCTGCTGCTGCTGCTGCTGCTGCTGCTGCTGCTGCTGCTGCTGCTGCTGCTGCTGCTGCTGCTGCTGCTGCTGCTGCTGCTGCTGCTGCTGCTGCTGCTGCTGCTGCTGCTGCTGCTGCTGCTGCTGCTGCTGCTGCTGCTGCTGCTGCTGCTGCTGCTGCTGCTGCTGCTGCTGCTGCTGCTGCTGCTGCTGCTGCTGTTGCTGCTTTTGCTGCTGTCTGAAACATTCAAAAGTGAAGTATATTTAAAAAACAAAACTTAAAAGAATAAATACACCATGAGAAAAACTATTCATAAGGAAAATACATTGTTTCACGAATCAAAGTAGTCACTGGTATTA
>SCA_variants_CTG_119_repeats
GAACTGGTGGCTGGCCTTTCACATGGATGTGAACTCTGTCCTGATAGGTCCCGCTGCTGCTGCTGCTGCTGCTGCTGCTGCTGCTGCTGCTGCTGCTGCTGCTGCTGCTGCTGCTGCTGCTGCTGCTGCTGCTGCTGCTGCTGCTGCTGCTGCTGCTGCTGCTGCTGCTGCTGCTGCTGCTGCTGCTGCTGCTGCTGCTGCTGCTGCTGCTGCTGCTGCTGCTGCTGCTGCTGCTGCTGCTGCTGCTGCTGCTGCTGCTGCTGCTGCTGCTGCTGCTGCTGCTGCTGCTGCTGCTGCTGCTGCTGCTGCTGCTGCTGCTGCTGCTGCTGCTGCTGCTGCTGCTGCTGCTGCTGCTGCTGCTGCTGCTGCTGCTGCTGCTGCTGCTGCTGCTGCTGCTGCTGCTGCTGTTGCTGCTTTTGCTGCTGTCTGAAACATTCAAAAGTGAAGTATATTTAAAAAACAAAACTTAAAAGAATAAATACACCATGAGAAAAACTATTCATAAGGAAAATACATTGTTTCACGAATCAAAGTAGTCACTGGTATTA
>SCA_variants_CTG_120_repeats
GAACTGGTGGCTGGCCTTTCACATGGATGTGAACTCTGTCCTGATAGGTCCCGCTGCTGCTGCTGCTGCTGCTGCTGCTGCTGCTGCTGCTGCTGCTGCTGCTGCTGCTGCTGCTGCTGCTGCTGCTGCTGCTGCTGCTGCTGCTGCTGCTGCTGCTGCTGCTGCTGCTGCTGCTGCTGCTGCTGCTGCTGCTGCTGCTGCTGCTGCTGCTGCTGCTGCTGCTGCTGCTGCTGCTGCTGCTGCTGCTGCTGCTGCTGCTGCTGCTGCTGCTGCTGCTGCTGCTGCTGCTGCTGCTGCTGCTGCTGCTGCTGCTGCTGCTGCTGCTGCTGCTGCTGCTGCTGCTGCTGCTGCTGCTGCTGCTGCTGCTGCTGCTGCTGCTGCTGCTGCTGCTGCTGCTGCTGCTGCTGCTGTTGCTGCTTTTGCTGCTGTCTGAAACATTCAAAAGTGAAGTATATTTAAAAAACAAAACTTAAAAGAATAAATACACCATGAGAAAAACTATTCATAAGGAAAATACATTGTTTCACGAATCAAAGTAGTCACTGGTATTA
