# Supplementary material for: Cell-type-specific CAG repeat expansions and toxicity of mutant Huntingtin in human striatum and cerebellum
Source: Nat Genet. 2024 Jan 30;56(3):383–94. doi: 10.1038/s41588-024-01653-6 (PMC10937393; doi:10.1038/s41588-024-01653-6)
Supplement: Supplementary file 5 — Supplementary Tables 1–12. [file 41588_2024_1653_MOESM5_ESM.xlsx]

## Sheet: Contents
Sheet	Supplementary Table	Description
1	Supplementary Table 1	List of Tissue Donors
2	Supplementary Table 2	List of control donor FANSseq samples
3	Supplementary Table 2	List of HD donor FANSseq samples
4	Supplementary Table 3	List of genes with accessible TSS regions in TAC3+ INs from control donors
5	Supplementary Table 3	List of genes with accessible TSS regions in PVALB+ INs from control donors
6	Supplementary Table 3	List of genes with accessible TSS regions in SST+ INs from control donors
7	Supplementary Table 3	List of genes with accessible TSS regions in oligodendrocytes from control donors
8	Supplementary Table 3	List of genes with accessible TSS regions in astrocytes from control donors
9	Supplementary Table 3	List of genes with accessible TSS regions in microglia from control donors
10	Supplementary Table 3	List of genes with accessible TSS regions in dMSNs from control donors
11	Supplementary Table 3	List of genes with accessible TSS regions in iMSNs from control donors
12	Supplementary Table 3	List of genes with accessible TSS regions in dMSNs from HD donors
13	Supplementary Table 3	List of genes with accessible TSS regions in iMSNs from HD donors
14	Supplementary Table 4	Results of CAG repeat length measurement in HD striatum
15	Supplementary Table 4	Results of CAG repeat length measurement in HD cerebellum
16	Supplementary Table 4	Results of CAG repeat length measurement in SCA3 striatum
17	Supplementary Table 5	Differentially expressed genes in HDvsCTRL dMSNs based on GeneCounts
18	Supplementary Table 5	Differentially expressed genes in HDvsCTRL iMSNs based on GeneCounts
19	Supplementary Table 5	Differentially expressed genes in HDvsCTRL TAC3+ INs based on GeneCounts
20	Supplementary Table 5	Differentially expressed genes in HDvsCTRL PVALB+ INs based on GeneCounts
21	Supplementary Table 5	Differentially expressed genes in HDvsCTRL SST+ INs based on GeneCounts
22	Supplementary Table 6	Differentially expressed genes in HDvsCTRL dMSNs based on GenebodyCounts
23	Supplementary Table 6	Differentially expressed genes in HDvsCTRL iMSNs based on GenebodyCounts
24	Supplementary Table 6	Differentially expressed genes in HDvsCTRL TAC3+ INs based on GenebodyCounts
25	Supplementary Table 6	Differentially expressed genes in HDvsCTRL PVALB+ INs based on GenebodyCounts
26	Supplementary Table 6	Differentially expressed genes in HDvsCTRL SST+ INs based on GenebodyCounts
27	Supplementary Table 7	Description of Supplementary Table 7 - GOCC terms enriched for genes with MSN-specific Huntington's disease-associated expression changes
28	Supplementary Table 7	GOCC terms enriched for genes downregulated in dMSNs, but not in striatal interneurons
29	Supplementary Table 7	GOCC terms enriched for genes downregulated in iMSNs, but not in striatal interneurons
30	Supplementary Table 7	GOCC terms enriched for genes upregulated in dMSNs, but not in striatal interneurons
31	Supplementary Table 7	GOCC terms enriched for genes upregulated in iMSNs, but not in striatal interneurons
32	Supplementary Table 8	Description of Table 8 - GOCC terms enriched for genes with Huntington's disease-associated expression changes
33	Supplementary Table 8	GOCC terms enriched for genes downregulated in dMSNs
34	Supplementary Table 8	GOCC terms enriched for genes upregulated in dMSNs
35	Supplementary Table 8	GOCC terms enriched for genes downregulated in iMSNs
36	Supplementary Table 8	GOCC terms enriched for genes upregulated in iMSNs
37	Supplementary Table 8	GOCC terms enriched for genes downregulated in TAC3+ INs
38	Supplementary Table 8	GOCC terms enriched for genes upregulated in TAC3+ INs
39	Supplementary Table 8	GOCC terms enriched for genes downregulated in PVALB+ INs
40	Supplementary Table 8	GOCC terms enriched for genes upregulated in PVALB+ INs
41	Supplementary Table 8	GOCC terms enriched for genes downregulated in SST+ INs
42	Supplementary Table 8	GOCC terms enriched for genes upregulated in SST+ INs
43	Supplementary Table 9	Description of Table 9 - Motif Enrichment Analysis of accessible chromatin regions in genes with HD-associated expression change
44	Supplementary Table 9	motifs in accessible sites of genes upregulated in HD dMSNs
45	Supplementary Table 9	motifs in accessible sites of genes upregulated in HD iMSNs
46	Supplementary Table 9	motifs in accessible sites of genes downregulated in HD dMSNs
47	Supplementary Table 9	motifs in accessible sites of genes downregulated in HD iMSNs
48	Supplementary Table 9	Motifs for TFs expressed in MSNs
49	Supplementary Table 10	Description of Supplementary Table 10 - Comparisons to genes essential in mouse MSNs
50	Supplementary Table 10	Genes essential for MSN survival in wt mice and downregulated in human dMSNs
51	Supplementary Table 10	Genes essential for MSN survival in wt mice and downregulated in human iMSNs
52	Supplementary Table 10	GOCC terms enriched for genes downregulated in dMSNs and essential for MSN survival in wt mice
53	Supplementary Table 10	GOCC terms enriched for genes downregulated in iMSNs and essential for MSN survival in wt mice
54	Supplementary Table 11	Huntington's disease-associated expression change of STR266 signature genes in human dMSNs
55	Supplementary Table 11	Huntington's disease-associated expression change of STR266 signature genes in human iMSNs
56	Supplementary Table 11	Huntington's disease-associated expression change of genes with altered expression in CAG-BAC mouse model (dMSNs)
57	Supplementary Table 11	Huntington's disease-associated expression change of genes with altered expression in CAG-BAC mouse model (iMSNs)
58	Supplementary Table 11	Expression of human dMSN DEG orthologues in dMSNs of zQ175 mice
59	Supplementary Table 11	Expression of human dMSN DEG orthologues in iMSNs of zQ175 mice
60	Supplementary Table 11	Expression of human dMSN DEG orthologues in dMSNs of R6/2 mice
61	Supplementary Table 11	Expression of human dMSN DEG orthologues in iMSNs of R6/2 mice
62	Supplementary Table 12	ATXN3 CAG repeat sequencing primers

## Sheet: 1
`	sex	age	ancestry	Cause of death	Clinical diagnosis	CAP100	Vonsattel grade	RIN	normal HTT allele CAG repeat number	mutant HTT allele CAG repeat number	normal HTT allele	mutant HTT allele	PMI (hrs)	Year of death	source	Category	MSH2 Western Blot	MSH3 Western Blot	Cb CAG sizing Purkinje Cells	Cb CAG sizing Granule Cells	Cb CAG sizing Microglia	Cb CAG sizing Astrocytes	Cb CAG sizing Oligodendrocytes	Cb CAG sizing OPCs	STR normal allele CAG sizing	STR CAG sizing MSNs	STR CAG sizing dMSN	STR CAG sizing iMSN	STR CAG sizing TAC3+	STR CAG sizing PVALB	STR CAG sizing SST+	STR CAG sizing ChAT+	STR CAG sizing Microglia	STR CAG sizing Astrocytes	STR CAG sizing Oligodendrocytes	STR RNAseq dMSN	STR RNAseq iMSN	STR RNAseq TAC3+	STR RNAseq PVALB	STR RNAseq SST+	STR RNAseq ChAT+	STR RNAseq Microglia	STR RNAseq Astrocytes	STR RNAseq Oligodendrocytes	STR ATACseq dMSN	STR ATACseq iMSN	STR ATACseq TAC3+	STR ATACseq PVALB	STR ATACseq SST+
BEB18116	M	67	Caucasian	Cardiac arrest. Myocardial infarction	Unaffected control		-	8	20	22	(CAG)22(CAACAG)2(CCGCCA)1(CCG)7(CCT)3	(CAG)20(CAACAG)1(CCGCCA)1(CCG)7(CCT)2	23.5	2018	Miami Brain Bank	Control																				Put, Put, Caud, Caud	Put, Put, Caud, Caud	Put, Put, Caud	Put, Put, Caud	Put, Put, Caud	Put	Put, Put, Caud	Put, Put, Caud, Caud	Put, Put, Caud, Caud	Put, Put, Caud, Caud	Put, Put, Caud, Caud	Put	Put	Put
BEB18117	M	63	Caucasian	Cardiopulmonary arrest	Unaffected control		-	8.3	18	21	(CAG)18(CAACAG)1(CCG)9(CCT)2	(CAG)21(CAACAG)1(CCGCCA)1(CCG)7(CCT)2	17.4	2018	Miami Brain Bank	Control																				Put, Put, Caud, Caud	Put, Put, Caud, Caud	Put, Caud	Put, Caud	Put, Caud	Put	Put, Put, Caud, Caud	Put, Put, Caud, Caud	Put, Put, Caud, Caud	Put, Put, Caud, Caud	Put, Put, Caud, Caud
BEB18135	M	56	Caucasian	na	Unaffected control		-	7.2					23.1	2018	Miami Brain Bank	Control																				Put, Put, Caud, Caud	Put, Put, Caud, Caud	Put, Caud	Caud	Put, Caud		Put, Caud	Put, Caud	Put, Caud	Put, Put, Caud, Caud	Put, Put, Caud, Caud
BEB19025	M	54	Caucasian	na	Unaffected control		-	8					24.3	2019	Miami Brain Bank	Control																				Put, Put, Caud, Caud	Put, Put, Caud, Caud	Put, Caud	Put, Caud	Caud	Put	Put, Caud	Put, Caud	Put, Caud	Put, Put, Caud, Caud	Put, Put, Caud, Caud	Put	Put	Put
BEB19051	M	39	Caucasian	na	Unaffected control		-	8.5					23.1	2019	Miami Brain Bank	Control																				Put, Put, Caud, Caud	Put, Put, Caud, Caud	Put, Caud	Put, Caud	Put, Caud	Put	Put, Put, Caud	Put, Put	Put, Put, Caud	Put, Caud, Caud	Put, Put, Caud, Caud	Put	Put	Put
BEB20057	M	41	Caucasian	na	Unaffected Control		-	0					22.4	2020	Miami Brain Bank	Control																				Put, Put, Caud, Caud	Put, Put, Caud, Caud	Put, Caud	Put, Caud	Put, Caud	Put	Put, Put, Caud, Caud	Put, Put, Caud, Caud	Put, Put, Caud, Caud	Put, Put, Caud, Caud	Put, Put, Caud, Caud	Put	Put	Put
HCT-17-HFG	M	50	Caucasian	na	Unaffected control		-	7.7					20.7	2017	Miami Brain Bank	Control																				Put, Put, Caud, Caud	Put, Put, Caud, Caud	Put, Caud	Put, Caud	Put, Caud	Put	Put, Put, Caud, Caud	Put, Put, Caud, Caud	Put, Caud, Caud	Put, Put, Caud, Caud	Put, Put, Caud, Caud
HCTSU	F	63	Caucasian	na	Unaffected control		-	0					17.7	2008	Miami Brain Bank	Control																				Put, Put, Caud, Caud	Put, Put, Caud, Caud	Put, Caud	Put, Caud	Caud		Put, Caud, Caud	Put, Caud, Caud	Caud, Caud	Put, Put, Caud, Caud	Put, Put, Caud, Caud
HBBS	M	20	African American	na	Unaffected control		-	9.2					15.2	2013	Miami Brain Bank	Control	Put	Put
HCT-16-HCG [NH3]	M	36	Caucasian	na	Unaffected control		-	6.5					20.3	2016	Miami Brain Bank	Control	Put	Put
HCTYZ	M	48	White	na	Unaffected control		-	9.4					26	2014	Miami Brain Bank	Control	Put	Put
HCTZM	M	45	African American	na	Unaffected control		-	9.2					20.3	2014	Miami Brain Bank	Control	Put	Put
HCT-16-HCH	M	46	Caucasian	na	Unaffected control		-	5.1					17.8	2016	Miami Brain Bank	Control	Put
BEB18076	M	63	Caucasian	Cardiac arrest. Heart failure.	Unaffected control		-	3.3					25.8	2018	Miami Brain Bank	Control	Put
UWA-6971	M	67	White	na	Huntington's disease	134	3	0	22	43	(CAG)22(CAACAG)1(CCGCCA)1(CCG)7(CCT)2	(CAG)43(CAACAG)1(CCGCCA)1(CCG)7(CCT)2	8	2018	University of Washington ADRC	HD				yes	yes	yes	yes	yes												Put	Put	Put		Put
UWA-7026	M	65	White	na	Huntington's disease	130	2	0	17	43	(CAG)17(CAACAG)1(CCGCCA)1(CCG)10(CCT)2	(CAG)43(CAACAG)1(CCGCCA)1(CCG)7(CCT)2	7.8	2019	University of Washington ADRC	HD																				Caud	Caud		Put
HMC	M	69	Caucasian	na	Huntington's Disease	128	3	0	15	42	(CAG)15(CAACAG)2(CCGCCA)1(CCG)7(CCT)3	(CAG)42(CAACAG)1(CCGCCA)1(CCG)7(CCT)2	4.5	1996	Miami Brain Bank	HD											Put	Put	Put	Put	Put		Put	Put	Put	Put	Put	Put	Put	Put					Put	Put
HSB3167	M	57	Caucasian	na	Huntington's Disease	132	2	7	17	45	(CAG)17(CAACAG)1(CCGCCA)1(CCG)9(CCT)2	(CAG)45(CAACAG)1(CCGCCA)1(CCG)7(CCT)2	20.5	2001	Sepulveda/HBSFRC	HD				yes	yes	yes	yes	yes			Caud	Caud	Caud	Caud	Caud		Caud	Caud	Caud	Caud	Caud	Caud	Caud	Caud
HSB3358	F	45	Caucasian	na	Huntington's Disease	90	1	7.3	21	43	(CAG)21(CAACAG)1(CCGCCA)1(CCG)7(CCT)2	(CAG)43(CAACAG)1(CCGCCA)1(CCG)7(CCT)2	8.7	2002	Sepulveda/HBSFRC	HD				yes	yes	yes	yes	yes	Caud		Caud	Caud	Caud	Caud	Caud		Caud	Caud	Caud	Caud	Caud	Caud	Caud	Caud						Caud
HSB3881	M	65	Caucasian	na	Huntington's disease	130	2	8.7	25	43	(CAG)25(CAACAG)1(CCGCCA)1(CCG)7(CCT)2	(CAG)43(CAACAG)1(CCGCCA)1(CCG)7(CCT)2	9.1	2004	Sepulveda/HBSFRC	HD			yes	yes	yes	yes	yes	yes	Caud		Caud	Caud	Caud	Caud	Caud		Put	Put	Put	Caud	Caud	Caud	Caud	Caud
HSB2116	F	54	Caucasian	na	Huntington's Disease	116	-	0	17	44	(CAG)17(CAACAG)1(CCGCCA)1(CCG)7(CCT)2	(CAG)44(CAACAG)1(CCGCCA)1(CCG)7(CCT)2	12.5	1993	Sepulveda/HBSFRC	HD			yes	yes	yes	yes	yes	yes			Caud	Caud	Caud	Caud	Caud	Put	Caud	Caud	Caud	Caud	Caud	Caud	Caud	Caud					Put, Caud	Put, Caud
T4158	F	68	NA	na	Huntington's Disease	147	3	0	17	44	(CAG)17(CAACAG)1(CCGCCA)1(CCG)7(CCT)2	(CAG)44(CAACAG)1(CCGCCA)1(CCG)7(CCT)2	15.7		Columbia Brain Bank	HD											Put					Put
T4988	M	56	NA	na	Huntington's Disease	147	3	0	21	47	(CAG)21(CAACAG)1(CCGCCA)1(CCG)7(CCT)2	(CAG)47(CAACAG)1(CCGCCA)1(CCG)7(CCT)2	15.4		Columbia Brain Bank	HD											Put					Caud
T5286	F	50	NA	na	Huntington's Disease	108	2	0	18	44	(CAG)18(CAACAG)1(CCGCCA)1(CCG)7(CCT)2	(CAG)44(CAACAG)1(CCGCCA)1(CCG)7(CCT)2	37.7		Columbia Brain Bank	HD											Put					Put
2013_076	M	71	NA	Euthanasia	Huntington's disease	120	1	0	17	41	(CAG)17(CAACAG)1(CCGCCA)1(CCG)7(CCT)2	(CAG)41(CAACAG)1(CCGCCA)1(CCG)7(CCT)2	4.5		Netherlands Brain Bank	HD											Put	Put
2017_081	F	38	NA	Euthanasia	Huntington's disease	141	3	0	17	54	(CAG)17(CAACAG)1(CCGCCA)1(CCG)7(CCT)2	(CAG)54(CAACAG)1(CCGCCA)1(CCG)7(CCT)2	5.5		Netherlands Brain Bank	HD											Put	Put
HSB2341	F	43	Caucasian	na	Huntington's Disease	166	4	6.2	20	55	(CAG)20(CAACAG)1(CCGCCA)1(CCG)7(CCT)2	(CAG)55(CAACAG)1(CCGCCA)1(CCG)10(CCT)2	6.5	1994	Sepulveda/HBSFRC	HD											Caud	Caud
S01891	M	51	NA	na	Huntington's Disease	102	1	0	17	43	(CAG)17(CAACAG)1(CCGCCA)1(CCG)7(CCT)2	(CAG)43(CAACAG)1(CCGCCA)1(CCG)7(CCT)2	9.4		Harvard Brain Bank	HD											Put	Put																	Put	Put
S05368	F	44	NA	Malignant tumor	Huntington's Disease	61	0	0	16	39	(CAG)16(CAACAG)1(CCGCCA)1(CCG)10(CCT)2	(CAG)39(CAACAG)1(CCGCCA)1(CCG)7(CCT)2	4.3		Harvard Brain Bank	HD											Put	Put																	Put	Put
S07681	M	69	NA	na	Huntington's Disease	128	1	0	16	42	(CAG)16(CAACAG)1(CCGCCA)1(CCG)10(CCT)2	(CAG)42(CAACAG)1(CCGCCA)1(CCG)7(CCT)2	18.2		Harvard Brain Bank	HD											Put	Put
S15682	F	61	NA	na	HD at risk	75	-	0	24	38	(CAG)24(CAACAG)1(CCGCCA)1(CCG)7(CCT)2	(CAG)38(CAACAG)1(CCGCCA)1(CCG)7(CCT)2	29.9		Harvard Brain Bank	HD									Put		Put	Put																	Put	Put
UMich52	M	81	NA	na	Huntington's disease	125	-	0	17	40	(CAG)17(CAACAG)1(CCGCCA)1(CCG)7(CCT)2	(CAG)40(CAACAG)1(CCGCCA)1(CCG)7(CCT)2	17	1994	University of Michigan	HD											Put	Put
HSB2382	F	60	Caucasian	na	Huntington's Disease	148	-	8.9	17	46	(CAG)17(CAACAG)1(CCGCCA)1(CCG)7(CCT)2	(CAG)46(CAACAG)1(CCGCCA)1(CCG)7(CCT)2	9.5	1994	Sepulveda/HBSFRC	HD			yes		yes	yes	yes
HSB3730	M	61	Caucasian	na	Huntington's Disease	122	2	7.6	17	43	(CAG)17(CAACAG)1(CCGCCA)1(CCG)7(CCT)2	(CAG)43(CAACAG)1(CCGCCA)1(CCG)7(CCT)2	17	2003	Sepulveda/HBSFRC	HD			yes		yes	yes	yes
UMich1024	M	68	NA	na	Huntington's disease	126	-	0	21	42	(CAG)21(CAACAG)1(CCGCCA)1(CCG)7(CCT)2	(CAG)42(CAACAG)1(CCGCCA)1(CCG)7(CCT)2	5	1996	University of Michigan	HD																													Put	Put
UMich705	M	64	NA	na	Huntington's disease	118	-	0	18	42	(CAG)18(CAACAG)1(CCG)9(CCT)2	(CAG)42(CAACAG)1(CCGCCA)1(CCG)7(CCT)2	16	1994	University of Michigan	HD																													Put	Put
T5147	F	39	NA	na	SCA3		-	0	23 ATXN3	76 mATXN3			21		Columbia Brain Bank	SCA3										Caud			Caud	Caud	Caud		Caud	Caud	Caud
UMich1547	F	84	NA	na	SCA3		-	0	18 ATXN3	64 mATXN3			20		University of Michigan	SCA3										Caud							Caud	Caud	Caud
UMich1602	F	48	NA	na	SCA3		-	0	19 ATXN3	72 mATXN3			22		University of Michigan	SCA3										Caud			Caud	Caud			Caud	Caud	Caud
UMich1832	M	49	NA	na	SCA3		-	0	9 ATXN3	72 mATXN3			48		University of Michigan	SCA3										Put							Put	Put	Put
UMich1930	F	75	NA	na	SCA3		-	0	16 ATXN3	67 mATXN3			39		University of Michigan	SCA3										Put							Put	Put	Put
[truncated: 3 more columns]

## Sheet: 2
ID	Cell type	donor	Region	Sample used in HDvsCTRL comparison		Supplementary Table 2	List of control donor FANSseq samples
ID_3444	dMSN	BEB18116	Put	CTRL1
ID_3497	dMSN	BEB18116	Put
ID_3499	dMSN	BEB18116	Caud
ID_3448	dMSN	BEB18116	Caud
ID_3442	dMSN	BEB18117	Put	CTRL2
ID_3495	dMSN	BEB18117	Put
ID_3475	dMSN	BEB18117	Caud
ID_3446	dMSN	BEB18117	Caud
ID_3461	dMSN	BEB18135	Put	CTRL3
ID_3365	dMSN	BEB18135	Put
ID_3454	dMSN	BEB18135	Caud
ID_3361	dMSN	BEB18135	Caud
ID_3363	dMSN	BEB19025	Put	CTRL4
ID_3463	dMSN	BEB19025	Put
ID_3450	dMSN	BEB19025	Caud
ID_3369	dMSN	BEB19025	Caud
ID_3373	dMSN	BEB19051	Put	CTRL5
ID_3371	dMSN	BEB19051	Put
ID_3452	dMSN	BEB19051	Caud
ID_3465	dMSN	BEB19051	Caud
ID_3575	dMSN	BEB20057	Put	CTRL6
ID_3648	dMSN	BEB20057	Put
ID_3654	dMSN	BEB20057	Caud
ID_3577	dMSN	BEB20057	Caud
ID_3359	dMSN	Hct17HFG	Put	CTRL7
ID_3367	dMSN	Hct17HFG	Put
ID_3660	dMSN	Hct17HFG	Caud
ID_3357	dMSN	Hct17HFG	Caud
ID_3467	dMSN	HctSU	Put	CTRL8
ID_3493	dMSN	HctSU	Put
ID_3471	dMSN	HctSU	Caud
ID_3469	dMSN	HctSU	Caud
ID_3445	iMSN	BEB18116	Put	CTRL1
ID_3498	iMSN	BEB18116	Put
ID_3500	iMSN	BEB18116	Caud
ID_3449	iMSN	BEB18116	Caud
ID_3443	iMSN	BEB18117	Put	CTRL2
ID_3496	iMSN	BEB18117	Put
ID_3476	iMSN	BEB18117	Caud
ID_3447	iMSN	BEB18117	Caud
ID_3462	iMSN	BEB18135	Put	CTRL3
ID_3366	iMSN	BEB18135	Put
ID_3455	iMSN	BEB18135	Caud
ID_3362	iMSN	BEB18135	Caud
ID_3364	iMSN	BEB19025	Put	CTRL4
ID_3464	iMSN	BEB19025	Put
ID_3451	iMSN	BEB19025	Caud
ID_3370	iMSN	BEB19025	Caud
ID_3374	iMSN	BEB19051	Put	CTRL5
ID_3372	iMSN	BEB19051	Put
ID_3453	iMSN	BEB19051	Caud
ID_3466	iMSN	BEB19051	Caud
ID_3576	iMSN	BEB20057	Put	CTRL6
ID_3649	iMSN	BEB20057	Put
ID_3655	iMSN	BEB20057	Caud
ID_3578	iMSN	BEB20057	Caud
ID_3360	iMSN	Hct17HFG	Put	CTRL7
ID_3368	iMSN	Hct17HFG	Put
ID_3661	iMSN	Hct17HFG	Caud
ID_3358	iMSN	Hct17HFG	Caud
ID_3468	iMSN	HctSU	Put	CTRL8
ID_3494	iMSN	HctSU	Put
ID_3472	iMSN	HctSU	Caud
ID_3470	iMSN	HctSU	Caud
ID_4878	TAC3 INs	BEB18116	Put	CTRL1
ID_3836	TAC3 INs	BEB18116	Put
ID_4570	TAC3 INs	BEB18116	Caud
ID_3830	TAC3 INs	BEB18117	Put	CTRL2
ID_4573	TAC3 INs	BEB18117	Caud
ID_3874	TAC3 INs	BEB18135	Put	CTRL3
ID_5459	TAC3 INs	BEB18135	Caud
ID_3880	TAC3 INs	BEB19025	Put	CTRL4
ID_4579	TAC3 INs	BEB19025	Caud
ID_4229	TAC3 INs	BEB19051	Put	CTRL5
ID_4576	TAC3 INs	BEB19051	Caud
ID_3833	TAC3 INs	BEB20057	Put	CTRL6
ID_4479	TAC3 INs	BEB20057	Caud
ID_3885	TAC3 INs	Hct17HFG	Put	CTRL7
ID_5846	TAC3 INs	Hct17HFG	Caud
ID_4758	TAC3 INs	HctSU	Put	CTRL8
ID_6183	TAC3 INs	HctSU	Caud
ID_4880	SST INs	BEB18116	Put	CTRL1
ID_3835	SST INs	BEB18116	Put
ID_4572	SST INs	BEB18116	Caud
ID_3829	SST INs	BEB18117	Put	CTRL2
ID_4575	SST INs	BEB18117	Caud
ID_3872	SST INs	BEB18135	Put	CTRL3
ID_5622	SST INs	BEB18135	Caud
ID_4581	SST INs	BEB19025	Caud	CTRL4
ID_4228	SST INs	BEB19051	Put	CTRL5
ID_4578	SST INs	BEB19051	Caud
ID_3832	SST INs	BEB20057	Put	CTRL6
ID_4477	SST INs	BEB20057	Caud
ID_3883	SST INs	Hct17HFG	Put	CTRL7
ID_5848	SST INs	Hct17HFG	Caud
ID_4773	SST INs	HctSU	Caud	CTRL8
ID_4879	PVALB INs	BEB18116	Put	CTRL1
ID_3837	PVALB INs	BEB18116	Put
ID_4571	PVALB INs	BEB18116	Caud
ID_3831	PVALB INs	BEB18117	Put	CTRL2
ID_4574	PVALB INs	BEB18117	Caud
ID_5458	PVALB INs	BEB18135	Caud	CTRL3
ID_3879	PVALB INs	BEB19025	Put	CTRL4
ID_4580	PVALB INs	BEB19025	Caud
ID_4227	PVALB INs	BEB19051	Put	CTRL5
ID_4577	PVALB INs	BEB19051	Caud
ID_3834	PVALB INs	BEB20057	Put	CTRL6
ID_4478	PVALB INs	BEB20057	Caud
ID_3884	PVALB INs	Hct17HFG	Put	CTRL7
ID_5847	PVALB INs	Hct17HFG	Caud
ID_4757	PVALB INs	HctSU	Put	CTRL8
ID_6184	PVALB INs	HctSU	Caud
ID_3850	Astrocytes	BEB18116	Put
ID_4376	Astrocytes	BEB18116	Put
ID_3871	Astrocytes	BEB18116	Caud
ID_6281	Astrocytes	BEB18116	Caud
ID_3848	Astrocytes	BEB18117	Put
ID_3562	Astrocytes	BEB18117	Put
ID_6188	Astrocytes	BEB18117	Caud
ID_4543	Astrocytes	BEB18117	Caud
ID_4391	Astrocytes	BEB18135	Put
ID_3877	Astrocytes	BEB18135	Caud
ID_3456	Astrocytes	BEB19025	Put
ID_4382	Astrocytes	BEB19025	Caud
ID_4784	Astrocytes	BEB19051	Put
ID_4238	Astrocytes	BEB19051	Put
ID_3888	Astrocytes	BEB20057	Put
ID_3853	Astrocytes	BEB20057	Put
ID_4870	Astrocytes	BEB20057	Caud
ID_4781	Astrocytes	BEB20057	Caud
ID_6141	Astrocytes	Hct17HFG	Put
ID_3441	Astrocytes	Hct17HFG	Put
ID_3565	Astrocytes	Hct17HFG	Caud
ID_4864	Astrocytes	Hct17HFG	Caud
ID_4388	Astrocytes	HctSU	Put
ID_4873	Astrocytes	HctSU	Caud
ID_4385	Astrocytes	HctSU	Caud
ID_3849	Microglia	BEB18116	Put
ID_4375	Microglia	BEB18116	Put
ID_6280	Microglia	BEB18116	Caud
ID_3847	Microglia	BEB18117	Put
ID_3561	Microglia	BEB18117	Put
ID_6187	Microglia	BEB18117	Caud
ID_4378	Microglia	BEB18117	Caud
ID_4390	Microglia	BEB18135	Put
ID_3876	Microglia	BEB18135	Caud
ID_3585	Microglia	BEB19025	Put
ID_4381	Microglia	BEB19025	Caud
ID_4783	Microglia	BEB19051	Put
ID_4877	Microglia	BEB19051	Put
ID_4866	Microglia	BEB19051	Caud
ID_3887	Microglia	BEB20057	Put
ID_4759	Microglia	BEB20057	Put
ID_4869	Microglia	BEB20057	Caud
ID_4780	Microglia	BEB20057	Caud
ID_6140	Microglia	Hct17HFG	Put
ID_3440	Microglia	Hct17HFG	Put
ID_3564	Microglia	Hct17HFG	Caud
ID_4863	Microglia	Hct17HFG	Caud
ID_4387	Microglia	HctSU	Put
ID_4872	Microglia	HctSU	Caud
ID_4384	Microglia	HctSU	Caud
ID_3882	Oligodendrocytes	BEB18116	Put
ID_3545	Oligodendrocytes	BEB18116	Put
ID_3869	Oligodendrocytes	BEB18116	Caud
ID_6279	Oligodendrocytes	BEB18116	Caud
ID_3881	Oligodendrocytes	BEB18117	Put
ID_3560	Oligodendrocytes	BEB18117	Put
ID_6186	Oligodendrocytes	BEB18117	Caud
ID_4544	Oligodendrocytes	BEB18117	Caud
ID_4711	Oligodendrocytes	BEB18135	Put
ID_3875	Oligodendrocytes	BEB18135	Caud
ID_3439	Oligodendrocytes	BEB19025	Put
ID_4380	Oligodendrocytes	BEB19025	Caud
ID_4782	Oligodendrocytes	BEB19051	Put
ID_6142	Oligodendrocytes	BEB19051	Put
ID_4865	Oligodendrocytes	BEB19051	Caud
ID_3886	Oligodendrocytes	BEB20057	Put
ID_3907	Oligodendrocytes	BEB20057	Put
ID_4868	Oligodendrocytes	BEB20057	Caud
ID_4779	Oligodendrocytes	BEB20057	Caud
ID_6139	Oligodendrocytes	Hct17HFG	Put
ID_3563	Oligodendrocytes	Hct17HFG	Caud
ID_4862	Oligodendrocytes	Hct17HFG	Caud
ID_4871	Oligodendrocytes	HctSU	Caud
ID_4383	Oligodendrocytes	HctSU	Caud
ID_5618	CHAT INs	BEB18116	Put
ID_6118	CHAT INs	BEB18117	Put
ID_5843	CHAT INs	BEB19025	Put
ID_5841	CHAT INs	BEB19051	Put
ID_5840	CHAT INs	BEB20057	Put
ID_5842	CHAT INs	HCT-17-HFG	Put

## Sheet: 3
ID	Cell type	donor	Region	Sample used in HDvsCTRL comparison		Supplementary Table 2	List of HD donor FANSseq samples
ID_3473	dMSN	HMC	Put	HD1
ID_3656	dMSN	3167	Caud	HD2
ID_3668	dMSN	3358	Caud	HD3
ID_4480	dMSN	7026	Caud	HD4
ID_4709	dMSN	2116	Caud	HD5
ID_6286	dMSN	3881	Caud	HD6
ID_6189	dMSN	6971	Put	HD7
ID_3474	iMSN	HMC	Put	HD1
ID_3657	iMSN	3167	Caud	HD2
ID_3669	iMSN	3358	Caud	HD3
ID_4481	iMSN	7026	Caud	HD4
ID_4710	iMSN	2116	Caud	HD5
ID_6287	iMSN	3881	Caud	HD6
ID_6190	iMSN	6971	Put	HD7
ID_4484	TAC3 INs	HMC	Put	HD1
ID_4706	TAC3 INs	3167	Caud	HD2
ID_6119	TAC3 INs	3358	Caud	HD3
ID_4703	TAC3 INs	2116	Caud	HD5
ID_4756	TAC3 INs	3881	Caud	HD6
ID_6191	TAC3 INs	6971	Put	HD7
ID_4482	SST INs	HMC	Put	HD1
ID_4708	SST INs	3167	Caud	HD2
ID_6121	SST INs	3358	Caud	HD3
ID_4705	SST INs	2116	Caud	HD5
ID_4774	SST INs	3881	Caud	HD6
ID_6283	SST INs	6971	Put	HD7
ID_4483	PVALB INs	HMC	Put	HD1
ID_4707	PVALB INs	3167	Caud	HD2
ID_5624	PVALB INs	7026	Caud	HD4
ID_4704	PVALB INs	2116	Caud	HD5
ID_4755	PVALB INs	3881	Caud	HD6
ID_6120	PVALB INs	3358	Caud	HD7

## Sheet: 4
ENTREZID	GENEID	Evidence of expression		Supplementary Table 3	List of genes with accessible TSS regions in TAC3+ INs from control donors
14	AAMP	ATACseq consensus peak at TSS		ATACseq consensus peaks were derived by creating a nonredundant peak set from 4 ATACseq datasets generated from four different control donors, and then filtering down to peaks that were present in the majority of samples.
15	AANAT	ATACseq consensus peak at TSS		The list presents genes for which any of their TSSs (as annotated in NCBI Refseq hg38 [version 109.20211119]) overlaps with an ATACseq consensus peak.
16	AARS1	ATACseq consensus peak at TSS		These lists were augmented with a small number of genes (<110) for which visual inspection of mapped FANSseq and ATACseq reads in Integrative Genomics Viewer suggested that these genes were in fact expressed.
18	ABAT	ATACseq consensus peak at TSS
19	ABCA1	ATACseq consensus peak at TSS
20	ABCA2	ATACseq consensus peak at TSS
21	ABCA3	ATACseq consensus peak at TSS
22	ABCB7	ATACseq consensus peak at TSS
23	ABCF1	ATACseq consensus peak at TSS
25	ABL1	ATACseq consensus peak at TSS
27	ABL2	ATACseq consensus peak at TSS
30	ACAA1	ATACseq consensus peak at TSS
31	ACACA	ATACseq consensus peak at TSS
34	ACADM	ATACseq consensus peak at TSS
35	ACADS	ATACseq consensus peak at TSS
36	ACADSB	ATACseq consensus peak at TSS
37	ACADVL	ATACseq consensus peak at TSS
38	ACAT1	ATACseq consensus peak at TSS
39	ACAT2	ATACseq consensus peak at TSS
40	ASIC2	ATACseq consensus peak at TSS
41	ASIC1	ATACseq consensus peak at TSS
43	ACHE	ATACseq consensus peak at TSS
47	ACLY	ATACseq consensus peak at TSS
48	ACO1	ATACseq consensus peak at TSS
50	ACO2	ATACseq consensus peak at TSS
51	ACOX1	ATACseq consensus peak at TSS
52	ACP1	ATACseq consensus peak at TSS
53	ACP2	ATACseq consensus peak at TSS
59	ACTA2	ATACseq consensus peak at TSS
60	ACTB	ATACseq consensus peak at TSS
70	ACTC1	ATACseq consensus peak at TSS
71	ACTG1	ATACseq consensus peak at TSS
81	ACTN4	ATACseq consensus peak at TSS
86	ACTL6A	ATACseq consensus peak at TSS
87	ACTN1	ATACseq consensus peak at TSS
88	ACTN2	ATACseq consensus peak at TSS
89	ACTN3	ATACseq consensus peak at TSS
90	ACVR1	ATACseq consensus peak at TSS
91	ACVR1B	ATACseq consensus peak at TSS
92	ACVR2A	ATACseq consensus peak at TSS
93	ACVR2B	ATACseq consensus peak at TSS
97	ACYP1	ATACseq consensus peak at TSS
98	ACYP2	ATACseq consensus peak at TSS
102	ADAM10	ATACseq consensus peak at TSS
103	ADAR	ATACseq consensus peak at TSS
104	ADARB1	ATACseq consensus peak at TSS
105	ADARB2	ATACseq consensus peak at TSS
107	ADCY1	ATACseq consensus peak at TSS
108	ADCY2	ATACseq consensus peak at TSS
109	ADCY3	ATACseq consensus peak at TSS
111	ADCY5	ATACseq consensus peak at TSS
112	ADCY6	ATACseq consensus peak at TSS
113	ADCY7	ATACseq consensus peak at TSS
114	ADCY8	ATACseq consensus peak at TSS
117	ADCYAP1R1	ATACseq consensus peak at TSS
118	ADD1	ATACseq consensus peak at TSS
119	ADD2	ATACseq consensus peak at TSS
120	ADD3	ATACseq consensus peak at TSS
128	ADH5	ATACseq consensus peak at TSS
132	ADK	ATACseq consensus peak at TSS
133	ADM	ATACseq consensus peak at TSS
134	ADORA1	ATACseq consensus peak at TSS
141	ADPRH	ATACseq consensus peak at TSS
142	PARP1	ATACseq consensus peak at TSS
143	PARP4	ATACseq consensus peak at TSS
146	ADRA1D	ATACseq consensus peak at TSS
147	ADRA1B	ATACseq consensus peak at TSS
148	ADRA1A	ATACseq consensus peak at TSS
150	ADRA2A	ATACseq consensus peak at TSS
152	ADRA2C	ATACseq consensus peak at TSS
153	ADRB1	ATACseq consensus peak at TSS
154	ADRB2	ATACseq consensus peak at TSS
157	GRK3	ATACseq consensus peak at TSS
158	ADSL	ATACseq consensus peak at TSS
159	ADSS2	ATACseq consensus peak at TSS
161	AP2A2	ATACseq consensus peak at TSS
162	AP1B1	ATACseq consensus peak at TSS
163	AP2B1	ATACseq consensus peak at TSS
164	AP1G1	ATACseq consensus peak at TSS
172	AFG3L1P	ATACseq consensus peak at TSS
175	AGA	ATACseq consensus peak at TSS
178	AGL	ATACseq consensus peak at TSS
182	JAG1	ATACseq consensus peak at TSS
183	AGT	ATACseq consensus peak at TSS
190	NR0B1	ATACseq consensus peak at TSS
191	AHCY	ATACseq consensus peak at TSS
196	AHR	ATACseq consensus peak at TSS
202	CRYBG1	ATACseq consensus peak at TSS
203	AK1	ATACseq consensus peak at TSS
204	AK2	ATACseq consensus peak at TSS
205	AK4	ATACseq consensus peak at TSS
207	AKT1	ATACseq consensus peak at TSS
208	AKT2	ATACseq consensus peak at TSS
210	ALAD	ATACseq consensus peak at TSS
211	ALAS1	ATACseq consensus peak at TSS
214	ALCAM	ATACseq consensus peak at TSS
215	ABCD1	ATACseq consensus peak at TSS
217	ALDH2	ATACseq consensus peak at TSS
218	ALDH3A1	ATACseq consensus peak at TSS
219	ALDH1B1	ATACseq consensus peak at TSS
223	ALDH9A1	ATACseq consensus peak at TSS
224	ALDH3A2	ATACseq consensus peak at TSS
225	ABCD2	ATACseq consensus peak at TSS
226	ALDOA	ATACseq consensus peak at TSS
230	ALDOC	ATACseq consensus peak at TSS
231	AKR1B1	ATACseq consensus peak at TSS
238	ALK	ATACseq consensus peak at TSS
262	AMD1	ATACseq consensus peak at TSS
267	AMFR	ATACseq consensus peak at TSS
271	AMPD2	ATACseq consensus peak at TSS
272	AMPD3	ATACseq consensus peak at TSS
273	AMPH	ATACseq consensus peak at TSS
274	BIN1	ATACseq consensus peak at TSS
275	AMT	ATACseq consensus peak at TSS
283	ANG	ATACseq consensus peak at TSS
285	ANGPT2	ATACseq consensus peak at TSS
286	ANK1	ATACseq consensus peak at TSS
287	ANK2	ATACseq consensus peak at TSS
288	ANK3	ATACseq consensus peak at TSS
291	SLC25A4	ATACseq consensus peak at TSS
292	SLC25A5	ATACseq consensus peak at TSS
304	ANXA2P2	ATACseq consensus peak at TSS
306	ANXA3	ATACseq consensus peak at TSS
307	ANXA4	ATACseq consensus peak at TSS
308	ANXA5	ATACseq consensus peak at TSS
309	ANXA6	ATACseq consensus peak at TSS
310	ANXA7	ATACseq consensus peak at TSS
311	ANXA11	ATACseq consensus peak at TSS
313	AOAH	ATACseq consensus peak at TSS
316	AOX1	ATACseq consensus peak at TSS
317	APAF1	ATACseq consensus peak at TSS
318	NUDT2	ATACseq consensus peak at TSS
320	APBA1	ATACseq consensus peak at TSS
321	APBA2	ATACseq consensus peak at TSS
322	APBB1	ATACseq consensus peak at TSS
323	APBB2	ATACseq consensus peak at TSS
324	APC	ATACseq consensus peak at TSS
327	APEH	ATACseq consensus peak at TSS
328	APEX1	ATACseq consensus peak at TSS
329	BIRC2	ATACseq consensus peak at TSS
330	BIRC3	ATACseq consensus peak at TSS
331	XIAP	ATACseq consensus peak at TSS
333	APLP1	ATACseq consensus peak at TSS
334	APLP2	ATACseq consensus peak at TSS
337	APOA4	ATACseq consensus peak at TSS
338	APOB	ATACseq consensus peak at TSS
351	APP	ATACseq consensus peak at TSS
353	APRT	ATACseq consensus peak at TSS
355	FAS	ATACseq consensus peak at TSS
357	SHROOM2	ATACseq consensus peak at TSS
361	AQP4	ATACseq consensus peak at TSS
369	ARAF	ATACseq consensus peak at TSS
372	ARCN1	ATACseq consensus peak at TSS
373	TRIM23	ATACseq consensus peak at TSS
374	AREG	ATACseq consensus peak at TSS
375	ARF1	ATACseq consensus peak at TSS
377	ARF3	ATACseq consensus peak at TSS
378	ARF4	ATACseq consensus peak at TSS
379	ARL4D	ATACseq consensus peak at TSS
381	ARF5	ATACseq consensus peak at TSS
382	ARF6	ATACseq consensus peak at TSS
384	ARG2	ATACseq consensus peak at TSS
387	RHOA	ATACseq consensus peak at TSS
388	RHOB	ATACseq consensus peak at TSS
390	RND3	ATACseq consensus peak at TSS
391	RHOG	ATACseq consensus peak at TSS
392	ARHGAP1	ATACseq consensus peak at TSS
394	ARHGAP5	ATACseq consensus peak at TSS
395	ARHGAP6	ATACseq consensus peak at TSS
396	ARHGDIA	ATACseq consensus peak at TSS
400	ARL1	ATACseq consensus peak at TSS
402	ARL2	ATACseq consensus peak at TSS
403	ARL3	ATACseq consensus peak at TSS
405	ARNT	ATACseq consensus peak at TSS
406	ARNTL	ATACseq consensus peak at TSS
408	ARRB1	ATACseq consensus peak at TSS
409	ARRB2	ATACseq consensus peak at TSS
410	ARSA	ATACseq consensus peak at TSS
411	ARSB	ATACseq consensus peak at TSS
412	STS	ATACseq consensus peak at TSS
414	ARSD	ATACseq consensus peak at TSS
416	ARSF	ATACseq consensus peak at TSS
421	ARVCF	ATACseq consensus peak at TSS
427	ASAH1	ATACseq consensus peak at TSS
435	ASL	ATACseq consensus peak at TSS
439	GET3	ATACseq consensus peak at TSS
440	ASNS	ATACseq consensus peak at TSS
442	ASNSP2	ATACseq consensus peak at TSS
444	ASPH	ATACseq consensus peak at TSS
445	ASS1	ATACseq consensus peak at TSS
460	ASTN1	ATACseq consensus peak at TSS
463	ZFHX3	ATACseq consensus peak at TSS
466	ATF1	ATACseq consensus peak at TSS
467	ATF3	ATACseq consensus peak at TSS
468	ATF4	ATACseq consensus peak at TSS
471	ATIC	ATACseq consensus peak at TSS
472	ATM	ATACseq consensus peak at TSS
473	RERE	ATACseq consensus peak at TSS
475	ATOX1	ATACseq consensus peak at TSS
476	ATP1A1	ATACseq consensus peak at TSS
478	ATP1A3	ATACseq consensus peak at TSS
481	ATP1B1	ATACseq consensus peak at TSS
482	ATP1B2	ATACseq consensus peak at TSS
483	ATP1B3	ATACseq consensus peak at TSS
487	ATP2A1	ATACseq consensus peak at TSS
488	ATP2A2	ATACseq consensus peak at TSS
490	ATP2B1	ATACseq consensus peak at TSS
491	ATP2B2	ATACseq consensus peak at TSS
492	ATP2B3	ATACseq consensus peak at TSS
498	ATP5F1A	ATACseq consensus peak at TSS
501	ALDH7A1	ATACseq consensus peak at TSS
506	ATP5F1B	ATACseq consensus peak at TSS
509	ATP5F1C	ATACseq consensus peak at TSS
513	ATP5F1D	ATACseq consensus peak at TSS
514	ATP5F1E	ATACseq consensus peak at TSS
515	ATP5PB	ATACseq consensus peak at TSS
516	ATP5MC1	ATACseq consensus peak at TSS
517	ATP5MC2	ATACseq consensus peak at TSS
518	ATP5MC3	ATACseq consensus peak at TSS
521	ATP5ME	ATACseq consensus peak at TSS
522	ATP5PF	ATACseq consensus peak at TSS
523	ATP6V1A	ATACseq consensus peak at TSS
526	ATP6V1B2	ATACseq consensus peak at TSS
527	ATP6V0C	ATACseq consensus peak at TSS
528	ATP6V1C1	ATACseq consensus peak at TSS
529	ATP6V1E1	ATACseq consensus peak at TSS
533	ATP6V0B	ATACseq consensus peak at TSS
534	ATP6V1G2	ATACseq consensus peak at TSS
535	ATP6V0A1	ATACseq consensus peak at TSS
537	ATP6AP1	ATACseq consensus peak at TSS
538	ATP7A	ATACseq consensus peak at TSS
539	ATP5PO	ATACseq consensus peak at TSS
540	ATP7B	ATACseq consensus peak at TSS
545	ATR	ATACseq consensus peak at TSS
546	ATRX	ATACseq consensus peak at TSS
547	KIF1A	ATACseq consensus peak at TSS
549	AUH	ATACseq consensus peak at TSS
550	AUP1	ATACseq consensus peak at TSS
553	AVPR1B	ATACseq consensus peak at TSS
567	B2M	ATACseq consensus peak at TSS
571	BACH1	ATACseq consensus peak at TSS
572	BAD	ATACseq consensus peak at TSS
573	BAG1	ATACseq consensus peak at TSS
576	ADGRB2	ATACseq consensus peak at TSS
577	ADGRB3	ATACseq consensus peak at TSS
578	BAK1	ATACseq consensus peak at TSS
580	BARD1	ATACseq consensus peak at TSS
581	BAX	ATACseq consensus peak at TSS
583	BBS2	ATACseq consensus peak at TSS
585	BBS4	ATACseq consensus peak at TSS
586	BCAT1	ATACseq consensus peak at TSS
590	BCHE	ATACseq consensus peak at TSS
593	BCKDHA	ATACseq consensus peak at TSS
594	BCKDHB	ATACseq consensus peak at TSS
596	BCL2	ATACseq consensus peak at TSS
598	BCL2L1	ATACseq consensus peak at TSS
599	BCL2L2	ATACseq consensus peak at TSS
604	BCL6	ATACseq consensus peak at TSS
605	BCL7A	ATACseq consensus peak at TSS
607	BCL9	ATACseq consensus peak at TSS
613	BCR	ATACseq consensus peak at TSS
617	BCS1L	ATACseq consensus peak at TSS
618	BCYRN1	ATACseq consensus peak at TSS
622	BDH1	ATACseq consensus peak at TSS
624	BDKRB2	ATACseq consensus peak at TSS
631	BFSP1	ATACseq consensus peak at TSS
636	BICD1	ATACseq consensus peak at TSS
637	BID	ATACseq consensus peak at TSS
641	BLM	ATACseq consensus peak at TSS
644	BLVRA	ATACseq consensus peak at TSS
645	BLVRB	ATACseq consensus peak at TSS
649	BMP1	ATACseq consensus peak at TSS
650	BMP2	ATACseq consensus peak at TSS
651	BMP3	ATACseq consensus peak at TSS
652	BMP4	ATACseq consensus peak at TSS
654	BMP6	ATACseq consensus peak at TSS
657	BMPR1A	ATACseq consensus peak at TSS
658	BMPR1B	ATACseq consensus peak at TSS
659	BMPR2	ATACseq consensus peak at TSS
661	POLR3D	ATACseq consensus peak at TSS
662	BNIP1	ATACseq consensus peak at TSS
663	BNIP2	ATACseq consensus peak at TSS
664	BNIP3	ATACseq consensus peak at TSS
665	BNIP3L	ATACseq consensus peak at TSS
667	DST	ATACseq consensus peak at TSS
669	BPGM	ATACseq consensus peak at TSS
670	BPHL	ATACseq consensus peak at TSS
673	BRAF	ATACseq consensus peak at TSS
675	BRCA2	ATACseq consensus peak at TSS
678	ZFP36L2	ATACseq consensus peak at TSS
682	BSG	ATACseq consensus peak at TSS
685	BTC	ATACseq consensus peak at TSS
686	BTD	ATACseq consensus peak at TSS
688	KLF5	ATACseq consensus peak at TSS
689	BTF3	ATACseq consensus peak at TSS
694	BTG1	ATACseq consensus peak at TSS
695	BTK	ATACseq consensus peak at TSS
699	BUB1	ATACseq consensus peak at TSS
701	BUB1B	ATACseq consensus peak at TSS
705	BYSL	ATACseq consensus peak at TSS
708	C1QBP	ATACseq consensus peak at TSS
710	SERPING1	ATACseq consensus peak at TSS
717	C2	ATACseq consensus peak at TSS
726	CAPN5	ATACseq consensus peak at TSS
727	C5	ATACseq consensus peak at TSS
733	C8G	ATACseq consensus peak at TSS
734	OSGIN2	ATACseq consensus peak at TSS
738	VPS51	ATACseq consensus peak at TSS
741	ZNHIT2	ATACseq consensus peak at TSS
744	MPPED2	ATACseq consensus peak at TSS
746	TMEM258	ATACseq consensus peak at TSS
747	DAGLA	ATACseq consensus peak at TSS
753	LDLRAD4	ATACseq consensus peak at TSS
754	PTTG1IP	ATACseq consensus peak at TSS
755	CFAP410	ATACseq consensus peak at TSS
757	TMEM50B	ATACseq consensus peak at TSS
760	CA2	ATACseq consensus peak at TSS
761	CA3	ATACseq consensus peak at TSS
767	CA8	ATACseq consensus peak at TSS
768	CA9	ATACseq consensus peak at TSS
770	CA11	ATACseq consensus peak at TSS
775	CACNA1C	ATACseq consensus peak at TSS
776	CACNA1D	ATACseq consensus peak at TSS
780	DDR1	ATACseq consensus peak at TSS
781	CACNA2D1	ATACseq consensus peak at TSS
783	CACNB2	ATACseq consensus peak at TSS
784	CACNB3	ATACseq consensus peak at TSS
785	CACNB4	ATACseq consensus peak at TSS
790	CAD	ATACseq consensus peak at TSS
793	CALB1	ATACseq consensus peak at TSS
794	CALB2	ATACseq consensus peak at TSS
797	CALCB	ATACseq consensus peak at TSS
800	CALD1	ATACseq consensus peak at TSS
801	CALM1	ATACseq consensus peak at TSS
805	CALM2	ATACseq consensus peak at TSS
808	CALM3	ATACseq consensus peak at TSS
811	CALR	ATACseq consensus peak at TSS
813	CALU	ATACseq consensus peak at TSS
814	CAMK4	ATACseq consensus peak at TSS
815	CAMK2A	ATACseq consensus peak at TSS
816	CAMK2B	ATACseq consensus peak at TSS
817	CAMK2D	ATACseq consensus peak at TSS
818	CAMK2G	ATACseq consensus peak at TSS
819	CAMLG	ATACseq consensus peak at TSS
821	CANX	ATACseq consensus peak at TSS
822	CAPG	ATACseq consensus peak at TSS
823	CAPN1	ATACseq consensus peak at TSS
824	CAPN2	ATACseq consensus peak at TSS
826	CAPNS1	ATACseq consensus peak at TSS
829	CAPZA1	ATACseq consensus peak at TSS
830	CAPZA2	ATACseq consensus peak at TSS
831	CAST	ATACseq consensus peak at TSS
832	CAPZB	ATACseq consensus peak at TSS
833	CARS1	ATACseq consensus peak at TSS
835	CASP2	ATACseq consensus peak at TSS
836	CASP3	ATACseq consensus peak at TSS
839	CASP6	ATACseq consensus peak at TSS
840	CASP7	ATACseq consensus peak at TSS
842	CASP9	ATACseq consensus peak at TSS
860	RUNX2	ATACseq consensus peak at TSS
861	RUNX1	ATACseq consensus peak at TSS
862	RUNX1T1	ATACseq consensus peak at TSS
863	CBFA2T3	ATACseq consensus peak at TSS
865	CBFB	ATACseq consensus peak at TSS
867	CBL	ATACseq consensus peak at TSS
868	CBLB	ATACseq consensus peak at TSS
869	CBLN1	ATACseq consensus peak at TSS
871	SERPINH1	ATACseq consensus peak at TSS
873	CBR1	ATACseq consensus peak at TSS
874	CBR3	ATACseq consensus peak at TSS
883	KYAT1	ATACseq consensus peak at TSS
886	CCKAR	ATACseq consensus peak at TSS
887	CCKBR	ATACseq consensus peak at TSS
889	KRIT1	ATACseq consensus peak at TSS
890	CCNA2	ATACseq consensus peak at TSS
891	CCNB1	ATACseq consensus peak at TSS
892	CCNC	ATACseq consensus peak at TSS
894	CCND2	ATACseq consensus peak at TSS
896	CCND3	ATACseq consensus peak at TSS
898	CCNE1	ATACseq consensus peak at TSS
899	CCNF	ATACseq consensus peak at TSS
900	CCNG1	ATACseq consensus peak at TSS
901	CCNG2	ATACseq consensus peak at TSS
902	CCNH	ATACseq consensus peak at TSS
904	CCNT1	ATACseq consensus peak at TSS
905	CCNT2	ATACseq consensus peak at TSS
908	CCT6A	ATACseq consensus peak at TSS
912	CD1D	ATACseq consensus peak at TSS
913	CD1E	ATACseq consensus peak at TSS
925	CD8A	ATACseq consensus peak at TSS
926	CD8B	ATACseq consensus peak at TSS
929	CD14	ATACseq consensus peak at TSS
938	CD24P4	ATACseq consensus peak at TSS
947	CD34	ATACseq consensus peak at TSS
949	SCARB1	ATACseq consensus peak at TSS
950	SCARB2	ATACseq consensus peak at TSS
955	ENTPD6	ATACseq consensus peak at TSS
956	ENTPD3	ATACseq consensus peak at TSS
957	ENTPD5	ATACseq consensus peak at TSS
961	CD47	ATACseq consensus peak at TSS
965	CD58	ATACseq consensus peak at TSS
966	CD59	ATACseq consensus peak at TSS
967	CD63	ATACseq consensus peak at TSS
972	CD74	ATACseq consensus peak at TSS
983	CDK1	ATACseq consensus peak at TSS
984	CDK11B	ATACseq consensus peak at TSS
987	LRBA	ATACseq consensus peak at TSS
988	CDC5L	ATACseq consensus peak at TSS
989	SEPTIN7	ATACseq consensus peak at TSS
990	CDC6	ATACseq consensus peak at TSS
991	CDC20	ATACseq consensus peak at TSS
993	CDC25A	ATACseq consensus peak at TSS
994	CDC25B	ATACseq consensus peak at TSS
995	CDC25C	ATACseq consensus peak at TSS
996	CDC27	ATACseq consensus peak at TSS
997	CDC34	ATACseq consensus peak at TSS
998	CDC42	ATACseq consensus peak at TSS
1000	CDH2	ATACseq consensus peak at TSS
1002	CDH4	ATACseq consensus peak at TSS
1004	CDH6	ATACseq consensus peak at TSS
1005	CDH7	ATACseq consensus peak at TSS
1006	CDH8	ATACseq consensus peak at TSS
1007	CDH9	ATACseq consensus peak at TSS
1008	CDH10	ATACseq consensus peak at TSS
1009	CDH11	ATACseq consensus peak at TSS
1010	CDH12	ATACseq consensus peak at TSS
1012	CDH13	ATACseq consensus peak at TSS
1013	CDH15	ATACseq consensus peak at TSS
1016	CDH18	ATACseq consensus peak at TSS
1017	CDK2	ATACseq consensus peak at TSS
1019	CDK4	ATACseq consensus peak at TSS
1020	CDK5	ATACseq consensus peak at TSS
1021	CDK6	ATACseq consensus peak at TSS
1022	CDK7	ATACseq consensus peak at TSS
1024	CDK8	ATACseq consensus peak at TSS
1025	CDK9	ATACseq consensus peak at TSS
1027	CDKN1B	ATACseq consensus peak at TSS
1028	CDKN1C	ATACseq consensus peak at TSS
1029	CDKN2A	ATACseq consensus peak at TSS
1030	CDKN2B	ATACseq consensus peak at TSS
1031	CDKN2C	ATACseq consensus peak at TSS
1032	CDKN2D	ATACseq consensus peak at TSS
1033	CDKN3	ATACseq consensus peak at TSS
1036	CDO1	ATACseq consensus peak at TSS
1039	CDR2	ATACseq consensus peak at TSS
1040	CDS1	ATACseq consensus peak at TSS
1047	CLGN	ATACseq consensus peak at TSS
1050	CEBPA	ATACseq consensus peak at TSS
1051	CEBPB	ATACseq consensus peak at TSS
1052	CEBPD	ATACseq consensus peak at TSS
1054	CEBPG	ATACseq consensus peak at TSS
1058	CENPA	ATACseq consensus peak at TSS
1059	CENPB	ATACseq consensus peak at TSS
1060	CENPC	ATACseq consensus peak at TSS
1062	CENPE	ATACseq consensus peak at TSS
1063	CENPF	ATACseq consensus peak at TSS
1069	CETN2	ATACseq consensus peak at TSS
1070	CETN3	ATACseq consensus peak at TSS
1072	CFL1	ATACseq consensus peak at TSS
1073	CFL2	ATACseq consensus peak at TSS
1075	CTSC	ATACseq consensus peak at TSS
1080	CFTR	ATACseq consensus peak at TSS
1102	RCBTB2	ATACseq consensus peak at TSS
1104	RCC1	ATACseq consensus peak at TSS
1105	CHD1	ATACseq consensus peak at TSS
1106	CHD2	ATACseq consensus peak at TSS
1108	CHD4	ATACseq consensus peak at TSS
1111	CHEK1	ATACseq consensus peak at TSS
1112	FOXN3	ATACseq consensus peak at TSS
1113	CHGA	ATACseq consensus peak at TSS
1114	CHGB	ATACseq consensus peak at TSS
1119	CHKA	ATACseq consensus peak at TSS
1120	CHKB	ATACseq consensus peak at TSS
1121	CHM	ATACseq consensus peak at TSS
1122	CHML	ATACseq consensus peak at TSS
1123	CHN1	ATACseq consensus peak at TSS
1124	CHN2	ATACseq consensus peak at TSS
1128	CHRM1	ATACseq consensus peak at TSS
1129	CHRM2	ATACseq consensus peak at TSS
1130	LYST	ATACseq consensus peak at TSS
1131	CHRM3	ATACseq consensus peak at TSS
1132	CHRM4	ATACseq consensus peak at TSS
1133	CHRM5	ATACseq consensus peak at TSS
1135	CHRNA2	ATACseq consensus peak at TSS
1136	CHRNA3	ATACseq consensus peak at TSS
1137	CHRNA4	ATACseq consensus peak at TSS
1139	CHRNA7	ATACseq consensus peak at TSS
1141	CHRNB2	ATACseq consensus peak at TSS
1143	CHRNB4	ATACseq consensus peak at TSS
1147	CHUK	ATACseq consensus peak at TSS
1149	CIDEA	ATACseq consensus peak at TSS
1152	CKB	ATACseq consensus peak at TSS
1153	CIRBP	ATACseq consensus peak at TSS
1154	CISH	ATACseq consensus peak at TSS
1155	TBCB	ATACseq consensus peak at TSS
1160	CKMT2	ATACseq consensus peak at TSS
1161	ERCC8	ATACseq consensus peak at TSS
1163	CKS1B	ATACseq consensus peak at TSS
1164	CKS2	ATACseq consensus peak at TSS
1173	AP2M1	ATACseq consensus peak at TSS
1174	AP1S1	ATACseq consensus peak at TSS
1175	AP2S1	ATACseq consensus peak at TSS
1176	AP3S1	ATACseq consensus peak at TSS
1181	CLCN2	ATACseq consensus peak at TSS
1182	CLCN3	ATACseq consensus peak at TSS
1183	CLCN4	ATACseq consensus peak at TSS
1184	CLCN5	ATACseq consensus peak at TSS
1185	CLCN6	ATACseq consensus peak at TSS
1191	CLU	ATACseq consensus peak at TSS
1195	CLK1	ATACseq consensus peak at TSS
1196	CLK2	ATACseq consensus peak at TSS
1198	CLK3	ATACseq consensus peak at TSS
1200	TPP1	ATACseq consensus peak at TSS
1201	CLN3	ATACseq consensus peak at TSS
1203	CLN5	ATACseq consensus peak at TSS
1207	CLNS1A	ATACseq consensus peak at TSS
1209	CLPTM1	ATACseq consensus peak at TSS
1211	CLTA	ATACseq consensus peak at TSS
1212	CLTB	ATACseq consensus peak at TSS
1213	CLTC	ATACseq consensus peak at TSS
1236	CCR7	ATACseq consensus peak at TSS
1240	CMKLR1	ATACseq consensus peak at TSS
1258	CNGB1	ATACseq consensus peak at TSS
1259	CNGA1	ATACseq consensus peak at TSS
1262	CNGA4	ATACseq consensus peak at TSS
1263	PLK3	ATACseq consensus peak at TSS
1266	CNN3	ATACseq consensus peak at TSS
1267	CNP	ATACseq consensus peak at TSS
1268	CNR1	ATACseq consensus peak at TSS
1271	CNTFR	ATACseq consensus peak at TSS
1272	CNTN1	ATACseq consensus peak at TSS
1280	COL2A1	ATACseq consensus peak at TSS
1285	COL4A3	ATACseq consensus peak at TSS
1286	COL4A4	ATACseq consensus peak at TSS
1287	COL4A5	ATACseq consensus peak at TSS
1291	COL6A1	ATACseq consensus peak at TSS
1295	COL8A1	ATACseq consensus peak at TSS
1297	COL9A1	ATACseq consensus peak at TSS
1301	COL11A1	ATACseq consensus peak at TSS
1303	COL12A1	ATACseq consensus peak at TSS
1306	COL15A1	ATACseq consensus peak at TSS
1310	COL19A1	ATACseq consensus peak at TSS
1312	COMT	ATACseq consensus peak at TSS
1314	COPA	ATACseq consensus peak at TSS
1315	COPB1	ATACseq consensus peak at TSS
1316	KLF6	ATACseq consensus peak at TSS
1317	SLC31A1	ATACseq consensus peak at TSS
1318	SLC31A2	ATACseq consensus peak at TSS
1326	MAP3K8	ATACseq consensus peak at TSS
1327	COX4I1	ATACseq consensus peak at TSS
1329	COX5B	ATACseq consensus peak at TSS
1337	COX6A1	ATACseq consensus peak at TSS
1339	COX6A2	ATACseq consensus peak at TSS
1340	COX6B1	ATACseq consensus peak at TSS
1345	COX6C	ATACseq consensus peak at TSS
1347	COX7A2	ATACseq consensus peak at TSS
1349	COX7B	ATACseq consensus peak at TSS
1350	COX7C	ATACseq consensus peak at TSS
1351	COX8A	ATACseq consensus peak at TSS
1352	COX10	ATACseq consensus peak at TSS
1353	COX11	ATACseq consensus peak at TSS
1355	COX15	ATACseq consensus peak at TSS
1362	CPD	ATACseq consensus peak at TSS
1363	CPE	ATACseq consensus peak at TSS
1371	CPOX	ATACseq consensus peak at TSS
1376	CPT2	ATACseq consensus peak at TSS
1378	CR1	ATACseq consensus peak at TSS
1379	CR1L	ATACseq consensus peak at TSS
1380	CR2	ATACseq consensus peak at TSS
1381	CRABP1	ATACseq consensus peak at TSS
1382	CRABP2	ATACseq consensus peak at TSS
1384	CRAT	ATACseq consensus peak at TSS
1385	CREB1	ATACseq consensus peak at TSS
1386	ATF2	ATACseq consensus peak at TSS
1387	CREBBP	ATACseq consensus peak at TSS
1388	ATF6B	ATACseq consensus peak at TSS
1389	CREBL2	ATACseq consensus peak at TSS
1390	CREM	ATACseq consensus peak at TSS
1392	CRH	ATACseq consensus peak at TSS
1395	CRHR2	ATACseq consensus peak at TSS
1398	CRK	ATACseq consensus peak at TSS
1399	CRKL	ATACseq consensus peak at TSS
1400	CRMP1	ATACseq consensus peak at TSS
1404	HAPLN1	ATACseq consensus peak at TSS
1407	CRY1	ATACseq consensus peak at TSS
1408	CRY2	ATACseq consensus peak at TSS
1410	CRYAB	ATACseq consensus peak at TSS
1416	CRYBB2P1	ATACseq consensus peak at TSS
1421	CRYGD	ATACseq consensus peak at TSS
1429	CRYZ	ATACseq consensus peak at TSS
1431	CS	ATACseq consensus peak at TSS
1432	MAPK14	ATACseq consensus peak at TSS
1434	CSE1L	ATACseq consensus peak at TSS
1435	CSF1	ATACseq consensus peak at TSS
1445	CSK	ATACseq consensus peak at TSS
1452	CSNK1A1	ATACseq consensus peak at TSS
1453	CSNK1D	ATACseq consensus peak at TSS
1454	CSNK1E	ATACseq consensus peak at TSS
1455	CSNK1G2	ATACseq consensus peak at TSS
1456	CSNK1G3	ATACseq consensus peak at TSS
1457	CSNK2A1	ATACseq consensus peak at TSS
1459	CSNK2A2	ATACseq consensus peak at TSS
1460	CSNK2B	ATACseq consensus peak at TSS
1465	CSRP1	ATACseq consensus peak at TSS
1468	SLC25A10	ATACseq consensus peak at TSS
1471	CST3	ATACseq consensus peak at TSS
1476	CSTB	ATACseq consensus peak at TSS
1477	CSTF1	ATACseq consensus peak at TSS
1478	CSTF2	ATACseq consensus peak at TSS
1479	CSTF3	ATACseq consensus peak at TSS
1480	CSTP1	ATACseq consensus peak at TSS
1486	CTBS	ATACseq consensus peak at TSS
1487	CTBP1	ATACseq consensus peak at TSS
1488	CTBP2	ATACseq consensus peak at TSS
1489	CTF1	ATACseq consensus peak at TSS
1490	CCN2	ATACseq consensus peak at TSS
1491	CTH	ATACseq consensus peak at TSS
1495	CTNNA1	ATACseq consensus peak at TSS
1496	CTNNA2	ATACseq consensus peak at TSS
1497	CTNS	ATACseq consensus peak at TSS
1499	CTNNB1	ATACseq consensus peak at TSS
1500	CTNND1	ATACseq consensus peak at TSS
1501	CTNND2	ATACseq consensus peak at TSS
1503	CTPS1	ATACseq consensus peak at TSS
1508	CTSB	ATACseq consensus peak at TSS
1509	CTSD	ATACseq consensus peak at TSS
1512	CTSH	ATACseq consensus peak at TSS
1514	CTSL	ATACseq consensus peak at TSS
1519	CTSO	ATACseq consensus peak at TSS
1523	CUX1	ATACseq consensus peak at TSS
1525	CXADR	ATACseq consensus peak at TSS
1528	CYB5A	ATACseq consensus peak at TSS
1534	CYB561	ATACseq consensus peak at TSS
1537	CYC1	ATACseq consensus peak at TSS
1540	CYLD	ATACseq consensus peak at TSS
1593	CYP27A1	ATACseq consensus peak at TSS
1595	CYP51A1	ATACseq consensus peak at TSS
1600	DAB1	ATACseq consensus peak at TSS
1601	DAB2	ATACseq consensus peak at TSS
1603	DAD1	ATACseq consensus peak at TSS
1604	CD55	ATACseq consensus peak at TSS
1605	DAG1	ATACseq consensus peak at TSS
1606	DGKA	ATACseq consensus peak at TSS
1607	DGKB	ATACseq consensus peak at TSS
1608	DGKG	ATACseq consensus peak at TSS
1609	DGKQ	ATACseq consensus peak at TSS
1611	DAP	ATACseq consensus peak at TSS
1612	DAPK1	ATACseq consensus peak at TSS
1613	DAPK3	ATACseq consensus peak at TSS
1615	DARS1	ATACseq consensus peak at TSS
1616	DAXX	ATACseq consensus peak at TSS
1620	BRINP1	ATACseq consensus peak at TSS
1622	DBI	ATACseq consensus peak at TSS
1628	DBP	ATACseq consensus peak at TSS
1629	DBT	ATACseq consensus peak at TSS
1630	DCC	ATACseq consensus peak at TSS
1632	ECI1	ATACseq consensus peak at TSS
1633	DCK	ATACseq consensus peak at TSS
1635	DCTD	ATACseq consensus peak at TSS
1636	ACE	ATACseq consensus peak at TSS
1638	DCT	ATACseq consensus peak at TSS
1639	DCTN1	ATACseq consensus peak at TSS
1641	DCX	ATACseq consensus peak at TSS
1642	DDB1	ATACseq consensus peak at TSS
1643	DDB2	ATACseq consensus peak at TSS
1645	AKR1C1	ATACseq consensus peak at TSS
1646	AKR1C2	ATACseq consensus peak at TSS
1647	GADD45A	ATACseq consensus peak at TSS
1649	DDIT3	ATACseq consensus peak at TSS
1650	DDOST	ATACseq consensus peak at TSS
1653	DDX1	ATACseq consensus peak at TSS
1654	DDX3X	ATACseq consensus peak at TSS
1655	DDX5	ATACseq consensus peak at TSS
1656	DDX6	ATACseq consensus peak at TSS
1657	DMXL1	ATACseq consensus peak at TSS
1659	DHX8	ATACseq consensus peak at TSS
1660	DHX9	ATACseq consensus peak at TSS
1662	DDX10	ATACseq consensus peak at TSS
1663	DDX11	ATACseq consensus peak at TSS
1665	DHX15	ATACseq consensus peak at TSS
1666	DECR1	ATACseq consensus peak at TSS
1672	DEFB1	ATACseq consensus peak at TSS
1676	DFFA	ATACseq consensus peak at TSS
1677	DFFB	ATACseq consensus peak at TSS
1678	TIMM8A	ATACseq consensus peak at TSS
1687	GSDME	ATACseq consensus peak at TSS
1690	COCH	ATACseq consensus peak at TSS
1716	DGUOK	ATACseq consensus peak at TSS
1717	DHCR7	ATACseq consensus peak at TSS
1718	DHCR24	ATACseq consensus peak at TSS
1723	DHODH	ATACseq consensus peak at TSS
1725	DHPS	ATACseq consensus peak at TSS
1727	CYB5R3	ATACseq consensus peak at TSS
1728	NQO1	ATACseq consensus peak at TSS
1729	DIAPH1	ATACseq consensus peak at TSS
1730	DIAPH2	ATACseq consensus peak at TSS
1736	DKC1	ATACseq consensus peak at TSS
1737	DLAT	ATACseq consensus peak at TSS
1738	DLD	ATACseq consensus peak at TSS
1739	DLG1	ATACseq consensus peak at TSS
1740	DLG2	ATACseq consensus peak at TSS
1741	DLG3	ATACseq consensus peak at TSS
1742	DLG4	ATACseq consensus peak at TSS
1743	DLST	ATACseq consensus peak at TSS
1745	DLX1	ATACseq consensus peak at TSS
1746	DLX2	ATACseq consensus peak at TSS
1749	DLX5	ATACseq consensus peak at TSS
1750	DLX6	ATACseq consensus peak at TSS
1756	DMD	ATACseq consensus peak at TSS
1759	DNM1	ATACseq consensus peak at TSS
1762	DMWD	ATACseq consensus peak at TSS
1763	DNA2	ATACseq consensus peak at TSS
1767	DNAH5	ATACseq consensus peak at TSS
1768	DNAH6	ATACseq consensus peak at TSS
1770	DNAH9	ATACseq consensus peak at TSS
1773	DNASE1	ATACseq consensus peak at TSS
1774	DNASE1L1	ATACseq consensus peak at TSS
1778	DYNC1H1	ATACseq consensus peak at TSS
1780	DYNC1I1	ATACseq consensus peak at TSS
1781	DYNC1I2	ATACseq consensus peak at TSS
1783	DYNC1LI2	ATACseq consensus peak at TSS
1785	DNM2	ATACseq consensus peak at TSS
1786	DNMT1	ATACseq consensus peak at TSS
1787	TRDMT1	ATACseq consensus peak at TSS
1788	DNMT3A	ATACseq consensus peak at TSS
1789	DNMT3B	ATACseq consensus peak at TSS
1791	DNTT	ATACseq consensus peak at TSS
1795	DOCK3	ATACseq consensus peak at TSS
1796	DOK1	ATACseq consensus peak at TSS
1797	DXO	ATACseq consensus peak at TSS
1798	DPAGT1	ATACseq consensus peak at TSS
1801	DPH1	ATACseq consensus peak at TSS
1802	DPH2	ATACseq consensus peak at TSS
1804	DPP6	ATACseq consensus peak at TSS
1806	DPYD	ATACseq consensus peak at TSS
1808	DPYSL2	ATACseq consensus peak at TSS
1809	DPYSL3	ATACseq consensus peak at TSS
1810	DR1	ATACseq consensus peak at TSS
1812	DRD1	ATACseq consensus peak at TSS
1813	DRD2	ATACseq consensus peak at TSS
1816	DRD5	ATACseq consensus peak at TSS
1817	DRD5P1	ATACseq consensus peak at TSS
1819	DRG2	ATACseq consensus peak at TSS
1821	DRP2	ATACseq consensus peak at TSS
1822	ATN1	ATACseq consensus peak at TSS
1824	DSC2	ATACseq consensus peak at TSS
1826	DSCAM	ATACseq consensus peak at TSS
1827	RCAN1	ATACseq consensus peak at TSS
1831	TSC22D3	ATACseq consensus peak at TSS
1836	SLC26A2	ATACseq consensus peak at TSS
1837	DTNA	ATACseq consensus peak at TSS
1838	DTNB	ATACseq consensus peak at TSS
1839	HBEGF	ATACseq consensus peak at TSS
1840	DTX1	ATACseq consensus peak at TSS
1841	DTYMK	ATACseq consensus peak at TSS
1843	DUSP1	ATACseq consensus peak at TSS
1844	DUSP2	ATACseq consensus peak at TSS
1845	DUSP3	ATACseq consensus peak at TSS
1846	DUSP4	ATACseq consensus peak at TSS
1847	DUSP5	ATACseq consensus peak at TSS
1848	DUSP6	ATACseq consensus peak at TSS
1849	DUSP7	ATACseq consensus peak at TSS
1850	DUSP8	ATACseq consensus peak at TSS
1854	DUT	ATACseq consensus peak at TSS
1855	DVL1	ATACseq consensus peak at TSS
1856	DVL2	ATACseq consensus peak at TSS
1857	DVL3	ATACseq consensus peak at TSS
1859	DYRK1A	ATACseq consensus peak at TSS
1861	TOR1A	ATACseq consensus peak at TSS
1869	E2F1	ATACseq consensus peak at TSS
1871	E2F3	ATACseq consensus peak at TSS
1874	E2F4	ATACseq consensus peak at TSS
1875	E2F5	ATACseq consensus peak at TSS
1876	E2F6	ATACseq consensus peak at TSS
1877	E4F1	ATACseq consensus peak at TSS
1889	ECE1	ATACseq consensus peak at TSS
1891	ECH1	ATACseq consensus peak at TSS
1892	ECHS1	ATACseq consensus peak at TSS
1894	ECT2	ATACseq consensus peak at TSS
1901	S1PR1	ATACseq consensus peak at TSS
1906	EDN1	ATACseq consensus peak at TSS
1909	EDNRA	ATACseq consensus peak at TSS
1910	EDNRB	ATACseq consensus peak at TSS
1911	PHC1	ATACseq consensus peak at TSS
1912	PHC2	ATACseq consensus peak at TSS
1915	EEF1A1	ATACseq consensus peak at TSS
1933	EEF1B2	ATACseq consensus peak at TSS
1936	EEF1D	ATACseq consensus peak at TSS
1937	EEF1G	ATACseq consensus peak at TSS
1939	EIF2D	ATACseq consensus peak at TSS
1942	EFNA1	ATACseq consensus peak at TSS
1944	EFNA3	ATACseq consensus peak at TSS
1945	EFNA4	ATACseq consensus peak at TSS
1946	EFNA5	ATACseq consensus peak at TSS
1947	EFNB1	ATACseq consensus peak at TSS
1948	EFNB2	ATACseq consensus peak at TSS
1950	EGF	ATACseq consensus peak at TSS
1951	CELSR3	ATACseq consensus peak at TSS
1952	CELSR2	ATACseq consensus peak at TSS
1953	MEGF6	ATACseq consensus peak at TSS
1954	MEGF8	ATACseq consensus peak at TSS
1955	MEGF9	ATACseq consensus peak at TSS
1956	EGFR	ATACseq consensus peak at TSS
1958	EGR1	ATACseq consensus peak at TSS
1961	EGR4	ATACseq consensus peak at TSS
1964	EIF1AX	ATACseq consensus peak at TSS
1965	EIF2S1	ATACseq consensus peak at TSS
1967	EIF2B1	ATACseq consensus peak at TSS
1968	EIF2S3	ATACseq consensus peak at TSS
1973	EIF4A1	ATACseq consensus peak at TSS
1974	EIF4A2	ATACseq consensus peak at TSS
1975	EIF4B	ATACseq consensus peak at TSS
1977	EIF4E	ATACseq consensus peak at TSS
1978	EIF4EBP1	ATACseq consensus peak at TSS
1979	EIF4EBP2	ATACseq consensus peak at TSS
1981	EIF4G1	ATACseq consensus peak at TSS
1982	EIF4G2	ATACseq consensus peak at TSS
1983	EIF5	ATACseq consensus peak at TSS
1984	EIF5A	ATACseq consensus peak at TSS
1992	SERPINB1	ATACseq consensus peak at TSS
1993	ELAVL2	ATACseq consensus peak at TSS
1995	ELAVL3	ATACseq consensus peak at TSS
1996	ELAVL4	ATACseq consensus peak at TSS
1997	ELF1	ATACseq consensus peak at TSS
1998	ELF2	ATACseq consensus peak at TSS
2001	ELF5	ATACseq consensus peak at TSS
2002	ELK1	ATACseq consensus peak at TSS
2005	ELK4	ATACseq consensus peak at TSS
2009	EML1	ATACseq consensus peak at TSS
2010	EMD	ATACseq consensus peak at TSS
2011	MARK2	ATACseq consensus peak at TSS
2013	EMP2	ATACseq consensus peak at TSS
2017	CTTN	ATACseq consensus peak at TSS
2021	ENDOG	ATACseq consensus peak at TSS
2023	ENO1	ATACseq consensus peak at TSS
2026	ENO2	ATACseq consensus peak at TSS
2027	ENO3	ATACseq consensus peak at TSS
2028	ENPEP	ATACseq consensus peak at TSS
2029	ENSA	ATACseq consensus peak at TSS
2030	SLC29A1	ATACseq consensus peak at TSS
2033	EP300	ATACseq consensus peak at TSS
2035	EPB41	ATACseq consensus peak at TSS
2036	EPB41L1	ATACseq consensus peak at TSS
2037	EPB41L2	ATACseq consensus peak at TSS
2039	DMTN	ATACseq consensus peak at TSS
2040	STOM	ATACseq consensus peak at TSS
2042	EPHA3	ATACseq consensus peak at TSS
2043	EPHA4	ATACseq consensus peak at TSS
2044	EPHA5	ATACseq consensus peak at TSS
2045	EPHA7	ATACseq consensus peak at TSS
2046	EPHA8	ATACseq consensus peak at TSS
2047	EPHB1	ATACseq consensus peak at TSS
2048	EPHB2	ATACseq consensus peak at TSS
2049	EPHB3	ATACseq consensus peak at TSS
2051	EPHB6	ATACseq consensus peak at TSS
2052	EPHX1	ATACseq consensus peak at TSS
2053	EPHX2	ATACseq consensus peak at TSS
2054	STX2	ATACseq consensus peak at TSS
2055	CLN8	ATACseq consensus peak at TSS
2058	EPRS1	ATACseq consensus peak at TSS
2059	EPS8	ATACseq consensus peak at TSS
2060	EPS15	ATACseq consensus peak at TSS
2064	ERBB2	ATACseq consensus peak at TSS
2066	ERBB4	ATACseq consensus peak at TSS
2067	ERCC1	ATACseq consensus peak at TSS
2068	ERCC2	ATACseq consensus peak at TSS
2071	ERCC3	ATACseq consensus peak at TSS
2072	ERCC4	ATACseq consensus peak at TSS
2073	ERCC5	ATACseq consensus peak at TSS
2074	ERCC6	ATACseq consensus peak at TSS
2077	ERF	ATACseq consensus peak at TSS
2079	ERH	ATACseq consensus peak at TSS
2081	ERN1	ATACseq consensus peak at TSS
2086	ERV3-1	ATACseq consensus peak at TSS
2098	ESD	ATACseq consensus peak at TSS
2099	ESR1	ATACseq consensus peak at TSS
2100	ESR2	ATACseq consensus peak at TSS
2101	ESRRA	ATACseq consensus peak at TSS
2104	ESRRG	ATACseq consensus peak at TSS
2107	ETF1	ATACseq consensus peak at TSS
2108	ETFA	ATACseq consensus peak at TSS
2110	ETFDH	ATACseq consensus peak at TSS
2113	ETS1	ATACseq consensus peak at TSS
2114	ETS2	ATACseq consensus peak at TSS
2115	ETV1	ATACseq consensus peak at TSS
2117	ETV3	ATACseq consensus peak at TSS
2119	ETV5	ATACseq consensus peak at TSS
2120	ETV6	ATACseq consensus peak at TSS
2130	EWSR1	ATACseq consensus peak at TSS
2131	EXT1	ATACseq consensus peak at TSS
2132	EXT2	ATACseq consensus peak at TSS
2134	EXTL1	ATACseq consensus peak at TSS
2135	EXTL2	ATACseq consensus peak at TSS
2137	EXTL3	ATACseq consensus peak at TSS
2138	EYA1	ATACseq consensus peak at TSS
2140	EYA3	ATACseq consensus peak at TSS
2146	EZH2	ATACseq consensus peak at TSS
2151	F2RL2	ATACseq consensus peak at TSS
2152	F3	ATACseq consensus peak at TSS
2153	F5	ATACseq consensus peak at TSS
2166	FAAH	ATACseq consensus peak at TSS
2170	FABP3	ATACseq consensus peak at TSS
2171	FABP5	ATACseq consensus peak at TSS
2172	FABP6	ATACseq consensus peak at TSS
2173	FABP7	ATACseq consensus peak at TSS
2175	FANCA	ATACseq consensus peak at TSS
2176	FANCC	ATACseq consensus peak at TSS
2177	FANCD2	ATACseq consensus peak at TSS
2180	ACSL1	ATACseq consensus peak at TSS
2181	ACSL3	ATACseq consensus peak at TSS
2182	ACSL4	ATACseq consensus peak at TSS
2184	FAH	ATACseq consensus peak at TSS
2185	PTK2B	ATACseq consensus peak at TSS
2186	BPTF	ATACseq consensus peak at TSS
2187	FANCB	ATACseq consensus peak at TSS
2188	FANCF	ATACseq consensus peak at TSS
2189	FANCG	ATACseq consensus peak at TSS
2193	FARSA	ATACseq consensus peak at TSS
2194	FASN	ATACseq consensus peak at TSS
2195	FAT1	ATACseq consensus peak at TSS
2200	FBN1	ATACseq consensus peak at TSS
2201	FBN2	ATACseq consensus peak at TSS
2202	EFEMP1	ATACseq consensus peak at TSS
2218	FKTN	ATACseq consensus peak at TSS
2222	FDFT1	ATACseq consensus peak at TSS
2224	FDPS	ATACseq consensus peak at TSS
2230	FDX1	ATACseq consensus peak at TSS
2231	FDX1P1	ATACseq consensus peak at TSS
2232	FDXR	ATACseq consensus peak at TSS
2235	FECH	ATACseq consensus peak at TSS
2237	FEN1	ATACseq consensus peak at TSS
2241	FER	ATACseq consensus peak at TSS
2245	FGD1	ATACseq consensus peak at TSS
2246	FGF1	ATACseq consensus peak at TSS
2247	FGF2	ATACseq consensus peak at TSS
2250	FGF5	ATACseq consensus peak at TSS
2254	FGF9	ATACseq consensus peak at TSS
2255	FGF10	ATACseq consensus peak at TSS
2257	FGF12	ATACseq consensus peak at TSS
2258	FGF13	ATACseq consensus peak at TSS
2259	FGF14	ATACseq consensus peak at TSS
2260	FGFR1	ATACseq consensus peak at TSS
2262	GPC5	ATACseq consensus peak at TSS
2263	FGFR2	ATACseq consensus peak at TSS
2271	FH	ATACseq consensus peak at TSS
2272	FHIT	ATACseq consensus peak at TSS
2273	FHL1	ATACseq consensus peak at TSS
2274	FHL2	ATACseq consensus peak at TSS
2280	FKBP1A	ATACseq consensus peak at TSS
2281	FKBP1B	ATACseq consensus peak at TSS
2286	FKBP2	ATACseq consensus peak at TSS
2287	FKBP3	ATACseq consensus peak at TSS
2288	FKBP4	ATACseq consensus peak at TSS
2290	FOXG1	ATACseq consensus peak at TSS
2302	FOXJ1	ATACseq consensus peak at TSS
2305	FOXM1	ATACseq consensus peak at TSS
2308	FOXO1	ATACseq consensus peak at TSS
2309	FOXO3	ATACseq consensus peak at TSS
2310	FOXO3B	ATACseq consensus peak at TSS
2314	FLII	ATACseq consensus peak at TSS
2317	FLNB	ATACseq consensus peak at TSS
2319	FLOT2	ATACseq consensus peak at TSS
2322	FLT3	ATACseq consensus peak at TSS
2329	FMO4	ATACseq consensus peak at TSS
2332	FMR1	ATACseq consensus peak at TSS
2334	AFF2	ATACseq consensus peak at TSS
2339	FNTA	ATACseq consensus peak at TSS
2342	FNTB	ATACseq consensus peak at TSS
2346	FOLH1	ATACseq consensus peak at TSS
2348	FOLR1	ATACseq consensus peak at TSS
2353	FOS	ATACseq consensus peak at TSS
2355	FOSL2	ATACseq consensus peak at TSS
2356	FPGS	ATACseq consensus peak at TSS
2395	FXN	ATACseq consensus peak at TSS
2444	FRK	ATACseq consensus peak at TSS
2475	MTOR	ATACseq consensus peak at TSS
2483	FRG1	ATACseq consensus peak at TSS
2487	FRZB	ATACseq consensus peak at TSS
2491	CENPI	ATACseq consensus peak at TSS
2494	NR5A2	ATACseq consensus peak at TSS
2495	FTH1	ATACseq consensus peak at TSS
2512	FTL	ATACseq consensus peak at TSS
2517	FUCA1	ATACseq consensus peak at TSS
2519	FUCA2	ATACseq consensus peak at TSS
2521	FUS	ATACseq consensus peak at TSS
2526	FUT4	ATACseq consensus peak at TSS
2530	FUT8	ATACseq consensus peak at TSS
2531	KDSR	ATACseq consensus peak at TSS
2533	FYB1	ATACseq consensus peak at TSS
2534	FYN	ATACseq consensus peak at TSS
2537	IFI6	ATACseq consensus peak at TSS
2539	G6PD	ATACseq consensus peak at TSS
2542	SLC37A4	ATACseq consensus peak at TSS
2547	XRCC6	ATACseq consensus peak at TSS
2548	GAA	ATACseq consensus peak at TSS
2549	GAB1	ATACseq consensus peak at TSS
2550	GABBR1	ATACseq consensus peak at TSS
2551	GABPA	ATACseq consensus peak at TSS
2553	GABPB1	ATACseq consensus peak at TSS
2554	GABRA1	ATACseq consensus peak at TSS
2555	GABRA2	ATACseq consensus peak at TSS
2556	GABRA3	ATACseq consensus peak at TSS
2557	GABRA4	ATACseq consensus peak at TSS
2558	GABRA5	ATACseq consensus peak at TSS
2560	GABRB1	ATACseq consensus peak at TSS
2561	GABRB2	ATACseq consensus peak at TSS
2562	GABRB3	ATACseq consensus peak at TSS
2565	GABRG1	ATACseq consensus peak at TSS
2566	GABRG2	ATACseq consensus peak at TSS
2567	GABRG3	ATACseq consensus peak at TSS
2571	GAD1	ATACseq consensus peak at TSS
2572	GAD2	ATACseq consensus peak at TSS
2580	GAK	ATACseq consensus peak at TSS
2581	GALC	ATACseq consensus peak at TSS
2582	GALE	ATACseq consensus peak at TSS
2583	B4GALNT1	ATACseq consensus peak at TSS
2584	GALK1	ATACseq consensus peak at TSS
2585	GALK2	ATACseq consensus peak at TSS
2588	GALNS	ATACseq consensus peak at TSS
2589	GALNT1	ATACseq consensus peak at TSS
2590	GALNT2	ATACseq consensus peak at TSS
2592	GALT	ATACseq consensus peak at TSS
2593	GAMT	ATACseq consensus peak at TSS
2595	GANC	ATACseq consensus peak at TSS
2597	GAPDH	ATACseq consensus peak at TSS
2617	GARS1	ATACseq consensus peak at TSS
2618	GART	ATACseq consensus peak at TSS
2619	GAS1	ATACseq consensus peak at TSS
2620	GAS2	ATACseq consensus peak at TSS
2621	GAS6	ATACseq consensus peak at TSS
2622	GAS8	ATACseq consensus peak at TSS
2628	GATM	ATACseq consensus peak at TSS
2629	GBA	ATACseq consensus peak at TSS
2630	GBAP1	ATACseq consensus peak at TSS
2631	NIPSNAP2	ATACseq consensus peak at TSS
2632	GBE1	ATACseq consensus peak at TSS
2637	GBX2	ATACseq consensus peak at TSS
2639	GCDH	ATACseq consensus peak at TSS
2643	GCH1	ATACseq consensus peak at TSS
2644	GCHFR	ATACseq consensus peak at TSS
2645	GCK	ATACseq consensus peak at TSS
2647	BLOC1S1	ATACseq consensus peak at TSS
2649	NR6A1	ATACseq consensus peak at TSS
2650	GCNT1	ATACseq consensus peak at TSS
2651	GCNT2	ATACseq consensus peak at TSS
2653	GCSH	ATACseq consensus peak at TSS
2657	GDF1	ATACseq consensus peak at TSS
2661	GDF9	ATACseq consensus peak at TSS
2662	GDF10	ATACseq consensus peak at TSS
2664	GDI1	ATACseq consensus peak at TSS
2665	GDI2	ATACseq consensus peak at TSS
2668	GDNF	ATACseq consensus peak at TSS
2669	GEM	ATACseq consensus peak at TSS
2671	GFER	ATACseq consensus peak at TSS
2673	GFPT1	ATACseq consensus peak at TSS
2674	GFRA1	ATACseq consensus peak at TSS
2675	GFRA2	ATACseq consensus peak at TSS
2677	GGCX	ATACseq consensus peak at TSS
2678	GGT1	ATACseq consensus peak at TSS
2683	B4GALT1	ATACseq consensus peak at TSS
2686	GGT7	ATACseq consensus peak at TSS
2690	GHR	ATACseq consensus peak at TSS
2693	GHSR	ATACseq consensus peak at TSS
2710	GK	ATACseq consensus peak at TSS
2717	GLA	ATACseq consensus peak at TSS
2720	GLB1	ATACseq consensus peak at TSS
2729	GCLC	ATACseq consensus peak at TSS
2730	GCLM	ATACseq consensus peak at TSS
2731	GLDC	ATACseq consensus peak at TSS
2733	GLE1	ATACseq consensus peak at TSS
2734	GLG1	ATACseq consensus peak at TSS
2736	GLI2	ATACseq consensus peak at TSS
2737	GLI3	ATACseq consensus peak at TSS
2738	GLI4	ATACseq consensus peak at TSS
2739	GLO1	ATACseq consensus peak at TSS
2740	GLP1R	ATACseq consensus peak at TSS
2741	GLRA1	ATACseq consensus peak at TSS
2743	GLRB	ATACseq consensus peak at TSS
2744	GLS	ATACseq consensus peak at TSS
2745	GLRX	ATACseq consensus peak at TSS
2746	GLUD1	ATACseq consensus peak at TSS
2749	GLUD1P3	ATACseq consensus peak at TSS
2752	GLUL	ATACseq consensus peak at TSS
2760	GM2A	ATACseq consensus peak at TSS
2762	GMDS	ATACseq consensus peak at TSS
2764	GMFB	ATACseq consensus peak at TSS
2766	GMPR	ATACseq consensus peak at TSS
2767	GNA11	ATACseq consensus peak at TSS
2768	GNA12	ATACseq consensus peak at TSS
2770	GNAI1	ATACseq consensus peak at TSS
2771	GNAI2	ATACseq consensus peak at TSS
2773	GNAI3	ATACseq consensus peak at TSS
2774	GNAL	ATACseq consensus peak at TSS
2775	GNAO1	ATACseq consensus peak at TSS
2776	GNAQ	ATACseq consensus peak at TSS
2777	GNAQP1	ATACseq consensus peak at TSS
2778	GNAS	ATACseq consensus peak at TSS
2781	GNAZ	ATACseq consensus peak at TSS
2782	GNB1	ATACseq consensus peak at TSS
2783	GNB2	ATACseq consensus peak at TSS
2785	GNG3	ATACseq consensus peak at TSS
2786	GNG4	ATACseq consensus peak at TSS
2787	GNG5	ATACseq consensus peak at TSS
2790	GNG10	ATACseq consensus peak at TSS
2794	GNL1	ATACseq consensus peak at TSS
2799	GNS	ATACseq consensus peak at TSS
2800	GOLGA1	ATACseq consensus peak at TSS
2801	GOLGA2	ATACseq consensus peak at TSS
2802	GOLGA3	ATACseq consensus peak at TSS
2803	GOLGA4	ATACseq consensus peak at TSS
2804	GOLGB1	ATACseq consensus peak at TSS
2805	GOT1	ATACseq consensus peak at TSS
2806	GOT2	ATACseq consensus peak at TSS
2817	GPC1	ATACseq consensus peak at TSS
2820	GPD2	ATACseq consensus peak at TSS
2821	GPI	ATACseq consensus peak at TSS
2822	GPLD1	ATACseq consensus peak at TSS
2823	GPM6A	ATACseq consensus peak at TSS
2824	GPM6B	ATACseq consensus peak at TSS
2827	GPR3	ATACseq consensus peak at TSS
2830	GPR6	ATACseq consensus peak at TSS
2834	PRLHR	ATACseq consensus peak at TSS
2835	GPR12	ATACseq consensus peak at TSS
2842	GPR19	ATACseq consensus peak at TSS
2844	GPR21	ATACseq consensus peak at TSS
2845	GPR22	ATACseq consensus peak at TSS
2850	GPR27	ATACseq consensus peak at TSS
2861	GPR37	ATACseq consensus peak at TSS
2863	GPR39	ATACseq consensus peak at TSS
2868	GRK4	ATACseq consensus peak at TSS
2869	GRK5	ATACseq consensus peak at TSS
2870	GRK6	ATACseq consensus peak at TSS
2872	MKNK2	ATACseq consensus peak at TSS
2874	GPS2	ATACseq consensus peak at TSS
2875	GPT	ATACseq consensus peak at TSS
2876	GPX1	ATACseq consensus peak at TSS
2878	GPX3	ATACseq consensus peak at TSS
2879	GPX4	ATACseq consensus peak at TSS
2882	GPX7	ATACseq consensus peak at TSS
2885	GRB2	ATACseq consensus peak at TSS
2887	GRB10	ATACseq consensus peak at TSS
2888	GRB14	ATACseq consensus peak at TSS
2890	GRIA1	ATACseq consensus peak at TSS
2891	GRIA2	ATACseq consensus peak at TSS
2893	GRIA4	ATACseq consensus peak at TSS
2894	GRID1	ATACseq consensus peak at TSS
2895	GRID2	ATACseq consensus peak at TSS
2896	GRN	ATACseq consensus peak at TSS
2897	GRIK1	ATACseq consensus peak at TSS
2898	GRIK2	ATACseq consensus peak at TSS
2899	GRIK3	ATACseq consensus peak at TSS
2900	GRIK4	ATACseq consensus peak at TSS
2901	GRIK5	ATACseq consensus peak at TSS
2902	GRIN1	ATACseq consensus peak at TSS
2903	GRIN2A	ATACseq consensus peak at TSS
2904	GRIN2B	ATACseq consensus peak at TSS
2907	GRINA	ATACseq consensus peak at TSS
2908	NR3C1	ATACseq consensus peak at TSS
2911	GRM1	ATACseq consensus peak at TSS
2913	GRM3	ATACseq consensus peak at TSS
2915	GRM5	ATACseq consensus peak at TSS
2917	GRM7	ATACseq consensus peak at TSS
2918	GRM8	ATACseq consensus peak at TSS
2920	CXCL2	ATACseq consensus peak at TSS
2921	CXCL3	ATACseq consensus peak at TSS
2923	PDIA3	ATACseq consensus peak at TSS
2925	GRPR	ATACseq consensus peak at TSS
2926	GRSF1	ATACseq consensus peak at TSS
2931	GSK3A	ATACseq consensus peak at TSS
2932	GSK3B	ATACseq consensus peak at TSS
2934	GSN	ATACseq consensus peak at TSS
2935	GSPT1	ATACseq consensus peak at TSS
2936	GSR	ATACseq consensus peak at TSS
2937	GSS	ATACseq consensus peak at TSS
2941	GSTA4	ATACseq consensus peak at TSS
2946	GSTM2	ATACseq consensus peak at TSS
2948	GSTM4	ATACseq consensus peak at TSS
2954	GSTZ1	ATACseq consensus peak at TSS
2956	MSH6	ATACseq consensus peak at TSS
2957	GTF2A1	ATACseq consensus peak at TSS
2958	GTF2A2	ATACseq consensus peak at TSS
2959	GTF2B	ATACseq consensus peak at TSS
2960	GTF2E1	ATACseq consensus peak at TSS
2961	GTF2E2	ATACseq consensus peak at TSS
2962	GTF2F1	ATACseq consensus peak at TSS
2963	GTF2F2	ATACseq consensus peak at TSS
2965	GTF2H1	ATACseq consensus peak at TSS
2967	GTF2H3	ATACseq consensus peak at TSS
2968	GTF2H4	ATACseq consensus peak at TSS
2969	GTF2I	ATACseq consensus peak at TSS
2971	GTF3A	ATACseq consensus peak at TSS
2972	BRF1	ATACseq consensus peak at TSS
2975	GTF3C1	ATACseq consensus peak at TSS
2976	GTF3C2	ATACseq consensus peak at TSS
2977	GUCY1A2	ATACseq consensus peak at TSS
2982	GUCY1A1	ATACseq consensus peak at TSS
2983	GUCY1B1	ATACseq consensus peak at TSS
2987	GUK1	ATACseq consensus peak at TSS
2990	GUSB	ATACseq consensus peak at TSS
2992	GYG1	ATACseq consensus peak at TSS
2994	GYPB	ATACseq consensus peak at TSS
2995	GYPC	ATACseq consensus peak at TSS
2996	GYPE	ATACseq consensus peak at TSS
2997	GYS1	ATACseq consensus peak at TSS
3005	H1-0	ATACseq consensus peak at TSS
3006	H1-2	ATACseq consensus peak at TSS
3007	H1-3	ATACseq consensus peak at TSS
3008	H1-4	ATACseq consensus peak at TSS
3012	H2AC8	ATACseq consensus peak at TSS
3013	H2AC7	ATACseq consensus peak at TSS
3014	H2AX	ATACseq consensus peak at TSS
3015	H2AZ1	ATACseq consensus peak at TSS
3017	H2BC5	ATACseq consensus peak at TSS
3018	H2BC3	ATACseq consensus peak at TSS
3020	H3-3A	ATACseq consensus peak at TSS
3021	H3-3B	ATACseq consensus peak at TSS
3028	HSD17B10	ATACseq consensus peak at TSS
3029	HAGH	ATACseq consensus peak at TSS
3030	HADHA	ATACseq consensus peak at TSS
3032	HADHB	ATACseq consensus peak at TSS
3033	HADH	ATACseq consensus peak at TSS
3035	HARS1	ATACseq consensus peak at TSS
3038	HAS3	ATACseq consensus peak at TSS
3046	HBE1	ATACseq consensus peak at TSS
3052	HCCS	ATACseq consensus peak at TSS
3054	HCFC1	ATACseq consensus peak at TSS
3062	HCRTR2	ATACseq consensus peak at TSS
3064	HTT	ATACseq consensus peak at TSS
3065	HDAC1	ATACseq consensus peak at TSS
3066	HDAC2	ATACseq consensus peak at TSS
3068	HDGF	ATACseq consensus peak at TSS
3069	HDLBP	ATACseq consensus peak at TSS
3070	HELLS	ATACseq consensus peak at TSS
3073	HEXA	ATACseq consensus peak at TSS
3074	HEXB	ATACseq consensus peak at TSS
3084	NRG1	ATACseq consensus peak at TSS
3091	HIF1A	ATACseq consensus peak at TSS
3092	HIP1	ATACseq consensus peak at TSS
3093	UBE2K	ATACseq consensus peak at TSS
3094	HINT1	ATACseq consensus peak at TSS
3096	HIVEP1	ATACseq consensus peak at TSS
3097	HIVEP2	ATACseq consensus peak at TSS
3098	HK1	ATACseq consensus peak at TSS
3104	ZBTB48	ATACseq consensus peak at TSS
3105	HLA-A	ATACseq consensus peak at TSS
3107	HLA-C	ATACseq consensus peak at TSS
3108	HLA-DMA	ATACseq consensus peak at TSS
3113	HLA-DPA1	ATACseq consensus peak at TSS
3116	HLA-DPB2	ATACseq consensus peak at TSS
3131	HLF	ATACseq consensus peak at TSS
3134	HLA-F	ATACseq consensus peak at TSS
3136	HLA-H	ATACseq consensus peak at TSS
3138	HLA-K	ATACseq consensus peak at TSS
3139	HLA-L	ATACseq consensus peak at TSS
3140	MR1	ATACseq consensus peak at TSS
3141	HLCS	ATACseq consensus peak at TSS
3142	HLX	ATACseq consensus peak at TSS
3145	HMBS	ATACseq consensus peak at TSS
3146	HMGB1	ATACseq consensus peak at TSS
3148	HMGB2	ATACseq consensus peak at TSS
3149	HMGB3	ATACseq consensus peak at TSS
3150	HMGN1	ATACseq consensus peak at TSS
3151	HMGN2	ATACseq consensus peak at TSS
3155	HMGCL	ATACseq consensus peak at TSS
3156	HMGCR	ATACseq consensus peak at TSS
3157	HMGCS1	ATACseq consensus peak at TSS
3159	HMGA1	ATACseq consensus peak at TSS
3161	HMMR	ATACseq consensus peak at TSS
3162	HMOX1	ATACseq consensus peak at TSS
3163	HMOX2	ATACseq consensus peak at TSS
3164	NR4A1	ATACseq consensus peak at TSS
3175	ONECUT1	ATACseq consensus peak at TSS
3176	HNMT	ATACseq consensus peak at TSS
3177	SLC29A2	ATACseq consensus peak at TSS
3178	HNRNPA1	ATACseq consensus peak at TSS
3181	HNRNPA2B1	ATACseq consensus peak at TSS
3182	HNRNPAB	ATACseq consensus peak at TSS
3183	HNRNPC	ATACseq consensus peak at TSS
3184	HNRNPD	ATACseq consensus peak at TSS
3185	HNRNPF	ATACseq consensus peak at TSS
3187	HNRNPH1	ATACseq consensus peak at TSS
3188	HNRNPH2	ATACseq consensus peak at TSS
3189	HNRNPH3	ATACseq consensus peak at TSS
3190	HNRNPK	ATACseq consensus peak at TSS
3191	HNRNPL	ATACseq consensus peak at TSS
3192	HNRNPU	ATACseq consensus peak at TSS
3241	HPCAL1	ATACseq consensus peak at TSS
3242	HPD	ATACseq consensus peak at TSS
3248	HPGD	ATACseq consensus peak at TSS
3249	HPN	ATACseq consensus peak at TSS
3250	HPR	ATACseq consensus peak at TSS
3251	HPRT1	ATACseq consensus peak at TSS
3257	HPS1	ATACseq consensus peak at TSS
3265	HRAS	ATACseq consensus peak at TSS
3267	AGFG1	ATACseq consensus peak at TSS
3268	AGFG2	ATACseq consensus peak at TSS
3274	HRH2	ATACseq consensus peak at TSS
3275	PRMT2	ATACseq consensus peak at TSS
3276	PRMT1	ATACseq consensus peak at TSS
3281	HSBP1	ATACseq consensus peak at TSS
3290	HSD11B1	ATACseq consensus peak at TSS
3295	HSD17B4	ATACseq consensus peak at TSS
3297	HSF1	ATACseq consensus peak at TSS
3298	HSF2	ATACseq consensus peak at TSS
3299	HSF4	ATACseq consensus peak at TSS
3300	DNAJB2	ATACseq consensus peak at TSS
3301	DNAJA1	ATACseq consensus peak at TSS
3303	HSPA1A	ATACseq consensus peak at TSS
3304	HSPA1B	ATACseq consensus peak at TSS
3305	HSPA1L	ATACseq consensus peak at TSS
3306	HSPA2	ATACseq consensus peak at TSS
3308	HSPA4	ATACseq consensus peak at TSS
3309	HSPA5	ATACseq consensus peak at TSS
3310	HSPA6	ATACseq consensus peak at TSS
3312	HSPA8	ATACseq consensus peak at TSS
3313	HSPA9	ATACseq consensus peak at TSS
3315	HSPB1	ATACseq consensus peak at TSS
3320	HSP90AA1	ATACseq consensus peak at TSS
3321	IGSF3	ATACseq consensus peak at TSS
3326	HSP90AB1	ATACseq consensus peak at TSS
3329	HSPD1	ATACseq consensus peak at TSS
3336	HSPE1	ATACseq consensus peak at TSS
3337	DNAJB1	ATACseq consensus peak at TSS
3338	DNAJC4	ATACseq consensus peak at TSS
3344	FOXN2	ATACseq consensus peak at TSS
3350	HTR1A	ATACseq consensus peak at TSS
3351	HTR1B	ATACseq consensus peak at TSS
3354	HTR1E	ATACseq consensus peak at TSS
3355	HTR1F	ATACseq consensus peak at TSS
3356	HTR2A	ATACseq consensus peak at TSS
3358	HTR2C	ATACseq consensus peak at TSS
3359	HTR3A	ATACseq consensus peak at TSS
3360	HTR4	ATACseq consensus peak at TSS
3361	HTR5A	ATACseq consensus peak at TSS
3363	HTR7	ATACseq consensus peak at TSS
3364	HUS1	ATACseq consensus peak at TSS
3371	TNC	ATACseq consensus peak at TSS
3376	IARS1	ATACseq consensus peak at TSS
3382	ICA1	ATACseq consensus peak at TSS
3396	MRPL58	ATACseq consensus peak at TSS
3397	ID1	ATACseq consensus peak at TSS
3398	ID2	ATACseq consensus peak at TSS
3400	ID4	ATACseq consensus peak at TSS
3416	IDE	ATACseq consensus peak at TSS
3417	IDH1	ATACseq consensus peak at TSS
3418	IDH2	ATACseq consensus peak at TSS
3419	IDH3A	ATACseq consensus peak at TSS
3420	IDH3B	ATACseq consensus peak at TSS
3421	IDH3G	ATACseq consensus peak at TSS
3422	IDI1	ATACseq consensus peak at TSS
3423	IDS	ATACseq consensus peak at TSS
3425	IDUA	ATACseq consensus peak at TSS
3428	IFI16	ATACseq consensus peak at TSS
3433	IFIT2	ATACseq consensus peak at TSS
3434	IFIT1	ATACseq consensus peak at TSS
3437	IFIT3	ATACseq consensus peak at TSS
3454	IFNAR1	ATACseq consensus peak at TSS
3455	IFNAR2	ATACseq consensus peak at TSS
3459	IFNGR1	ATACseq consensus peak at TSS
3460	IFNGR2	ATACseq consensus peak at TSS
3474	IFNWP19	ATACseq consensus peak at TSS
3475	IFRD1	ATACseq consensus peak at TSS
3476	IGBP1	ATACseq consensus peak at TSS
3479	IGF1	ATACseq consensus peak at TSS
3480	IGF1R	ATACseq consensus peak at TSS
3482	IGF2R	ATACseq consensus peak at TSS
3484	IGFBP1	ATACseq consensus peak at TSS
3485	IGFBP2	ATACseq consensus peak at TSS
3486	IGFBP3	ATACseq consensus peak at TSS
3487	IGFBP4	ATACseq consensus peak at TSS
3489	IGFBP6	ATACseq consensus peak at TSS
3490	IGFBP7	ATACseq consensus peak at TSS
3508	IGHMBP2	ATACseq consensus peak at TSS
3516	RBPJ	ATACseq consensus peak at TSS
3547	IGSF1	ATACseq consensus peak at TSS
3550	IK	ATACseq consensus peak at TSS
3551	IKBKB	ATACseq consensus peak at TSS
3554	IL1R1	ATACseq consensus peak at TSS
3556	IL1RAP	ATACseq consensus peak at TSS
3567	IL5	ATACseq consensus peak at TSS
3570	IL6R	ATACseq consensus peak at TSS
3572	IL6ST	ATACseq consensus peak at TSS
3574	IL7	ATACseq consensus peak at TSS
3587	IL10RA	ATACseq consensus peak at TSS
3588	IL10RB	ATACseq consensus peak at TSS
3592	IL12A	ATACseq consensus peak at TSS
3596	IL13	ATACseq consensus peak at TSS
3600	IL15	ATACseq consensus peak at TSS
3601	IL15RA	ATACseq consensus peak at TSS
3607	FOXK2	ATACseq consensus peak at TSS
3608	ILF2	ATACseq consensus peak at TSS
3609	ILF3	ATACseq consensus peak at TSS
3611	ILK	ATACseq consensus peak at TSS
3612	IMPA1	ATACseq consensus peak at TSS
3614	IMPDH1	ATACseq consensus peak at TSS
3615	IMPDH2	ATACseq consensus peak at TSS
3619	INCENP	ATACseq consensus peak at TSS
3621	ING1	ATACseq consensus peak at TSS
3622	ING2	ATACseq consensus peak at TSS
3628	INPP1	ATACseq consensus peak at TSS
3631	INPP4A	ATACseq consensus peak at TSS
3632	INPP5A	ATACseq consensus peak at TSS
3633	INPP5B	ATACseq consensus peak at TSS
3636	INPPL1	ATACseq consensus peak at TSS
3638	INSIG1	ATACseq consensus peak at TSS
3642	INSM1	ATACseq consensus peak at TSS
3643	INSR	ATACseq consensus peak at TSS
3646	EIF3E	ATACseq consensus peak at TSS
3652	IPP	ATACseq consensus peak at TSS
3654	IRAK1	ATACseq consensus peak at TSS
3656	IRAK2	ATACseq consensus peak at TSS
3658	IREB2	ATACseq consensus peak at TSS
3659	IRF1	ATACseq consensus peak at TSS
3660	IRF2	ATACseq consensus peak at TSS
3661	IRF3	ATACseq consensus peak at TSS
3667	IRS1	ATACseq consensus peak at TSS
3670	ISL1	ATACseq consensus peak at TSS
3672	ITGA1	ATACseq consensus peak at TSS
3673	ITGA2	ATACseq consensus peak at TSS
3675	ITGA3	ATACseq consensus peak at TSS
3679	ITGA7	ATACseq consensus peak at TSS
3685	ITGAV	ATACseq consensus peak at TSS
3688	ITGB1	ATACseq consensus peak at TSS
3690	ITGB3	ATACseq consensus peak at TSS
3692	EIF6	ATACseq consensus peak at TSS
3696	ITGB8	ATACseq consensus peak at TSS
3703	STT3A	ATACseq consensus peak at TSS
3704	ITPA	ATACseq consensus peak at TSS
3705	ITPK1	ATACseq consensus peak at TSS
3708	ITPR1	ATACseq consensus peak at TSS
3709	ITPR2	ATACseq consensus peak at TSS
3712	IVD	ATACseq consensus peak at TSS
3714	JAG2	ATACseq consensus peak at TSS
3716	JAK1	ATACseq consensus peak at TSS
3717	JAK2	ATACseq consensus peak at TSS
3720	JARID2	ATACseq consensus peak at TSS
3725	JUN	ATACseq consensus peak at TSS
3726	JUNB	ATACseq consensus peak at TSS
3727	JUND	ATACseq consensus peak at TSS
3728	JUP	ATACseq consensus peak at TSS
3732	CD82	ATACseq consensus peak at TSS
3734	ANOS2P	ATACseq consensus peak at TSS
3735	KARS1	ATACseq consensus peak at TSS
3737	KCNA2	ATACseq consensus peak at TSS
3738	KCNA3	ATACseq consensus peak at TSS
3739	KCNA4	ATACseq consensus peak at TSS
3741	KCNA5	ATACseq consensus peak at TSS
3742	KCNA6	ATACseq consensus peak at TSS
3745	KCNB1	ATACseq consensus peak at TSS
3746	KCNC1	ATACseq consensus peak at TSS
3747	KCNC2	ATACseq consensus peak at TSS
3748	KCNC3	ATACseq consensus peak at TSS
3749	KCNC4	ATACseq consensus peak at TSS
3750	KCND1	ATACseq consensus peak at TSS
3751	KCND2	ATACseq consensus peak at TSS
3752	KCND3	ATACseq consensus peak at TSS
3754	KCNF1	ATACseq consensus peak at TSS
3756	KCNH1	ATACseq consensus peak at TSS
3757	KCNH2	ATACseq consensus peak at TSS
3759	KCNJ2	ATACseq consensus peak at TSS
3763	KCNJ6	ATACseq consensus peak at TSS
3765	KCNJ9	ATACseq consensus peak at TSS
3767	KCNJ11	ATACseq consensus peak at TSS
3768	KCNJ12	ATACseq consensus peak at TSS
3772	KCNJ15	ATACseq consensus peak at TSS
3775	KCNK1	ATACseq consensus peak at TSS
3776	KCNK2	ATACseq consensus peak at TSS
3777	KCNK3	ATACseq consensus peak at TSS
3778	KCNMA1	ATACseq consensus peak at TSS
3781	KCNN2	ATACseq consensus peak at TSS
3782	KCNN3	ATACseq consensus peak at TSS
3786	KCNQ3	ATACseq consensus peak at TSS
3790	KCNS3	ATACseq consensus peak at TSS
3795	KHK	ATACseq consensus peak at TSS
3796	KIF2A	ATACseq consensus peak at TSS
3797	KIF3C	ATACseq consensus peak at TSS
3798	KIF5A	ATACseq consensus peak at TSS
3799	KIF5B	ATACseq consensus peak at TSS
3800	KIF5C	ATACseq consensus peak at TSS
3801	KIFC3	ATACseq consensus peak at TSS
3815	KIT	ATACseq consensus peak at TSS
3831	KLC1	ATACseq consensus peak at TSS
3832	KIF11	ATACseq consensus peak at TSS
3833	KIFC1	ATACseq consensus peak at TSS
3835	KIF22	ATACseq consensus peak at TSS
3836	KPNA1	ATACseq consensus peak at TSS
3837	KPNB1	ATACseq consensus peak at TSS
3838	KPNA2	ATACseq consensus peak at TSS
3839	KPNA3	ATACseq consensus peak at TSS
3840	KPNA4	ATACseq consensus peak at TSS
3841	KPNA5	ATACseq consensus peak at TSS
3842	TNPO1	ATACseq consensus peak at TSS
3845	KRAS	ATACseq consensus peak at TSS
3895	KTN1	ATACseq consensus peak at TSS
3899	AFF3	ATACseq consensus peak at TSS
3908	LAMA2	ATACseq consensus peak at TSS
3909	LAMA3	ATACseq consensus peak at TSS
3913	LAMB2	ATACseq consensus peak at TSS
3915	LAMC1	ATACseq consensus peak at TSS
3916	LAMP1	ATACseq consensus peak at TSS
3920	LAMP2	ATACseq consensus peak at TSS
3921	RPSA	ATACseq consensus peak at TSS
3925	STMN1	ATACseq consensus peak at TSS
3927	LASP1	ATACseq consensus peak at TSS
3930	LBR	ATACseq consensus peak at TSS
3939	LDHA	ATACseq consensus peak at TSS
3945	LDHB	ATACseq consensus peak at TSS
3953	LEPR	ATACseq consensus peak at TSS
3954	LETM1	ATACseq consensus peak at TSS
3955	LFNG	ATACseq consensus peak at TSS
3959	LGALS3BP	ATACseq consensus peak at TSS
3964	LGALS8	ATACseq consensus peak at TSS
3973	LHCGR	ATACseq consensus peak at TSS
3977	LIFR	ATACseq consensus peak at TSS
3978	LIG1	ATACseq consensus peak at TSS
3980	LIG3	ATACseq consensus peak at TSS
3981	LIG4	ATACseq consensus peak at TSS
3983	ABLIM1	ATACseq consensus peak at TSS
3984	LIMK1	ATACseq consensus peak at TSS
3985	LIMK2	ATACseq consensus peak at TSS
3987	LIMS1	ATACseq consensus peak at TSS
3988	LIPA	ATACseq consensus peak at TSS
3991	LIPE	ATACseq consensus peak at TSS
3992	FADS1	ATACseq consensus peak at TSS
3995	FADS3	ATACseq consensus peak at TSS
3996	LLGL1	ATACseq consensus peak at TSS
3998	LMAN1	ATACseq consensus peak at TSS
4000	LMNA	ATACseq consensus peak at TSS
4001	LMNB1	ATACseq consensus peak at TSS
4004	LMO1	ATACseq consensus peak at TSS
4005	LMO2	ATACseq consensus peak at TSS
4008	LMO7	ATACseq consensus peak at TSS
4012	LNPEP	ATACseq consensus peak at TSS
4013	VWA5A	ATACseq consensus peak at TSS
4015	LOX	ATACseq consensus peak at TSS
4023	LPL	ATACseq consensus peak at TSS
4026	LPP	ATACseq consensus peak at TSS
4034	LRCH4	ATACseq consensus peak at TSS
4037	LRP3	ATACseq consensus peak at TSS
4040	LRP6	ATACseq consensus peak at TSS
4041	LRP5	ATACseq consensus peak at TSS
4043	LRPAP1	ATACseq consensus peak at TSS
4045	LSAMP	ATACseq consensus peak at TSS
4047	LSS	ATACseq consensus peak at TSS
4048	LTA4H	ATACseq consensus peak at TSS
4052	LTBP1	ATACseq consensus peak at TSS
4061	LY6E	ATACseq consensus peak at TSS
4062	LY6H	ATACseq consensus peak at TSS
4064	CD180	ATACseq consensus peak at TSS
4071	TM4SF1	ATACseq consensus peak at TSS
4074	M6PR	ATACseq consensus peak at TSS
4076	CAPRIN1	ATACseq consensus peak at TSS
4077	NBR1	ATACseq consensus peak at TSS
4081	MAB21L1	ATACseq consensus peak at TSS
4084	MXD1	ATACseq consensus peak at TSS
4085	MAD2L1	ATACseq consensus peak at TSS
4086	SMAD1	ATACseq consensus peak at TSS
4087	SMAD2	ATACseq consensus peak at TSS
4089	SMAD4	ATACseq consensus peak at TSS
4090	SMAD5	ATACseq consensus peak at TSS
4093	SMAD9	ATACseq consensus peak at TSS
4094	MAF	ATACseq consensus peak at TSS
4116	MAGOH	ATACseq consensus peak at TSS
4117	MAK	ATACseq consensus peak at TSS
4121	MAN1A1	ATACseq consensus peak at TSS
4122	MAN2A2	ATACseq consensus peak at TSS
4123	MAN2C1	ATACseq consensus peak at TSS
4124	MAN2A1	ATACseq consensus peak at TSS
4126	MANBA	ATACseq consensus peak at TSS
4128	MAOA	ATACseq consensus peak at TSS
4129	MAOB	ATACseq consensus peak at TSS
4131	MAP1B	ATACseq consensus peak at TSS
4133	MAP2	ATACseq consensus peak at TSS
4134	MAP4	ATACseq consensus peak at TSS
4135	MAP6	ATACseq consensus peak at TSS
4137	MAPT	ATACseq consensus peak at TSS
4139	MARK1	ATACseq consensus peak at TSS
4140	MARK3	ATACseq consensus peak at TSS
4141	MARS1	ATACseq consensus peak at TSS
4144	MAT2A	ATACseq consensus peak at TSS
4147	MATN2	ATACseq consensus peak at TSS
4149	MAX	ATACseq consensus peak at TSS
4151	MB	ATACseq consensus peak at TSS
4152	MBD1	ATACseq consensus peak at TSS
4153	MBL2	ATACseq consensus peak at TSS
4154	MBNL1	ATACseq consensus peak at TSS
4155	MBP	ATACseq consensus peak at TSS
4160	MC4R	ATACseq consensus peak at TSS
4161	MC5R	ATACseq consensus peak at TSS
4163	MCC	ATACseq consensus peak at TSS
4168	MCF2	ATACseq consensus peak at TSS
4170	MCL1	ATACseq consensus peak at TSS
4171	MCM2	ATACseq consensus peak at TSS
4172	MCM3	ATACseq consensus peak at TSS
4173	MCM4	ATACseq consensus peak at TSS
4174	MCM5	ATACseq consensus peak at TSS
4175	MCM6	ATACseq consensus peak at TSS
4176	MCM7	ATACseq consensus peak at TSS
4179	CD46	ATACseq consensus peak at TSS
4182	CD46P1	ATACseq consensus peak at TSS
4189	DNAJB9	ATACseq consensus peak at TSS
4190	MDH1	ATACseq consensus peak at TSS
4191	MDH2	ATACseq consensus peak at TSS
4192	MDK	ATACseq consensus peak at TSS
4193	MDM2	ATACseq consensus peak at TSS
4194	MDM4	ATACseq consensus peak at TSS
4199	ME1	ATACseq consensus peak at TSS
4200	ME2	ATACseq consensus peak at TSS
4201	MEA1	ATACseq consensus peak at TSS
4204	MECP2	ATACseq consensus peak at TSS
4205	MEF2A	ATACseq consensus peak at TSS
4207	BORCS8-MEF2B	ATACseq consensus peak at TSS
4208	MEF2C	ATACseq consensus peak at TSS
4209	MEF2D	ATACseq consensus peak at TSS
4211	MEIS1	ATACseq consensus peak at TSS
4214	MAP3K1	ATACseq consensus peak at TSS
4215	MAP3K3	ATACseq consensus peak at TSS
4216	MAP3K4	ATACseq consensus peak at TSS
4217	MAP3K5	ATACseq consensus peak at TSS
4218	RAB8A	ATACseq consensus peak at TSS
4221	MEN1	ATACseq consensus peak at TSS
4232	MEST	ATACseq consensus peak at TSS
4233	MET	ATACseq consensus peak at TSS
4234	METTL1	ATACseq consensus peak at TSS
4236	MFAP1	ATACseq consensus peak at TSS
4238	MFAP3	ATACseq consensus peak at TSS
4245	MGAT1	ATACseq consensus peak at TSS
4247	MGAT2	ATACseq consensus peak at TSS
4249	MGAT5	ATACseq consensus peak at TSS
4253	MIA2	ATACseq consensus peak at TSS
4254	KITLG	ATACseq consensus peak at TSS
4255	MGMT	ATACseq consensus peak at TSS
4256	MGP	ATACseq consensus peak at TSS
4258	MGST2	ATACseq consensus peak at TSS
4259	MGST3	ATACseq consensus peak at TSS
4281	MID1	ATACseq consensus peak at TSS
4282	MIF	ATACseq consensus peak at TSS
4285	MIPEP	ATACseq consensus peak at TSS
4286	MITF	ATACseq consensus peak at TSS
4287	ATXN3	ATACseq consensus peak at TSS
4289	MKLN1	ATACseq consensus peak at TSS
4291	MLF1	ATACseq consensus peak at TSS
4292	MLH1	ATACseq consensus peak at TSS
4293	MAP3K9	ATACseq consensus peak at TSS
4294	MAP3K10	ATACseq consensus peak at TSS
4297	KMT2A	ATACseq consensus peak at TSS
4298	MLLT1	ATACseq consensus peak at TSS
4299	AFF1	ATACseq consensus peak at TSS
4300	MLLT3	ATACseq consensus peak at TSS
4301	AFDN	ATACseq consensus peak at TSS
4303	FOXO4	ATACseq consensus peak at TSS
4306	NR3C2	ATACseq consensus peak at TSS
4311	MME	ATACseq consensus peak at TSS
4313	MMP2	ATACseq consensus peak at TSS
4324	MMP15	ATACseq consensus peak at TSS
4325	MMP16	ATACseq consensus peak at TSS
4326	MMP17	ATACseq consensus peak at TSS
4329	ALDH6A1	ATACseq consensus peak at TSS
4330	MN1	ATACseq consensus peak at TSS
4331	MNAT1	ATACseq consensus peak at TSS
4335	MNT	ATACseq consensus peak at TSS
4337	MOCS1	ATACseq consensus peak at TSS
4338	MOCS2	ATACseq consensus peak at TSS
4342	MOS	ATACseq consensus peak at TSS
4343	MOV10	ATACseq consensus peak at TSS
4345	CD200	ATACseq consensus peak at TSS
4350	MPG	ATACseq consensus peak at TSS
4351	MPI	ATACseq consensus peak at TSS
4354	MPP1	ATACseq consensus peak at TSS
4355	MPP2	ATACseq consensus peak at TSS
4357	MPST	ATACseq consensus peak at TSS
4358	MPV17	ATACseq consensus peak at TSS
4361	MRE11	ATACseq consensus peak at TSS
4363	ABCC1	ATACseq consensus peak at TSS
4430	MYO1B	ATACseq consensus peak at TSS
4435	CITED1	ATACseq consensus peak at TSS
4436	MSH2	ATACseq consensus peak at TSS
4439	MSH5	ATACseq consensus peak at TSS
4440	MSI1	ATACseq consensus peak at TSS
4482	MSRA	ATACseq consensus peak at TSS
4485	MST1	ATACseq consensus peak at TSS
4501	MT1X	ATACseq consensus peak at TSS
4502	MT2A	ATACseq consensus peak at TSS
4504	MT3	ATACseq consensus peak at TSS
4507	MTAP	ATACseq consensus peak at TSS
4515	MTCP1	ATACseq consensus peak at TSS
4520	MTF1	ATACseq consensus peak at TSS
4521	NUDT1	ATACseq consensus peak at TSS
4522	MTHFD1	ATACseq consensus peak at TSS
4524	MTHFR	ATACseq consensus peak at TSS
4528	MTIF2	ATACseq consensus peak at TSS
4534	MTM1	ATACseq consensus peak at TSS
4544	MTNR1B	ATACseq consensus peak at TSS
4547	MTTP	ATACseq consensus peak at TSS
4548	MTR	ATACseq consensus peak at TSS
4552	MTRR	ATACseq consensus peak at TSS
4580	MTX1	ATACseq consensus peak at TSS
4591	TRIM37	ATACseq consensus peak at TSS
4593	MUSK	ATACseq consensus peak at TSS
4594	MMUT	ATACseq consensus peak at TSS
4595	MUTYH	ATACseq consensus peak at TSS
4597	MVD	ATACseq consensus peak at TSS
4598	MVK	ATACseq consensus peak at TSS
4599	MX1	ATACseq consensus peak at TSS
4601	MXI1	ATACseq consensus peak at TSS
4602	MYB	ATACseq consensus peak at TSS
4603	MYBL1	ATACseq consensus peak at TSS
4609	MYC	ATACseq consensus peak at TSS
4610	MYCL	ATACseq consensus peak at TSS
4613	MYCN	ATACseq consensus peak at TSS
4627	MYH9	ATACseq consensus peak at TSS
4628	MYH10	ATACseq consensus peak at TSS
4636	MYL5	ATACseq consensus peak at TSS
4637	MYL6	ATACseq consensus peak at TSS
4642	MYO1D	ATACseq consensus peak at TSS
4643	MYO1E	ATACseq consensus peak at TSS
4644	MYO5A	ATACseq consensus peak at TSS
4646	MYO6	ATACseq consensus peak at TSS
4647	MYO7A	ATACseq consensus peak at TSS
4649	MYO9A	ATACseq consensus peak at TSS
4650	MYO9B	ATACseq consensus peak at TSS
4653	MYOC	ATACseq consensus peak at TSS
4659	PPP1R12A	ATACseq consensus peak at TSS
4660	PPP1R12B	ATACseq consensus peak at TSS
4661	MYT1	ATACseq consensus peak at TSS
4664	NAB1	ATACseq consensus peak at TSS
4665	NAB2	ATACseq consensus peak at TSS
4666	NACA	ATACseq consensus peak at TSS
4668	NAGA	ATACseq consensus peak at TSS
4669	NAGLU	ATACseq consensus peak at TSS
4670	HNRNPM	ATACseq consensus peak at TSS
4673	NAP1L1	ATACseq consensus peak at TSS
4674	NAP1L2	ATACseq consensus peak at TSS
4675	NAP1L3	ATACseq consensus peak at TSS
4676	NAP1L4	ATACseq consensus peak at TSS
4677	NARS1	ATACseq consensus peak at TSS
4678	NASP	ATACseq consensus peak at TSS
4681	NBL1	ATACseq consensus peak at TSS
4682	NUBP1	ATACseq consensus peak at TSS
4683	NBN	ATACseq consensus peak at TSS
4684	NCAM1	ATACseq consensus peak at TSS
4685	NCAM2	ATACseq consensus peak at TSS
4686	NCBP1	ATACseq consensus peak at TSS
4690	NCK1	ATACseq consensus peak at TSS
4691	NCL	ATACseq consensus peak at TSS
4692	NDN	ATACseq consensus peak at TSS
4694	NDUFA1	ATACseq consensus peak at TSS
4695	NDUFA2	ATACseq consensus peak at TSS
4696	NDUFA3	ATACseq consensus peak at TSS
4697	NDUFA4	ATACseq consensus peak at TSS
4698	NDUFA5	ATACseq consensus peak at TSS
4700	NDUFA6	ATACseq consensus peak at TSS
4701	NDUFA7	ATACseq consensus peak at TSS
4702	NDUFA8	ATACseq consensus peak at TSS
4704	NDUFA9	ATACseq consensus peak at TSS
4705	NDUFA10	ATACseq consensus peak at TSS
4706	NDUFAB1	ATACseq consensus peak at TSS
4707	NDUFB1	ATACseq consensus peak at TSS
4708	NDUFB2	ATACseq consensus peak at TSS
4709	NDUFB3	ATACseq consensus peak at TSS
4710	NDUFB4	ATACseq consensus peak at TSS
4711	NDUFB5	ATACseq consensus peak at TSS
4712	NDUFB6	ATACseq consensus peak at TSS
4713	NDUFB7	ATACseq consensus peak at TSS
4714	NDUFB8	ATACseq consensus peak at TSS
4715	NDUFB9	ATACseq consensus peak at TSS
4716	NDUFB10	ATACseq consensus peak at TSS
4717	NDUFC1	ATACseq consensus peak at TSS
4718	NDUFC2	ATACseq consensus peak at TSS
4719	NDUFS1	ATACseq consensus peak at TSS
4720	NDUFS2	ATACseq consensus peak at TSS
4722	NDUFS3	ATACseq consensus peak at TSS
4723	NDUFV1	ATACseq consensus peak at TSS
4724	NDUFS4	ATACseq consensus peak at TSS
4725	NDUFS5	ATACseq consensus peak at TSS
4726	NDUFS6	ATACseq consensus peak at TSS
4728	NDUFS8	ATACseq consensus peak at TSS
4729	NDUFV2	ATACseq consensus peak at TSS
4731	NDUFV3	ATACseq consensus peak at TSS
4733	DRG1	ATACseq consensus peak at TSS
4734	NEDD4	ATACseq consensus peak at TSS
4735	SEPTIN2	ATACseq consensus peak at TSS
4736	RPL10A	ATACseq consensus peak at TSS
4738	NEDD8	ATACseq consensus peak at TSS
4739	NEDD9	ATACseq consensus peak at TSS
4741	NEFM	ATACseq consensus peak at TSS
4744	NEFH	ATACseq consensus peak at TSS
4745	NELL1	ATACseq consensus peak at TSS
4747	NEFL	ATACseq consensus peak at TSS
4750	NEK1	ATACseq consensus peak at TSS
4751	NEK2	ATACseq consensus peak at TSS
4752	NEK3	ATACseq consensus peak at TSS
4753	NELL2	ATACseq consensus peak at TSS
4756	NEO1	ATACseq consensus peak at TSS
4758	NEU1	ATACseq consensus peak at TSS
4763	NF1	ATACseq consensus peak at TSS
4771	NF2	ATACseq consensus peak at TSS
4773	NFATC2	ATACseq consensus peak at TSS
4774	NFIA	ATACseq consensus peak at TSS
4775	NFATC3	ATACseq consensus peak at TSS
4776	NFATC4	ATACseq consensus peak at TSS
4779	NFE2L1	ATACseq consensus peak at TSS
4780	NFE2L2	ATACseq consensus peak at TSS
4781	NFIB	ATACseq consensus peak at TSS
4783	NFIL3	ATACseq consensus peak at TSS
4790	NFKB1	ATACseq consensus peak at TSS
4792	NFKBIA	ATACseq consensus peak at TSS
4793	NFKBIB	ATACseq consensus peak at TSS
4794	NFKBIE	ATACseq consensus peak at TSS
4795	NFKBIL1	ATACseq consensus peak at TSS
4796	TONSL	ATACseq consensus peak at TSS
4798	NFRKB	ATACseq consensus peak at TSS
4799	NFX1	ATACseq consensus peak at TSS
4800	NFYA	ATACseq consensus peak at TSS
4801	NFYB	ATACseq consensus peak at TSS
4802	NFYC	ATACseq consensus peak at TSS
4803	NGF	ATACseq consensus peak at TSS
4810	NHS	ATACseq consensus peak at TSS
4814	NINJ1	ATACseq consensus peak at TSS
4817	NIT1	ATACseq consensus peak at TSS
4820	NKTR	ATACseq consensus peak at TSS
4824	NKX3-1	ATACseq consensus peak at TSS
4826	NNAT	ATACseq consensus peak at TSS
4828	NMB	ATACseq consensus peak at TSS
4829	NMBR	ATACseq consensus peak at TSS
4830	NME1	ATACseq consensus peak at TSS
4831	NME2	ATACseq consensus peak at TSS
4835	NQO2	ATACseq consensus peak at TSS
4836	NMT1	ATACseq consensus peak at TSS
4837	NNMT	ATACseq consensus peak at TSS
4839	NOP2	ATACseq consensus peak at TSS
4841	NONO	ATACseq consensus peak at TSS
4848	CNOT2	ATACseq consensus peak at TSS
4849	CNOT3	ATACseq consensus peak at TSS
4850	CNOT4	ATACseq consensus peak at TSS
4852	NPY	ATACseq consensus peak at TSS
4853	NOTCH2	ATACseq consensus peak at TSS
4856	CCN3	ATACseq consensus peak at TSS
4857	NOVA1	ATACseq consensus peak at TSS
4858	NOVA2	ATACseq consensus peak at TSS
4860	PNP	ATACseq consensus peak at TSS
4862	NPAS2	ATACseq consensus peak at TSS
4863	NPAT	ATACseq consensus peak at TSS
4864	NPC1	ATACseq consensus peak at TSS
4867	NPHP1	ATACseq consensus peak at TSS
4869	NPM1	ATACseq consensus peak at TSS
4880	NPPC	ATACseq consensus peak at TSS
4883	NPR3	ATACseq consensus peak at TSS
4885	NPTX2	ATACseq consensus peak at TSS
4886	NPY1R	ATACseq consensus peak at TSS
4887	NPY2R	ATACseq consensus peak at TSS
4889	NPY5R	ATACseq consensus peak at TSS
4891	SLC11A2	ATACseq consensus peak at TSS
4893	NRAS	ATACseq consensus peak at TSS
4897	NRCAM	ATACseq consensus peak at TSS
4898	NRDC	ATACseq consensus peak at TSS
4899	NRF1	ATACseq consensus peak at TSS
4900	NRGN	ATACseq consensus peak at TSS
4901	NRL	ATACseq consensus peak at TSS
4904	YBX1	ATACseq consensus peak at TSS
4907	NT5E	ATACseq consensus peak at TSS
4913	NTHL1	ATACseq consensus peak at TSS
4915	NTRK2	ATACseq consensus peak at TSS
4916	NTRK3	ATACseq consensus peak at TSS
4922	NTS	ATACseq consensus peak at TSS
4924	NUCB1	ATACseq consensus peak at TSS
4925	NUCB2	ATACseq consensus peak at TSS
4926	NUMA1	ATACseq consensus peak at TSS
4927	NUP88	ATACseq consensus peak at TSS
4928	NUP98	ATACseq consensus peak at TSS
4931	NVL	ATACseq consensus peak at TSS
4935	GPR143	ATACseq consensus peak at TSS
4940	OAS3	ATACseq consensus peak at TSS
4942	OAT	ATACseq consensus peak at TSS
4943	TBC1D25	ATACseq consensus peak at TSS
4946	OAZ1	ATACseq consensus peak at TSS
4947	OAZ2	ATACseq consensus peak at TSS
4952	OCRL	ATACseq consensus peak at TSS
4953	ODC1	ATACseq consensus peak at TSS
4957	ODF2	ATACseq consensus peak at TSS
4967	OGDH	ATACseq consensus peak at TSS
4968	OGG1	ATACseq consensus peak at TSS
4974	OMG	ATACseq consensus peak at TSS
4975	OMP	ATACseq consensus peak at TSS
4976	OPA1	ATACseq consensus peak at TSS
4978	OPCML	ATACseq consensus peak at TSS
4982	TNFRSF11B	ATACseq consensus peak at TSS
4983	OPHN1	ATACseq consensus peak at TSS
4985	OPRD1	ATACseq consensus peak at TSS
4986	OPRK1	ATACseq consensus peak at TSS
4987	OPRL1	ATACseq consensus peak at TSS
4988	OPRM1	ATACseq consensus peak at TSS
4992	OR1F1	ATACseq consensus peak at TSS
4998	ORC1	ATACseq consensus peak at TSS
4999	ORC2	ATACseq consensus peak at TSS
5000	ORC4	ATACseq consensus peak at TSS
5001	ORC5	ATACseq consensus peak at TSS
5007	OSBP	ATACseq consensus peak at TSS
5018	OXA1L	ATACseq consensus peak at TSS
5019	OXCT1	ATACseq consensus peak at TSS
5021	OXTR	ATACseq consensus peak at TSS
5024	P2RX3	ATACseq consensus peak at TSS
5025	P2RX4	ATACseq consensus peak at TSS
5026	P2RX5	ATACseq consensus peak at TSS
5027	P2RX7	ATACseq consensus peak at TSS
5028	P2RY1	ATACseq consensus peak at TSS
5033	P4HA1	ATACseq consensus peak at TSS
5034	P4HB	ATACseq consensus peak at TSS
5036	PA2G4	ATACseq consensus peak at TSS
5037	PEBP1	ATACseq consensus peak at TSS
5045	FURIN	ATACseq consensus peak at TSS
5046	PCSK6	ATACseq consensus peak at TSS
5048	PAFAH1B1	ATACseq consensus peak at TSS
5049	PAFAH1B2	ATACseq consensus peak at TSS
5050	PAFAH1B3	ATACseq consensus peak at TSS
5051	PAFAH2	ATACseq consensus peak at TSS
5052	PRDX1	ATACseq consensus peak at TSS
5053	PAH	ATACseq consensus peak at TSS
5058	PAK1	ATACseq consensus peak at TSS
5062	PAK2	ATACseq consensus peak at TSS
5063	PAK3	ATACseq consensus peak at TSS
5066	PAM	ATACseq consensus peak at TSS
5067	CNTN3	ATACseq consensus peak at TSS
5071	PRKN	ATACseq consensus peak at TSS
5082	PDCL	ATACseq consensus peak at TSS
5087	PBX1	ATACseq consensus peak at TSS
5089	PBX2	ATACseq consensus peak at TSS
5091	PC	ATACseq consensus peak at TSS
5092	PCBD1	ATACseq consensus peak at TSS
5094	PCBP2	ATACseq consensus peak at TSS
5095	PCCA	ATACseq consensus peak at TSS
5096	PCCB	ATACseq consensus peak at TSS
5097	PCDH1	ATACseq consensus peak at TSS
5098	PCDHGC3	ATACseq consensus peak at TSS
5099	PCDH7	ATACseq consensus peak at TSS
5100	PCDH8	ATACseq consensus peak at TSS
5101	PCDH9	ATACseq consensus peak at TSS
5106	PCK2	ATACseq consensus peak at TSS
5108	PCM1	ATACseq consensus peak at TSS
5110	PCMT1	ATACseq consensus peak at TSS
5111	PCNA	ATACseq consensus peak at TSS
5116	PCNT	ATACseq consensus peak at TSS
5119	CHMP1A	ATACseq consensus peak at TSS
5121	PCP4	ATACseq consensus peak at TSS
5122	PCSK1	ATACseq consensus peak at TSS
5125	PCSK5	ATACseq consensus peak at TSS
5126	PCSK2	ATACseq consensus peak at TSS
5127	CDK16	ATACseq consensus peak at TSS
5128	CDK17	ATACseq consensus peak at TSS
5129	CDK18	ATACseq consensus peak at TSS
5130	PCYT1A	ATACseq consensus peak at TSS
5134	PDCD2	ATACseq consensus peak at TSS
5136	PDE1A	ATACseq consensus peak at TSS
5137	PDE1C	ATACseq consensus peak at TSS
5139	PDE3A	ATACseq consensus peak at TSS
5140	PDE3B	ATACseq consensus peak at TSS
5141	PDE4A	ATACseq consensus peak at TSS
5142	PDE4B	ATACseq consensus peak at TSS
5144	PDE4D	ATACseq consensus peak at TSS
5147	PDE6D	ATACseq consensus peak at TSS
5150	PDE7A	ATACseq consensus peak at TSS
5151	PDE8A	ATACseq consensus peak at TSS
5153	PDE1B	ATACseq consensus peak at TSS
5154	PDGFA	ATACseq consensus peak at TSS
5156	PDGFRA	ATACseq consensus peak at TSS
5157	PDGFRL	ATACseq consensus peak at TSS
5159	PDGFRB	ATACseq consensus peak at TSS
5160	PDHA1	ATACseq consensus peak at TSS
5162	PDHB	ATACseq consensus peak at TSS
5163	PDK1	ATACseq consensus peak at TSS
5164	PDK2	ATACseq consensus peak at TSS
5165	PDK3	ATACseq consensus peak at TSS
5167	ENPP1	ATACseq consensus peak at TSS
5168	ENPP2	ATACseq consensus peak at TSS
5172	SLC26A4	ATACseq consensus peak at TSS
5184	PEPD	ATACseq consensus peak at TSS
5187	PER1	ATACseq consensus peak at TSS
5188	GATB	ATACseq consensus peak at TSS
5189	PEX1	ATACseq consensus peak at TSS
5190	PEX6	ATACseq consensus peak at TSS
5191	PEX7	ATACseq consensus peak at TSS
5192	PEX10	ATACseq consensus peak at TSS
5193	PEX12	ATACseq consensus peak at TSS
5194	PEX13	ATACseq consensus peak at TSS
5197	PF4V1	ATACseq consensus peak at TSS
5198	PFAS	ATACseq consensus peak at TSS
5201	PFDN1	ATACseq consensus peak at TSS
5202	PFDN2	ATACseq consensus peak at TSS
5203	PFDN4	ATACseq consensus peak at TSS
5204	PFDN5	ATACseq consensus peak at TSS
5205	ATP8B1	ATACseq consensus peak at TSS
5207	PFKFB1	ATACseq consensus peak at TSS
5208	PFKFB2	ATACseq consensus peak at TSS
5209	PFKFB3	ATACseq consensus peak at TSS
5210	PFKFB4	ATACseq consensus peak at TSS
5213	PFKM	ATACseq consensus peak at TSS
5214	PFKP	ATACseq consensus peak at TSS
5216	PFN1	ATACseq consensus peak at TSS
5217	PFN2	ATACseq consensus peak at TSS
[truncated: 14,612 more rows]

## Sheet: 5
ENTREZID	GENEID	Evidence of expression		Supplementary Table 3	List of genes with accessible TSS regions in PVALB+ INs from control donors
14	AAMP	ATACseq consensus peak at TSS		ATACseq consensus peaks were derived by creating a nonredundant peak set from 4 ATACseq datasets generated from four different control donors, and then filtering down to peaks that were present in the majority of samples.
15	AANAT	ATACseq consensus peak at TSS		The list presents genes for which any of their TSSs (as annotated in NCBI Refseq hg38 [version 109.20211119]) overlaps with an ATACseq consensus peak.
16	AARS1	ATACseq consensus peak at TSS		These lists were augmented with a small number of genes (<110) for which visual inspection of mapped FANSseq and ATACseq reads in Integrative Genomics Viewer suggested that these genes were in fact expressed.
18	ABAT	ATACseq consensus peak at TSS
19	ABCA1	ATACseq consensus peak at TSS
20	ABCA2	ATACseq consensus peak at TSS
21	ABCA3	ATACseq consensus peak at TSS
22	ABCB7	ATACseq consensus peak at TSS
23	ABCF1	ATACseq consensus peak at TSS
25	ABL1	ATACseq consensus peak at TSS
27	ABL2	ATACseq consensus peak at TSS
30	ACAA1	ATACseq consensus peak at TSS
31	ACACA	ATACseq consensus peak at TSS
34	ACADM	ATACseq consensus peak at TSS
35	ACADS	ATACseq consensus peak at TSS
36	ACADSB	ATACseq consensus peak at TSS
37	ACADVL	ATACseq consensus peak at TSS
38	ACAT1	ATACseq consensus peak at TSS
39	ACAT2	ATACseq consensus peak at TSS
40	ASIC2	ATACseq consensus peak at TSS
41	ASIC1	ATACseq consensus peak at TSS
43	ACHE	ATACseq consensus peak at TSS
47	ACLY	ATACseq consensus peak at TSS
48	ACO1	ATACseq consensus peak at TSS
50	ACO2	ATACseq consensus peak at TSS
51	ACOX1	ATACseq consensus peak at TSS
52	ACP1	ATACseq consensus peak at TSS
53	ACP2	ATACseq consensus peak at TSS
59	ACTA2	ATACseq consensus peak at TSS
60	ACTB	ATACseq consensus peak at TSS
70	ACTC1	ATACseq consensus peak at TSS
81	ACTN4	ATACseq consensus peak at TSS
86	ACTL6A	ATACseq consensus peak at TSS
87	ACTN1	ATACseq consensus peak at TSS
88	ACTN2	ATACseq consensus peak at TSS
89	ACTN3	ATACseq consensus peak at TSS
90	ACVR1	ATACseq consensus peak at TSS
91	ACVR1B	ATACseq consensus peak at TSS
92	ACVR2A	ATACseq consensus peak at TSS
93	ACVR2B	ATACseq consensus peak at TSS
97	ACYP1	ATACseq consensus peak at TSS
98	ACYP2	ATACseq consensus peak at TSS
102	ADAM10	ATACseq consensus peak at TSS
103	ADAR	ATACseq consensus peak at TSS
104	ADARB1	ATACseq consensus peak at TSS
105	ADARB2	ATACseq consensus peak at TSS
108	ADCY2	ATACseq consensus peak at TSS
109	ADCY3	ATACseq consensus peak at TSS
111	ADCY5	ATACseq consensus peak at TSS
112	ADCY6	ATACseq consensus peak at TSS
114	ADCY8	ATACseq consensus peak at TSS
117	ADCYAP1R1	ATACseq consensus peak at TSS
118	ADD1	ATACseq consensus peak at TSS
119	ADD2	ATACseq consensus peak at TSS
120	ADD3	ATACseq consensus peak at TSS
128	ADH5	ATACseq consensus peak at TSS
132	ADK	ATACseq consensus peak at TSS
133	ADM	ATACseq consensus peak at TSS
134	ADORA1	ATACseq consensus peak at TSS
142	PARP1	ATACseq consensus peak at TSS
143	PARP4	ATACseq consensus peak at TSS
146	ADRA1D	ATACseq consensus peak at TSS
147	ADRA1B	ATACseq consensus peak at TSS
148	ADRA1A	ATACseq consensus peak at TSS
150	ADRA2A	ATACseq consensus peak at TSS
152	ADRA2C	ATACseq consensus peak at TSS
153	ADRB1	ATACseq consensus peak at TSS
154	ADRB2	ATACseq consensus peak at TSS
157	GRK3	ATACseq consensus peak at TSS
158	ADSL	ATACseq consensus peak at TSS
159	ADSS2	ATACseq consensus peak at TSS
161	AP2A2	ATACseq consensus peak at TSS
162	AP1B1	ATACseq consensus peak at TSS
163	AP2B1	ATACseq consensus peak at TSS
164	AP1G1	ATACseq consensus peak at TSS
172	AFG3L1P	ATACseq consensus peak at TSS
175	AGA	ATACseq consensus peak at TSS
178	AGL	ATACseq consensus peak at TSS
182	JAG1	ATACseq consensus peak at TSS
190	NR0B1	ATACseq consensus peak at TSS
191	AHCY	ATACseq consensus peak at TSS
196	AHR	ATACseq consensus peak at TSS
202	CRYBG1	ATACseq consensus peak at TSS
203	AK1	ATACseq consensus peak at TSS
204	AK2	ATACseq consensus peak at TSS
205	AK4	ATACseq consensus peak at TSS
207	AKT1	ATACseq consensus peak at TSS
208	AKT2	ATACseq consensus peak at TSS
210	ALAD	ATACseq consensus peak at TSS
211	ALAS1	ATACseq consensus peak at TSS
214	ALCAM	ATACseq consensus peak at TSS
217	ALDH2	ATACseq consensus peak at TSS
218	ALDH3A1	ATACseq consensus peak at TSS
219	ALDH1B1	ATACseq consensus peak at TSS
223	ALDH9A1	ATACseq consensus peak at TSS
224	ALDH3A2	ATACseq consensus peak at TSS
225	ABCD2	ATACseq consensus peak at TSS
226	ALDOA	ATACseq consensus peak at TSS
230	ALDOC	ATACseq consensus peak at TSS
231	AKR1B1	ATACseq consensus peak at TSS
238	ALK	ATACseq consensus peak at TSS
262	AMD1	ATACseq consensus peak at TSS
267	AMFR	ATACseq consensus peak at TSS
271	AMPD2	ATACseq consensus peak at TSS
272	AMPD3	ATACseq consensus peak at TSS
273	AMPH	ATACseq consensus peak at TSS
274	BIN1	ATACseq consensus peak at TSS
283	ANG	ATACseq consensus peak at TSS
285	ANGPT2	ATACseq consensus peak at TSS
286	ANK1	ATACseq consensus peak at TSS
287	ANK2	ATACseq consensus peak at TSS
288	ANK3	ATACseq consensus peak at TSS
291	SLC25A4	ATACseq consensus peak at TSS
292	SLC25A5	ATACseq consensus peak at TSS
304	ANXA2P2	ATACseq consensus peak at TSS
306	ANXA3	ATACseq consensus peak at TSS
307	ANXA4	ATACseq consensus peak at TSS
308	ANXA5	ATACseq consensus peak at TSS
309	ANXA6	ATACseq consensus peak at TSS
310	ANXA7	ATACseq consensus peak at TSS
311	ANXA11	ATACseq consensus peak at TSS
316	AOX1	ATACseq consensus peak at TSS
317	APAF1	ATACseq consensus peak at TSS
318	NUDT2	ATACseq consensus peak at TSS
320	APBA1	ATACseq consensus peak at TSS
321	APBA2	ATACseq consensus peak at TSS
322	APBB1	ATACseq consensus peak at TSS
323	APBB2	ATACseq consensus peak at TSS
324	APC	ATACseq consensus peak at TSS
327	APEH	ATACseq consensus peak at TSS
328	APEX1	ATACseq consensus peak at TSS
329	BIRC2	ATACseq consensus peak at TSS
330	BIRC3	ATACseq consensus peak at TSS
331	XIAP	ATACseq consensus peak at TSS
333	APLP1	ATACseq consensus peak at TSS
334	APLP2	ATACseq consensus peak at TSS
338	APOB	ATACseq consensus peak at TSS
351	APP	ATACseq consensus peak at TSS
353	APRT	ATACseq consensus peak at TSS
355	FAS	ATACseq consensus peak at TSS
357	SHROOM2	ATACseq consensus peak at TSS
361	AQP4	ATACseq consensus peak at TSS
369	ARAF	ATACseq consensus peak at TSS
372	ARCN1	ATACseq consensus peak at TSS
373	TRIM23	ATACseq consensus peak at TSS
374	AREG	ATACseq consensus peak at TSS
375	ARF1	ATACseq consensus peak at TSS
377	ARF3	ATACseq consensus peak at TSS
378	ARF4	ATACseq consensus peak at TSS
379	ARL4D	ATACseq consensus peak at TSS
381	ARF5	ATACseq consensus peak at TSS
382	ARF6	ATACseq consensus peak at TSS
384	ARG2	ATACseq consensus peak at TSS
387	RHOA	ATACseq consensus peak at TSS
388	RHOB	ATACseq consensus peak at TSS
390	RND3	ATACseq consensus peak at TSS
391	RHOG	ATACseq consensus peak at TSS
392	ARHGAP1	ATACseq consensus peak at TSS
394	ARHGAP5	ATACseq consensus peak at TSS
395	ARHGAP6	ATACseq consensus peak at TSS
396	ARHGDIA	ATACseq consensus peak at TSS
400	ARL1	ATACseq consensus peak at TSS
402	ARL2	ATACseq consensus peak at TSS
403	ARL3	ATACseq consensus peak at TSS
405	ARNT	ATACseq consensus peak at TSS
406	ARNTL	ATACseq consensus peak at TSS
408	ARRB1	ATACseq consensus peak at TSS
409	ARRB2	ATACseq consensus peak at TSS
410	ARSA	ATACseq consensus peak at TSS
411	ARSB	ATACseq consensus peak at TSS
412	STS	ATACseq consensus peak at TSS
414	ARSD	ATACseq consensus peak at TSS
416	ARSF	ATACseq consensus peak at TSS
421	ARVCF	ATACseq consensus peak at TSS
427	ASAH1	ATACseq consensus peak at TSS
435	ASL	ATACseq consensus peak at TSS
439	GET3	ATACseq consensus peak at TSS
440	ASNS	ATACseq consensus peak at TSS
444	ASPH	ATACseq consensus peak at TSS
460	ASTN1	ATACseq consensus peak at TSS
463	ZFHX3	ATACseq consensus peak at TSS
466	ATF1	ATACseq consensus peak at TSS
467	ATF3	ATACseq consensus peak at TSS
468	ATF4	ATACseq consensus peak at TSS
471	ATIC	ATACseq consensus peak at TSS
472	ATM	ATACseq consensus peak at TSS
473	RERE	ATACseq consensus peak at TSS
475	ATOX1	ATACseq consensus peak at TSS
476	ATP1A1	ATACseq consensus peak at TSS
481	ATP1B1	ATACseq consensus peak at TSS
483	ATP1B3	ATACseq consensus peak at TSS
487	ATP2A1	ATACseq consensus peak at TSS
488	ATP2A2	ATACseq consensus peak at TSS
490	ATP2B1	ATACseq consensus peak at TSS
491	ATP2B2	ATACseq consensus peak at TSS
492	ATP2B3	ATACseq consensus peak at TSS
498	ATP5F1A	ATACseq consensus peak at TSS
501	ALDH7A1	ATACseq consensus peak at TSS
506	ATP5F1B	ATACseq consensus peak at TSS
509	ATP5F1C	ATACseq consensus peak at TSS
514	ATP5F1E	ATACseq consensus peak at TSS
515	ATP5PB	ATACseq consensus peak at TSS
516	ATP5MC1	ATACseq consensus peak at TSS
517	ATP5MC2	ATACseq consensus peak at TSS
518	ATP5MC3	ATACseq consensus peak at TSS
521	ATP5ME	ATACseq consensus peak at TSS
522	ATP5PF	ATACseq consensus peak at TSS
523	ATP6V1A	ATACseq consensus peak at TSS
526	ATP6V1B2	ATACseq consensus peak at TSS
527	ATP6V0C	ATACseq consensus peak at TSS
528	ATP6V1C1	ATACseq consensus peak at TSS
529	ATP6V1E1	ATACseq consensus peak at TSS
533	ATP6V0B	ATACseq consensus peak at TSS
534	ATP6V1G2	ATACseq consensus peak at TSS
535	ATP6V0A1	ATACseq consensus peak at TSS
537	ATP6AP1	ATACseq consensus peak at TSS
538	ATP7A	ATACseq consensus peak at TSS
539	ATP5PO	ATACseq consensus peak at TSS
540	ATP7B	ATACseq consensus peak at TSS
545	ATR	ATACseq consensus peak at TSS
546	ATRX	ATACseq consensus peak at TSS
547	KIF1A	ATACseq consensus peak at TSS
549	AUH	ATACseq consensus peak at TSS
550	AUP1	ATACseq consensus peak at TSS
553	AVPR1B	ATACseq consensus peak at TSS
567	B2M	ATACseq consensus peak at TSS
571	BACH1	ATACseq consensus peak at TSS
572	BAD	ATACseq consensus peak at TSS
573	BAG1	ATACseq consensus peak at TSS
577	ADGRB3	ATACseq consensus peak at TSS
578	BAK1	ATACseq consensus peak at TSS
580	BARD1	ATACseq consensus peak at TSS
583	BBS2	ATACseq consensus peak at TSS
585	BBS4	ATACseq consensus peak at TSS
586	BCAT1	ATACseq consensus peak at TSS
590	BCHE	ATACseq consensus peak at TSS
593	BCKDHA	ATACseq consensus peak at TSS
594	BCKDHB	ATACseq consensus peak at TSS
596	BCL2	ATACseq consensus peak at TSS
598	BCL2L1	ATACseq consensus peak at TSS
599	BCL2L2	ATACseq consensus peak at TSS
604	BCL6	ATACseq consensus peak at TSS
605	BCL7A	ATACseq consensus peak at TSS
607	BCL9	ATACseq consensus peak at TSS
613	BCR	ATACseq consensus peak at TSS
617	BCS1L	ATACseq consensus peak at TSS
618	BCYRN1	ATACseq consensus peak at TSS
622	BDH1	ATACseq consensus peak at TSS
624	BDKRB2	ATACseq consensus peak at TSS
631	BFSP1	ATACseq consensus peak at TSS
636	BICD1	ATACseq consensus peak at TSS
637	BID	ATACseq consensus peak at TSS
641	BLM	ATACseq consensus peak at TSS
644	BLVRA	ATACseq consensus peak at TSS
645	BLVRB	ATACseq consensus peak at TSS
649	BMP1	ATACseq consensus peak at TSS
650	BMP2	ATACseq consensus peak at TSS
651	BMP3	ATACseq consensus peak at TSS
654	BMP6	ATACseq consensus peak at TSS
657	BMPR1A	ATACseq consensus peak at TSS
658	BMPR1B	ATACseq consensus peak at TSS
659	BMPR2	ATACseq consensus peak at TSS
661	POLR3D	ATACseq consensus peak at TSS
662	BNIP1	ATACseq consensus peak at TSS
663	BNIP2	ATACseq consensus peak at TSS
664	BNIP3	ATACseq consensus peak at TSS
665	BNIP3L	ATACseq consensus peak at TSS
667	DST	ATACseq consensus peak at TSS
669	BPGM	ATACseq consensus peak at TSS
670	BPHL	ATACseq consensus peak at TSS
673	BRAF	ATACseq consensus peak at TSS
675	BRCA2	ATACseq consensus peak at TSS
678	ZFP36L2	ATACseq consensus peak at TSS
682	BSG	ATACseq consensus peak at TSS
685	BTC	ATACseq consensus peak at TSS
686	BTD	ATACseq consensus peak at TSS
688	KLF5	ATACseq consensus peak at TSS
689	BTF3	ATACseq consensus peak at TSS
694	BTG1	ATACseq consensus peak at TSS
695	BTK	ATACseq consensus peak at TSS
699	BUB1	ATACseq consensus peak at TSS
701	BUB1B	ATACseq consensus peak at TSS
705	BYSL	ATACseq consensus peak at TSS
708	C1QBP	ATACseq consensus peak at TSS
710	SERPING1	ATACseq consensus peak at TSS
717	C2	ATACseq consensus peak at TSS
726	CAPN5	ATACseq consensus peak at TSS
727	C5	ATACseq consensus peak at TSS
733	C8G	ATACseq consensus peak at TSS
734	OSGIN2	ATACseq consensus peak at TSS
738	VPS51	ATACseq consensus peak at TSS
741	ZNHIT2	ATACseq consensus peak at TSS
744	MPPED2	ATACseq consensus peak at TSS
746	TMEM258	ATACseq consensus peak at TSS
747	DAGLA	ATACseq consensus peak at TSS
753	LDLRAD4	ATACseq consensus peak at TSS
754	PTTG1IP	ATACseq consensus peak at TSS
755	CFAP410	ATACseq consensus peak at TSS
757	TMEM50B	ATACseq consensus peak at TSS
760	CA2	ATACseq consensus peak at TSS
761	CA3	ATACseq consensus peak at TSS
767	CA8	ATACseq consensus peak at TSS
768	CA9	ATACseq consensus peak at TSS
770	CA11	ATACseq consensus peak at TSS
775	CACNA1C	ATACseq consensus peak at TSS
776	CACNA1D	ATACseq consensus peak at TSS
780	DDR1	ATACseq consensus peak at TSS
781	CACNA2D1	ATACseq consensus peak at TSS
783	CACNB2	ATACseq consensus peak at TSS
784	CACNB3	ATACseq consensus peak at TSS
785	CACNB4	ATACseq consensus peak at TSS
790	CAD	ATACseq consensus peak at TSS
793	CALB1	ATACseq consensus peak at TSS
794	CALB2	ATACseq consensus peak at TSS
797	CALCB	ATACseq consensus peak at TSS
800	CALD1	ATACseq consensus peak at TSS
801	CALM1	ATACseq consensus peak at TSS
805	CALM2	ATACseq consensus peak at TSS
808	CALM3	ATACseq consensus peak at TSS
811	CALR	ATACseq consensus peak at TSS
813	CALU	ATACseq consensus peak at TSS
814	CAMK4	ATACseq consensus peak at TSS
815	CAMK2A	ATACseq consensus peak at TSS
816	CAMK2B	ATACseq consensus peak at TSS
817	CAMK2D	ATACseq consensus peak at TSS
818	CAMK2G	ATACseq consensus peak at TSS
819	CAMLG	ATACseq consensus peak at TSS
821	CANX	ATACseq consensus peak at TSS
822	CAPG	ATACseq consensus peak at TSS
824	CAPN2	ATACseq consensus peak at TSS
826	CAPNS1	ATACseq consensus peak at TSS
829	CAPZA1	ATACseq consensus peak at TSS
830	CAPZA2	ATACseq consensus peak at TSS
831	CAST	ATACseq consensus peak at TSS
832	CAPZB	ATACseq consensus peak at TSS
833	CARS1	ATACseq consensus peak at TSS
835	CASP2	ATACseq consensus peak at TSS
836	CASP3	ATACseq consensus peak at TSS
839	CASP6	ATACseq consensus peak at TSS
840	CASP7	ATACseq consensus peak at TSS
842	CASP9	ATACseq consensus peak at TSS
860	RUNX2	ATACseq consensus peak at TSS
862	RUNX1T1	ATACseq consensus peak at TSS
865	CBFB	ATACseq consensus peak at TSS
867	CBL	ATACseq consensus peak at TSS
868	CBLB	ATACseq consensus peak at TSS
869	CBLN1	ATACseq consensus peak at TSS
871	SERPINH1	ATACseq consensus peak at TSS
873	CBR1	ATACseq consensus peak at TSS
874	CBR3	ATACseq consensus peak at TSS
883	KYAT1	ATACseq consensus peak at TSS
887	CCKBR	ATACseq consensus peak at TSS
889	KRIT1	ATACseq consensus peak at TSS
890	CCNA2	ATACseq consensus peak at TSS
891	CCNB1	ATACseq consensus peak at TSS
892	CCNC	ATACseq consensus peak at TSS
894	CCND2	ATACseq consensus peak at TSS
896	CCND3	ATACseq consensus peak at TSS
898	CCNE1	ATACseq consensus peak at TSS
899	CCNF	ATACseq consensus peak at TSS
900	CCNG1	ATACseq consensus peak at TSS
901	CCNG2	ATACseq consensus peak at TSS
902	CCNH	ATACseq consensus peak at TSS
904	CCNT1	ATACseq consensus peak at TSS
905	CCNT2	ATACseq consensus peak at TSS
908	CCT6A	ATACseq consensus peak at TSS
912	CD1D	ATACseq consensus peak at TSS
925	CD8A	ATACseq consensus peak at TSS
929	CD14	ATACseq consensus peak at TSS
938	CD24P4	ATACseq consensus peak at TSS
949	SCARB1	ATACseq consensus peak at TSS
950	SCARB2	ATACseq consensus peak at TSS
955	ENTPD6	ATACseq consensus peak at TSS
956	ENTPD3	ATACseq consensus peak at TSS
957	ENTPD5	ATACseq consensus peak at TSS
961	CD47	ATACseq consensus peak at TSS
965	CD58	ATACseq consensus peak at TSS
966	CD59	ATACseq consensus peak at TSS
967	CD63	ATACseq consensus peak at TSS
972	CD74	ATACseq consensus peak at TSS
983	CDK1	ATACseq consensus peak at TSS
984	CDK11B	ATACseq consensus peak at TSS
987	LRBA	ATACseq consensus peak at TSS
988	CDC5L	ATACseq consensus peak at TSS
989	SEPTIN7	ATACseq consensus peak at TSS
990	CDC6	ATACseq consensus peak at TSS
991	CDC20	ATACseq consensus peak at TSS
993	CDC25A	ATACseq consensus peak at TSS
994	CDC25B	ATACseq consensus peak at TSS
995	CDC25C	ATACseq consensus peak at TSS
996	CDC27	ATACseq consensus peak at TSS
997	CDC34	ATACseq consensus peak at TSS
998	CDC42	ATACseq consensus peak at TSS
1000	CDH2	ATACseq consensus peak at TSS
1002	CDH4	ATACseq consensus peak at TSS
1004	CDH6	ATACseq consensus peak at TSS
1005	CDH7	ATACseq consensus peak at TSS
1006	CDH8	ATACseq consensus peak at TSS
1007	CDH9	ATACseq consensus peak at TSS
1008	CDH10	ATACseq consensus peak at TSS
1009	CDH11	ATACseq consensus peak at TSS
1010	CDH12	ATACseq consensus peak at TSS
1012	CDH13	ATACseq consensus peak at TSS
1013	CDH15	ATACseq consensus peak at TSS
1016	CDH18	ATACseq consensus peak at TSS
1017	CDK2	ATACseq consensus peak at TSS
1019	CDK4	ATACseq consensus peak at TSS
1020	CDK5	ATACseq consensus peak at TSS
1021	CDK6	ATACseq consensus peak at TSS
1022	CDK7	ATACseq consensus peak at TSS
1024	CDK8	ATACseq consensus peak at TSS
1025	CDK9	ATACseq consensus peak at TSS
1027	CDKN1B	ATACseq consensus peak at TSS
1028	CDKN1C	ATACseq consensus peak at TSS
1029	CDKN2A	ATACseq consensus peak at TSS
1030	CDKN2B	ATACseq consensus peak at TSS
1031	CDKN2C	ATACseq consensus peak at TSS
1032	CDKN2D	ATACseq consensus peak at TSS
1033	CDKN3	ATACseq consensus peak at TSS
1036	CDO1	ATACseq consensus peak at TSS
1039	CDR2	ATACseq consensus peak at TSS
1040	CDS1	ATACseq consensus peak at TSS
1047	CLGN	ATACseq consensus peak at TSS
1050	CEBPA	ATACseq consensus peak at TSS
1051	CEBPB	ATACseq consensus peak at TSS
1052	CEBPD	ATACseq consensus peak at TSS
1054	CEBPG	ATACseq consensus peak at TSS
1058	CENPA	ATACseq consensus peak at TSS
1059	CENPB	ATACseq consensus peak at TSS
1060	CENPC	ATACseq consensus peak at TSS
1062	CENPE	ATACseq consensus peak at TSS
1063	CENPF	ATACseq consensus peak at TSS
1069	CETN2	ATACseq consensus peak at TSS
1070	CETN3	ATACseq consensus peak at TSS
1072	CFL1	ATACseq consensus peak at TSS
1073	CFL2	ATACseq consensus peak at TSS
1075	CTSC	ATACseq consensus peak at TSS
1102	RCBTB2	ATACseq consensus peak at TSS
1104	RCC1	ATACseq consensus peak at TSS
1105	CHD1	ATACseq consensus peak at TSS
1106	CHD2	ATACseq consensus peak at TSS
1108	CHD4	ATACseq consensus peak at TSS
1111	CHEK1	ATACseq consensus peak at TSS
1112	FOXN3	ATACseq consensus peak at TSS
1113	CHGA	ATACseq consensus peak at TSS
1114	CHGB	ATACseq consensus peak at TSS
1119	CHKA	ATACseq consensus peak at TSS
1120	CHKB	ATACseq consensus peak at TSS
1121	CHM	ATACseq consensus peak at TSS
1122	CHML	ATACseq consensus peak at TSS
1123	CHN1	ATACseq consensus peak at TSS
1124	CHN2	ATACseq consensus peak at TSS
1128	CHRM1	ATACseq consensus peak at TSS
1129	CHRM2	ATACseq consensus peak at TSS
1130	LYST	ATACseq consensus peak at TSS
1131	CHRM3	ATACseq consensus peak at TSS
1132	CHRM4	ATACseq consensus peak at TSS
1135	CHRNA2	ATACseq consensus peak at TSS
1139	CHRNA7	ATACseq consensus peak at TSS
1141	CHRNB2	ATACseq consensus peak at TSS
1147	CHUK	ATACseq consensus peak at TSS
1149	CIDEA	ATACseq consensus peak at TSS
1152	CKB	ATACseq consensus peak at TSS
1153	CIRBP	ATACseq consensus peak at TSS
1154	CISH	ATACseq consensus peak at TSS
1155	TBCB	ATACseq consensus peak at TSS
1160	CKMT2	ATACseq consensus peak at TSS
1161	ERCC8	ATACseq consensus peak at TSS
1163	CKS1B	ATACseq consensus peak at TSS
1164	CKS2	ATACseq consensus peak at TSS
1173	AP2M1	ATACseq consensus peak at TSS
1174	AP1S1	ATACseq consensus peak at TSS
1175	AP2S1	ATACseq consensus peak at TSS
1176	AP3S1	ATACseq consensus peak at TSS
1181	CLCN2	ATACseq consensus peak at TSS
1182	CLCN3	ATACseq consensus peak at TSS
1183	CLCN4	ATACseq consensus peak at TSS
1184	CLCN5	ATACseq consensus peak at TSS
1185	CLCN6	ATACseq consensus peak at TSS
1191	CLU	ATACseq consensus peak at TSS
1195	CLK1	ATACseq consensus peak at TSS
1196	CLK2	ATACseq consensus peak at TSS
1198	CLK3	ATACseq consensus peak at TSS
1200	TPP1	ATACseq consensus peak at TSS
1201	CLN3	ATACseq consensus peak at TSS
1203	CLN5	ATACseq consensus peak at TSS
1207	CLNS1A	ATACseq consensus peak at TSS
1209	CLPTM1	ATACseq consensus peak at TSS
1211	CLTA	ATACseq consensus peak at TSS
1212	CLTB	ATACseq consensus peak at TSS
1213	CLTC	ATACseq consensus peak at TSS
1236	CCR7	ATACseq consensus peak at TSS
1259	CNGA1	ATACseq consensus peak at TSS
1262	CNGA4	ATACseq consensus peak at TSS
1263	PLK3	ATACseq consensus peak at TSS
1266	CNN3	ATACseq consensus peak at TSS
1267	CNP	ATACseq consensus peak at TSS
1268	CNR1	ATACseq consensus peak at TSS
1271	CNTFR	ATACseq consensus peak at TSS
1272	CNTN1	ATACseq consensus peak at TSS
1280	COL2A1	ATACseq consensus peak at TSS
1285	COL4A3	ATACseq consensus peak at TSS
1286	COL4A4	ATACseq consensus peak at TSS
1297	COL9A1	ATACseq consensus peak at TSS
1301	COL11A1	ATACseq consensus peak at TSS
1306	COL15A1	ATACseq consensus peak at TSS
1310	COL19A1	ATACseq consensus peak at TSS
1314	COPA	ATACseq consensus peak at TSS
1315	COPB1	ATACseq consensus peak at TSS
1316	KLF6	ATACseq consensus peak at TSS
1317	SLC31A1	ATACseq consensus peak at TSS
1318	SLC31A2	ATACseq consensus peak at TSS
1326	MAP3K8	ATACseq consensus peak at TSS
1327	COX4I1	ATACseq consensus peak at TSS
1329	COX5B	ATACseq consensus peak at TSS
1337	COX6A1	ATACseq consensus peak at TSS
1340	COX6B1	ATACseq consensus peak at TSS
1345	COX6C	ATACseq consensus peak at TSS
1347	COX7A2	ATACseq consensus peak at TSS
1349	COX7B	ATACseq consensus peak at TSS
1350	COX7C	ATACseq consensus peak at TSS
1351	COX8A	ATACseq consensus peak at TSS
1352	COX10	ATACseq consensus peak at TSS
1353	COX11	ATACseq consensus peak at TSS
1355	COX15	ATACseq consensus peak at TSS
1362	CPD	ATACseq consensus peak at TSS
1363	CPE	ATACseq consensus peak at TSS
1371	CPOX	ATACseq consensus peak at TSS
1376	CPT2	ATACseq consensus peak at TSS
1381	CRABP1	ATACseq consensus peak at TSS
1382	CRABP2	ATACseq consensus peak at TSS
1384	CRAT	ATACseq consensus peak at TSS
1385	CREB1	ATACseq consensus peak at TSS
1386	ATF2	ATACseq consensus peak at TSS
1388	ATF6B	ATACseq consensus peak at TSS
1389	CREBL2	ATACseq consensus peak at TSS
1390	CREM	ATACseq consensus peak at TSS
1392	CRH	ATACseq consensus peak at TSS
1398	CRK	ATACseq consensus peak at TSS
1399	CRKL	ATACseq consensus peak at TSS
1400	CRMP1	ATACseq consensus peak at TSS
1404	HAPLN1	ATACseq consensus peak at TSS
1407	CRY1	ATACseq consensus peak at TSS
1408	CRY2	ATACseq consensus peak at TSS
1410	CRYAB	ATACseq consensus peak at TSS
1416	CRYBB2P1	ATACseq consensus peak at TSS
1421	CRYGD	ATACseq consensus peak at TSS
1429	CRYZ	ATACseq consensus peak at TSS
1431	CS	ATACseq consensus peak at TSS
1432	MAPK14	ATACseq consensus peak at TSS
1434	CSE1L	ATACseq consensus peak at TSS
1435	CSF1	ATACseq consensus peak at TSS
1445	CSK	ATACseq consensus peak at TSS
1452	CSNK1A1	ATACseq consensus peak at TSS
1453	CSNK1D	ATACseq consensus peak at TSS
1454	CSNK1E	ATACseq consensus peak at TSS
1455	CSNK1G2	ATACseq consensus peak at TSS
1456	CSNK1G3	ATACseq consensus peak at TSS
1457	CSNK2A1	ATACseq consensus peak at TSS
1459	CSNK2A2	ATACseq consensus peak at TSS
1460	CSNK2B	ATACseq consensus peak at TSS
1465	CSRP1	ATACseq consensus peak at TSS
1468	SLC25A10	ATACseq consensus peak at TSS
1471	CST3	ATACseq consensus peak at TSS
1476	CSTB	ATACseq consensus peak at TSS
1477	CSTF1	ATACseq consensus peak at TSS
1478	CSTF2	ATACseq consensus peak at TSS
1479	CSTF3	ATACseq consensus peak at TSS
1486	CTBS	ATACseq consensus peak at TSS
1487	CTBP1	ATACseq consensus peak at TSS
1488	CTBP2	ATACseq consensus peak at TSS
1489	CTF1	ATACseq consensus peak at TSS
1490	CCN2	ATACseq consensus peak at TSS
1491	CTH	ATACseq consensus peak at TSS
1495	CTNNA1	ATACseq consensus peak at TSS
1496	CTNNA2	ATACseq consensus peak at TSS
1497	CTNS	ATACseq consensus peak at TSS
1499	CTNNB1	ATACseq consensus peak at TSS
1500	CTNND1	ATACseq consensus peak at TSS
1501	CTNND2	ATACseq consensus peak at TSS
1503	CTPS1	ATACseq consensus peak at TSS
1508	CTSB	ATACseq consensus peak at TSS
1509	CTSD	ATACseq consensus peak at TSS
1512	CTSH	ATACseq consensus peak at TSS
1514	CTSL	ATACseq consensus peak at TSS
1519	CTSO	ATACseq consensus peak at TSS
1523	CUX1	ATACseq consensus peak at TSS
1525	CXADR	ATACseq consensus peak at TSS
1528	CYB5A	ATACseq consensus peak at TSS
1534	CYB561	ATACseq consensus peak at TSS
1537	CYC1	ATACseq consensus peak at TSS
1540	CYLD	ATACseq consensus peak at TSS
1593	CYP27A1	ATACseq consensus peak at TSS
1595	CYP51A1	ATACseq consensus peak at TSS
1600	DAB1	ATACseq consensus peak at TSS
1601	DAB2	ATACseq consensus peak at TSS
1603	DAD1	ATACseq consensus peak at TSS
1604	CD55	ATACseq consensus peak at TSS
1605	DAG1	ATACseq consensus peak at TSS
1607	DGKB	ATACseq consensus peak at TSS
1608	DGKG	ATACseq consensus peak at TSS
1609	DGKQ	ATACseq consensus peak at TSS
1611	DAP	ATACseq consensus peak at TSS
1612	DAPK1	ATACseq consensus peak at TSS
1613	DAPK3	ATACseq consensus peak at TSS
1615	DARS1	ATACseq consensus peak at TSS
1616	DAXX	ATACseq consensus peak at TSS
1620	BRINP1	ATACseq consensus peak at TSS
1622	DBI	ATACseq consensus peak at TSS
1628	DBP	ATACseq consensus peak at TSS
1629	DBT	ATACseq consensus peak at TSS
1632	ECI1	ATACseq consensus peak at TSS
1633	DCK	ATACseq consensus peak at TSS
1635	DCTD	ATACseq consensus peak at TSS
1636	ACE	ATACseq consensus peak at TSS
1638	DCT	ATACseq consensus peak at TSS
1639	DCTN1	ATACseq consensus peak at TSS
1641	DCX	ATACseq consensus peak at TSS
1642	DDB1	ATACseq consensus peak at TSS
1643	DDB2	ATACseq consensus peak at TSS
1645	AKR1C1	ATACseq consensus peak at TSS
1646	AKR1C2	ATACseq consensus peak at TSS
1647	GADD45A	ATACseq consensus peak at TSS
1649	DDIT3	ATACseq consensus peak at TSS
1650	DDOST	ATACseq consensus peak at TSS
1653	DDX1	ATACseq consensus peak at TSS
1654	DDX3X	ATACseq consensus peak at TSS
1655	DDX5	ATACseq consensus peak at TSS
1656	DDX6	ATACseq consensus peak at TSS
1657	DMXL1	ATACseq consensus peak at TSS
1659	DHX8	ATACseq consensus peak at TSS
1660	DHX9	ATACseq consensus peak at TSS
1662	DDX10	ATACseq consensus peak at TSS
1663	DDX11	ATACseq consensus peak at TSS
1665	DHX15	ATACseq consensus peak at TSS
1666	DECR1	ATACseq consensus peak at TSS
1672	DEFB1	ATACseq consensus peak at TSS
1676	DFFA	ATACseq consensus peak at TSS
1677	DFFB	ATACseq consensus peak at TSS
1678	TIMM8A	ATACseq consensus peak at TSS
1687	GSDME	ATACseq consensus peak at TSS
1690	COCH	ATACseq consensus peak at TSS
1716	DGUOK	ATACseq consensus peak at TSS
1717	DHCR7	ATACseq consensus peak at TSS
1718	DHCR24	ATACseq consensus peak at TSS
1723	DHODH	ATACseq consensus peak at TSS
1725	DHPS	ATACseq consensus peak at TSS
1727	CYB5R3	ATACseq consensus peak at TSS
1728	NQO1	ATACseq consensus peak at TSS
1729	DIAPH1	ATACseq consensus peak at TSS
1730	DIAPH2	ATACseq consensus peak at TSS
1736	DKC1	ATACseq consensus peak at TSS
1737	DLAT	ATACseq consensus peak at TSS
1738	DLD	ATACseq consensus peak at TSS
1739	DLG1	ATACseq consensus peak at TSS
1740	DLG2	ATACseq consensus peak at TSS
1741	DLG3	ATACseq consensus peak at TSS
1742	DLG4	ATACseq consensus peak at TSS
1743	DLST	ATACseq consensus peak at TSS
1745	DLX1	ATACseq consensus peak at TSS
1746	DLX2	ATACseq consensus peak at TSS
1749	DLX5	ATACseq consensus peak at TSS
1750	DLX6	ATACseq consensus peak at TSS
1756	DMD	ATACseq consensus peak at TSS
1759	DNM1	ATACseq consensus peak at TSS
1762	DMWD	ATACseq consensus peak at TSS
1763	DNA2	ATACseq consensus peak at TSS
1767	DNAH5	ATACseq consensus peak at TSS
1768	DNAH6	ATACseq consensus peak at TSS
1770	DNAH9	ATACseq consensus peak at TSS
1773	DNASE1	ATACseq consensus peak at TSS
1774	DNASE1L1	ATACseq consensus peak at TSS
1778	DYNC1H1	ATACseq consensus peak at TSS
1780	DYNC1I1	ATACseq consensus peak at TSS
1781	DYNC1I2	ATACseq consensus peak at TSS
1783	DYNC1LI2	ATACseq consensus peak at TSS
1785	DNM2	ATACseq consensus peak at TSS
1786	DNMT1	ATACseq consensus peak at TSS
1787	TRDMT1	ATACseq consensus peak at TSS
1788	DNMT3A	ATACseq consensus peak at TSS
1789	DNMT3B	ATACseq consensus peak at TSS
1795	DOCK3	ATACseq consensus peak at TSS
1796	DOK1	ATACseq consensus peak at TSS
1797	DXO	ATACseq consensus peak at TSS
1798	DPAGT1	ATACseq consensus peak at TSS
1801	DPH1	ATACseq consensus peak at TSS
1802	DPH2	ATACseq consensus peak at TSS
1804	DPP6	ATACseq consensus peak at TSS
1806	DPYD	ATACseq consensus peak at TSS
1808	DPYSL2	ATACseq consensus peak at TSS
1809	DPYSL3	ATACseq consensus peak at TSS
1810	DR1	ATACseq consensus peak at TSS
1812	DRD1	ATACseq consensus peak at TSS
1813	DRD2	ATACseq consensus peak at TSS
1816	DRD5	ATACseq consensus peak at TSS
1817	DRD5P1	ATACseq consensus peak at TSS
1819	DRG2	ATACseq consensus peak at TSS
1821	DRP2	ATACseq consensus peak at TSS
1822	ATN1	ATACseq consensus peak at TSS
1824	DSC2	ATACseq consensus peak at TSS
1826	DSCAM	ATACseq consensus peak at TSS
1827	RCAN1	ATACseq consensus peak at TSS
1831	TSC22D3	ATACseq consensus peak at TSS
1836	SLC26A2	ATACseq consensus peak at TSS
1837	DTNA	ATACseq consensus peak at TSS
1838	DTNB	ATACseq consensus peak at TSS
1839	HBEGF	ATACseq consensus peak at TSS
1840	DTX1	ATACseq consensus peak at TSS
1841	DTYMK	ATACseq consensus peak at TSS
1843	DUSP1	ATACseq consensus peak at TSS
1844	DUSP2	ATACseq consensus peak at TSS
1845	DUSP3	ATACseq consensus peak at TSS
1846	DUSP4	ATACseq consensus peak at TSS
1847	DUSP5	ATACseq consensus peak at TSS
1848	DUSP6	ATACseq consensus peak at TSS
1849	DUSP7	ATACseq consensus peak at TSS
1850	DUSP8	ATACseq consensus peak at TSS
1854	DUT	ATACseq consensus peak at TSS
1855	DVL1	ATACseq consensus peak at TSS
1856	DVL2	ATACseq consensus peak at TSS
1857	DVL3	ATACseq consensus peak at TSS
1859	DYRK1A	ATACseq consensus peak at TSS
1861	TOR1A	ATACseq consensus peak at TSS
1869	E2F1	ATACseq consensus peak at TSS
1871	E2F3	ATACseq consensus peak at TSS
1874	E2F4	ATACseq consensus peak at TSS
1875	E2F5	ATACseq consensus peak at TSS
1876	E2F6	ATACseq consensus peak at TSS
1877	E4F1	ATACseq consensus peak at TSS
1889	ECE1	ATACseq consensus peak at TSS
1891	ECH1	ATACseq consensus peak at TSS
1892	ECHS1	ATACseq consensus peak at TSS
1894	ECT2	ATACseq consensus peak at TSS
1901	S1PR1	ATACseq consensus peak at TSS
1906	EDN1	ATACseq consensus peak at TSS
1909	EDNRA	ATACseq consensus peak at TSS
1910	EDNRB	ATACseq consensus peak at TSS
1911	PHC1	ATACseq consensus peak at TSS
1912	PHC2	ATACseq consensus peak at TSS
1915	EEF1A1	ATACseq consensus peak at TSS
1933	EEF1B2	ATACseq consensus peak at TSS
1936	EEF1D	ATACseq consensus peak at TSS
1937	EEF1G	ATACseq consensus peak at TSS
1939	EIF2D	ATACseq consensus peak at TSS
1944	EFNA3	ATACseq consensus peak at TSS
1946	EFNA5	ATACseq consensus peak at TSS
1947	EFNB1	ATACseq consensus peak at TSS
1948	EFNB2	ATACseq consensus peak at TSS
1950	EGF	ATACseq consensus peak at TSS
1952	CELSR2	ATACseq consensus peak at TSS
1953	MEGF6	ATACseq consensus peak at TSS
1954	MEGF8	ATACseq consensus peak at TSS
1955	MEGF9	ATACseq consensus peak at TSS
1956	EGFR	ATACseq consensus peak at TSS
1958	EGR1	ATACseq consensus peak at TSS
1961	EGR4	ATACseq consensus peak at TSS
1964	EIF1AX	ATACseq consensus peak at TSS
1965	EIF2S1	ATACseq consensus peak at TSS
1967	EIF2B1	ATACseq consensus peak at TSS
1968	EIF2S3	ATACseq consensus peak at TSS
1973	EIF4A1	ATACseq consensus peak at TSS
1974	EIF4A2	ATACseq consensus peak at TSS
1975	EIF4B	ATACseq consensus peak at TSS
1977	EIF4E	ATACseq consensus peak at TSS
1978	EIF4EBP1	ATACseq consensus peak at TSS
1979	EIF4EBP2	ATACseq consensus peak at TSS
1981	EIF4G1	ATACseq consensus peak at TSS
1982	EIF4G2	ATACseq consensus peak at TSS
1983	EIF5	ATACseq consensus peak at TSS
1984	EIF5A	ATACseq consensus peak at TSS
1992	SERPINB1	ATACseq consensus peak at TSS
1993	ELAVL2	ATACseq consensus peak at TSS
1996	ELAVL4	ATACseq consensus peak at TSS
1997	ELF1	ATACseq consensus peak at TSS
1998	ELF2	ATACseq consensus peak at TSS
2001	ELF5	ATACseq consensus peak at TSS
2002	ELK1	ATACseq consensus peak at TSS
2005	ELK4	ATACseq consensus peak at TSS
2009	EML1	ATACseq consensus peak at TSS
2010	EMD	ATACseq consensus peak at TSS
2011	MARK2	ATACseq consensus peak at TSS
2017	CTTN	ATACseq consensus peak at TSS
2021	ENDOG	ATACseq consensus peak at TSS
2023	ENO1	ATACseq consensus peak at TSS
2026	ENO2	ATACseq consensus peak at TSS
2028	ENPEP	ATACseq consensus peak at TSS
2029	ENSA	ATACseq consensus peak at TSS
2030	SLC29A1	ATACseq consensus peak at TSS
2033	EP300	ATACseq consensus peak at TSS
2036	EPB41L1	ATACseq consensus peak at TSS
2037	EPB41L2	ATACseq consensus peak at TSS
2039	DMTN	ATACseq consensus peak at TSS
2040	STOM	ATACseq consensus peak at TSS
2042	EPHA3	ATACseq consensus peak at TSS
2043	EPHA4	ATACseq consensus peak at TSS
2044	EPHA5	ATACseq consensus peak at TSS
2045	EPHA7	ATACseq consensus peak at TSS
2047	EPHB1	ATACseq consensus peak at TSS
2048	EPHB2	ATACseq consensus peak at TSS
2049	EPHB3	ATACseq consensus peak at TSS
2051	EPHB6	ATACseq consensus peak at TSS
2052	EPHX1	ATACseq consensus peak at TSS
2053	EPHX2	ATACseq consensus peak at TSS
2054	STX2	ATACseq consensus peak at TSS
2055	CLN8	ATACseq consensus peak at TSS
2058	EPRS1	ATACseq consensus peak at TSS
2059	EPS8	ATACseq consensus peak at TSS
2060	EPS15	ATACseq consensus peak at TSS
2064	ERBB2	ATACseq consensus peak at TSS
2066	ERBB4	ATACseq consensus peak at TSS
2067	ERCC1	ATACseq consensus peak at TSS
2068	ERCC2	ATACseq consensus peak at TSS
2071	ERCC3	ATACseq consensus peak at TSS
2072	ERCC4	ATACseq consensus peak at TSS
2073	ERCC5	ATACseq consensus peak at TSS
2074	ERCC6	ATACseq consensus peak at TSS
2077	ERF	ATACseq consensus peak at TSS
2079	ERH	ATACseq consensus peak at TSS
2081	ERN1	ATACseq consensus peak at TSS
2086	ERV3-1	ATACseq consensus peak at TSS
2098	ESD	ATACseq consensus peak at TSS
2100	ESR2	ATACseq consensus peak at TSS
2101	ESRRA	ATACseq consensus peak at TSS
2104	ESRRG	ATACseq consensus peak at TSS
2107	ETF1	ATACseq consensus peak at TSS
2108	ETFA	ATACseq consensus peak at TSS
2110	ETFDH	ATACseq consensus peak at TSS
2113	ETS1	ATACseq consensus peak at TSS
2114	ETS2	ATACseq consensus peak at TSS
2115	ETV1	ATACseq consensus peak at TSS
2117	ETV3	ATACseq consensus peak at TSS
2119	ETV5	ATACseq consensus peak at TSS
2120	ETV6	ATACseq consensus peak at TSS
2130	EWSR1	ATACseq consensus peak at TSS
2131	EXT1	ATACseq consensus peak at TSS
2132	EXT2	ATACseq consensus peak at TSS
2134	EXTL1	ATACseq consensus peak at TSS
2135	EXTL2	ATACseq consensus peak at TSS
2137	EXTL3	ATACseq consensus peak at TSS
2138	EYA1	ATACseq consensus peak at TSS
2140	EYA3	ATACseq consensus peak at TSS
2146	EZH2	ATACseq consensus peak at TSS
2152	F3	ATACseq consensus peak at TSS
2153	F5	ATACseq consensus peak at TSS
2166	FAAH	ATACseq consensus peak at TSS
2170	FABP3	ATACseq consensus peak at TSS
2171	FABP5	ATACseq consensus peak at TSS
2172	FABP6	ATACseq consensus peak at TSS
2173	FABP7	ATACseq consensus peak at TSS
2175	FANCA	ATACseq consensus peak at TSS
2176	FANCC	ATACseq consensus peak at TSS
2177	FANCD2	ATACseq consensus peak at TSS
2180	ACSL1	ATACseq consensus peak at TSS
2181	ACSL3	ATACseq consensus peak at TSS
2182	ACSL4	ATACseq consensus peak at TSS
2184	FAH	ATACseq consensus peak at TSS
2185	PTK2B	ATACseq consensus peak at TSS
2186	BPTF	ATACseq consensus peak at TSS
2187	FANCB	ATACseq consensus peak at TSS
2188	FANCF	ATACseq consensus peak at TSS
2189	FANCG	ATACseq consensus peak at TSS
2193	FARSA	ATACseq consensus peak at TSS
2194	FASN	ATACseq consensus peak at TSS
2195	FAT1	ATACseq consensus peak at TSS
2200	FBN1	ATACseq consensus peak at TSS
2201	FBN2	ATACseq consensus peak at TSS
2202	EFEMP1	ATACseq consensus peak at TSS
2218	FKTN	ATACseq consensus peak at TSS
2222	FDFT1	ATACseq consensus peak at TSS
2224	FDPS	ATACseq consensus peak at TSS
2230	FDX1	ATACseq consensus peak at TSS
2232	FDXR	ATACseq consensus peak at TSS
2235	FECH	ATACseq consensus peak at TSS
2237	FEN1	ATACseq consensus peak at TSS
2241	FER	ATACseq consensus peak at TSS
2245	FGD1	ATACseq consensus peak at TSS
2246	FGF1	ATACseq consensus peak at TSS
2247	FGF2	ATACseq consensus peak at TSS
2250	FGF5	ATACseq consensus peak at TSS
2254	FGF9	ATACseq consensus peak at TSS
2255	FGF10	ATACseq consensus peak at TSS
2257	FGF12	ATACseq consensus peak at TSS
2258	FGF13	ATACseq consensus peak at TSS
2259	FGF14	ATACseq consensus peak at TSS
2260	FGFR1	ATACseq consensus peak at TSS
2262	GPC5	ATACseq consensus peak at TSS
2263	FGFR2	ATACseq consensus peak at TSS
2271	FH	ATACseq consensus peak at TSS
2272	FHIT	ATACseq consensus peak at TSS
2273	FHL1	ATACseq consensus peak at TSS
2274	FHL2	ATACseq consensus peak at TSS
2280	FKBP1A	ATACseq consensus peak at TSS
2281	FKBP1B	ATACseq consensus peak at TSS
2286	FKBP2	ATACseq consensus peak at TSS
2287	FKBP3	ATACseq consensus peak at TSS
2288	FKBP4	ATACseq consensus peak at TSS
2290	FOXG1	ATACseq consensus peak at TSS
2302	FOXJ1	ATACseq consensus peak at TSS
2305	FOXM1	ATACseq consensus peak at TSS
2308	FOXO1	ATACseq consensus peak at TSS
2309	FOXO3	ATACseq consensus peak at TSS
2310	FOXO3B	ATACseq consensus peak at TSS
2314	FLII	ATACseq consensus peak at TSS
2317	FLNB	ATACseq consensus peak at TSS
2319	FLOT2	ATACseq consensus peak at TSS
2322	FLT3	ATACseq consensus peak at TSS
2329	FMO4	ATACseq consensus peak at TSS
2332	FMR1	ATACseq consensus peak at TSS
2334	AFF2	ATACseq consensus peak at TSS
2339	FNTA	ATACseq consensus peak at TSS
2342	FNTB	ATACseq consensus peak at TSS
2346	FOLH1	ATACseq consensus peak at TSS
2353	FOS	ATACseq consensus peak at TSS
2355	FOSL2	ATACseq consensus peak at TSS
2356	FPGS	ATACseq consensus peak at TSS
2395	FXN	ATACseq consensus peak at TSS
2444	FRK	ATACseq consensus peak at TSS
2475	MTOR	ATACseq consensus peak at TSS
2483	FRG1	ATACseq consensus peak at TSS
2487	FRZB	ATACseq consensus peak at TSS
2491	CENPI	ATACseq consensus peak at TSS
2494	NR5A2	ATACseq consensus peak at TSS
2495	FTH1	ATACseq consensus peak at TSS
2512	FTL	ATACseq consensus peak at TSS
2517	FUCA1	ATACseq consensus peak at TSS
2519	FUCA2	ATACseq consensus peak at TSS
2521	FUS	ATACseq consensus peak at TSS
2526	FUT4	ATACseq consensus peak at TSS
2530	FUT8	ATACseq consensus peak at TSS
2531	KDSR	ATACseq consensus peak at TSS
2533	FYB1	ATACseq consensus peak at TSS
2534	FYN	ATACseq consensus peak at TSS
2537	IFI6	ATACseq consensus peak at TSS
2539	G6PD	ATACseq consensus peak at TSS
2542	SLC37A4	ATACseq consensus peak at TSS
2547	XRCC6	ATACseq consensus peak at TSS
2548	GAA	ATACseq consensus peak at TSS
2549	GAB1	ATACseq consensus peak at TSS
2550	GABBR1	ATACseq consensus peak at TSS
2551	GABPA	ATACseq consensus peak at TSS
2553	GABPB1	ATACseq consensus peak at TSS
2554	GABRA1	ATACseq consensus peak at TSS
2555	GABRA2	ATACseq consensus peak at TSS
2556	GABRA3	ATACseq consensus peak at TSS
2557	GABRA4	ATACseq consensus peak at TSS
2558	GABRA5	ATACseq consensus peak at TSS
2560	GABRB1	ATACseq consensus peak at TSS
2561	GABRB2	ATACseq consensus peak at TSS
2562	GABRB3	ATACseq consensus peak at TSS
2565	GABRG1	ATACseq consensus peak at TSS
2566	GABRG2	ATACseq consensus peak at TSS
2567	GABRG3	ATACseq consensus peak at TSS
2571	GAD1	ATACseq consensus peak at TSS
2572	GAD2	ATACseq consensus peak at TSS
2580	GAK	ATACseq consensus peak at TSS
2581	GALC	ATACseq consensus peak at TSS
2582	GALE	ATACseq consensus peak at TSS
2583	B4GALNT1	ATACseq consensus peak at TSS
2584	GALK1	ATACseq consensus peak at TSS
2585	GALK2	ATACseq consensus peak at TSS
2588	GALNS	ATACseq consensus peak at TSS
2589	GALNT1	ATACseq consensus peak at TSS
2590	GALNT2	ATACseq consensus peak at TSS
2592	GALT	ATACseq consensus peak at TSS
2595	GANC	ATACseq consensus peak at TSS
2597	GAPDH	ATACseq consensus peak at TSS
2617	GARS1	ATACseq consensus peak at TSS
2618	GART	ATACseq consensus peak at TSS
2619	GAS1	ATACseq consensus peak at TSS
2620	GAS2	ATACseq consensus peak at TSS
2621	GAS6	ATACseq consensus peak at TSS
2622	GAS8	ATACseq consensus peak at TSS
2628	GATM	ATACseq consensus peak at TSS
2629	GBA	ATACseq consensus peak at TSS
2630	GBAP1	ATACseq consensus peak at TSS
2631	NIPSNAP2	ATACseq consensus peak at TSS
2632	GBE1	ATACseq consensus peak at TSS
2637	GBX2	ATACseq consensus peak at TSS
2639	GCDH	ATACseq consensus peak at TSS
2643	GCH1	ATACseq consensus peak at TSS
2644	GCHFR	ATACseq consensus peak at TSS
2647	BLOC1S1	ATACseq consensus peak at TSS
2649	NR6A1	ATACseq consensus peak at TSS
2650	GCNT1	ATACseq consensus peak at TSS
2651	GCNT2	ATACseq consensus peak at TSS
2653	GCSH	ATACseq consensus peak at TSS
2657	GDF1	ATACseq consensus peak at TSS
2661	GDF9	ATACseq consensus peak at TSS
2662	GDF10	ATACseq consensus peak at TSS
2665	GDI2	ATACseq consensus peak at TSS
2668	GDNF	ATACseq consensus peak at TSS
2669	GEM	ATACseq consensus peak at TSS
2673	GFPT1	ATACseq consensus peak at TSS
2674	GFRA1	ATACseq consensus peak at TSS
2675	GFRA2	ATACseq consensus peak at TSS
2677	GGCX	ATACseq consensus peak at TSS
2683	B4GALT1	ATACseq consensus peak at TSS
2686	GGT7	ATACseq consensus peak at TSS
2690	GHR	ATACseq consensus peak at TSS
2693	GHSR	ATACseq consensus peak at TSS
2710	GK	ATACseq consensus peak at TSS
2717	GLA	ATACseq consensus peak at TSS
2720	GLB1	ATACseq consensus peak at TSS
2729	GCLC	ATACseq consensus peak at TSS
2730	GCLM	ATACseq consensus peak at TSS
2731	GLDC	ATACseq consensus peak at TSS
2733	GLE1	ATACseq consensus peak at TSS
2734	GLG1	ATACseq consensus peak at TSS
2736	GLI2	ATACseq consensus peak at TSS
2737	GLI3	ATACseq consensus peak at TSS
2738	GLI4	ATACseq consensus peak at TSS
2739	GLO1	ATACseq consensus peak at TSS
2741	GLRA1	ATACseq consensus peak at TSS
2743	GLRB	ATACseq consensus peak at TSS
2744	GLS	ATACseq consensus peak at TSS
2745	GLRX	ATACseq consensus peak at TSS
2746	GLUD1	ATACseq consensus peak at TSS
2749	GLUD1P3	ATACseq consensus peak at TSS
2752	GLUL	ATACseq consensus peak at TSS
2760	GM2A	ATACseq consensus peak at TSS
2762	GMDS	ATACseq consensus peak at TSS
2764	GMFB	ATACseq consensus peak at TSS
2766	GMPR	ATACseq consensus peak at TSS
2767	GNA11	ATACseq consensus peak at TSS
2768	GNA12	ATACseq consensus peak at TSS
2770	GNAI1	ATACseq consensus peak at TSS
2771	GNAI2	ATACseq consensus peak at TSS
2773	GNAI3	ATACseq consensus peak at TSS
2774	GNAL	ATACseq consensus peak at TSS
2775	GNAO1	ATACseq consensus peak at TSS
2776	GNAQ	ATACseq consensus peak at TSS
2778	GNAS	ATACseq consensus peak at TSS
2781	GNAZ	ATACseq consensus peak at TSS
2782	GNB1	ATACseq consensus peak at TSS
2783	GNB2	ATACseq consensus peak at TSS
2785	GNG3	ATACseq consensus peak at TSS
2786	GNG4	ATACseq consensus peak at TSS
2787	GNG5	ATACseq consensus peak at TSS
2790	GNG10	ATACseq consensus peak at TSS
2794	GNL1	ATACseq consensus peak at TSS
2799	GNS	ATACseq consensus peak at TSS
2800	GOLGA1	ATACseq consensus peak at TSS
2801	GOLGA2	ATACseq consensus peak at TSS
2802	GOLGA3	ATACseq consensus peak at TSS
2803	GOLGA4	ATACseq consensus peak at TSS
2804	GOLGB1	ATACseq consensus peak at TSS
2805	GOT1	ATACseq consensus peak at TSS
2806	GOT2	ATACseq consensus peak at TSS
2820	GPD2	ATACseq consensus peak at TSS
2821	GPI	ATACseq consensus peak at TSS
2822	GPLD1	ATACseq consensus peak at TSS
2823	GPM6A	ATACseq consensus peak at TSS
2824	GPM6B	ATACseq consensus peak at TSS
2827	GPR3	ATACseq consensus peak at TSS
2830	GPR6	ATACseq consensus peak at TSS
2834	PRLHR	ATACseq consensus peak at TSS
2835	GPR12	ATACseq consensus peak at TSS
2842	GPR19	ATACseq consensus peak at TSS
2844	GPR21	ATACseq consensus peak at TSS
2845	GPR22	ATACseq consensus peak at TSS
2850	GPR27	ATACseq consensus peak at TSS
2861	GPR37	ATACseq consensus peak at TSS
2863	GPR39	ATACseq consensus peak at TSS
2868	GRK4	ATACseq consensus peak at TSS
2869	GRK5	ATACseq consensus peak at TSS
2870	GRK6	ATACseq consensus peak at TSS
2872	MKNK2	ATACseq consensus peak at TSS
2874	GPS2	ATACseq consensus peak at TSS
2876	GPX1	ATACseq consensus peak at TSS
2878	GPX3	ATACseq consensus peak at TSS
2879	GPX4	ATACseq consensus peak at TSS
2882	GPX7	ATACseq consensus peak at TSS
2885	GRB2	ATACseq consensus peak at TSS
2887	GRB10	ATACseq consensus peak at TSS
2888	GRB14	ATACseq consensus peak at TSS
2890	GRIA1	ATACseq consensus peak at TSS
2891	GRIA2	ATACseq consensus peak at TSS
2893	GRIA4	ATACseq consensus peak at TSS
2894	GRID1	ATACseq consensus peak at TSS
2895	GRID2	ATACseq consensus peak at TSS
2896	GRN	ATACseq consensus peak at TSS
2897	GRIK1	ATACseq consensus peak at TSS
2898	GRIK2	ATACseq consensus peak at TSS
2900	GRIK4	ATACseq consensus peak at TSS
2901	GRIK5	ATACseq consensus peak at TSS
2902	GRIN1	ATACseq consensus peak at TSS
2903	GRIN2A	ATACseq consensus peak at TSS
2904	GRIN2B	ATACseq consensus peak at TSS
2908	NR3C1	ATACseq consensus peak at TSS
2911	GRM1	ATACseq consensus peak at TSS
2913	GRM3	ATACseq consensus peak at TSS
2915	GRM5	ATACseq consensus peak at TSS
2917	GRM7	ATACseq consensus peak at TSS
2918	GRM8	ATACseq consensus peak at TSS
2920	CXCL2	ATACseq consensus peak at TSS
2921	CXCL3	ATACseq consensus peak at TSS
2923	PDIA3	ATACseq consensus peak at TSS
2925	GRPR	ATACseq consensus peak at TSS
2926	GRSF1	ATACseq consensus peak at TSS
2931	GSK3A	ATACseq consensus peak at TSS
2932	GSK3B	ATACseq consensus peak at TSS
2934	GSN	ATACseq consensus peak at TSS
2935	GSPT1	ATACseq consensus peak at TSS
2936	GSR	ATACseq consensus peak at TSS
2937	GSS	ATACseq consensus peak at TSS
2941	GSTA4	ATACseq consensus peak at TSS
2946	GSTM2	ATACseq consensus peak at TSS
2948	GSTM4	ATACseq consensus peak at TSS
2954	GSTZ1	ATACseq consensus peak at TSS
2956	MSH6	ATACseq consensus peak at TSS
2957	GTF2A1	ATACseq consensus peak at TSS
2958	GTF2A2	ATACseq consensus peak at TSS
2959	GTF2B	ATACseq consensus peak at TSS
2960	GTF2E1	ATACseq consensus peak at TSS
2961	GTF2E2	ATACseq consensus peak at TSS
2962	GTF2F1	ATACseq consensus peak at TSS
2963	GTF2F2	ATACseq consensus peak at TSS
2965	GTF2H1	ATACseq consensus peak at TSS
2967	GTF2H3	ATACseq consensus peak at TSS
2968	GTF2H4	ATACseq consensus peak at TSS
2969	GTF2I	ATACseq consensus peak at TSS
2971	GTF3A	ATACseq consensus peak at TSS
2972	BRF1	ATACseq consensus peak at TSS
2975	GTF3C1	ATACseq consensus peak at TSS
2976	GTF3C2	ATACseq consensus peak at TSS
2977	GUCY1A2	ATACseq consensus peak at TSS
2982	GUCY1A1	ATACseq consensus peak at TSS
2983	GUCY1B1	ATACseq consensus peak at TSS
2987	GUK1	ATACseq consensus peak at TSS
2990	GUSB	ATACseq consensus peak at TSS
2992	GYG1	ATACseq consensus peak at TSS
2994	GYPB	ATACseq consensus peak at TSS
2995	GYPC	ATACseq consensus peak at TSS
2996	GYPE	ATACseq consensus peak at TSS
2997	GYS1	ATACseq consensus peak at TSS
3005	H1-0	ATACseq consensus peak at TSS
3006	H1-2	ATACseq consensus peak at TSS
3007	H1-3	ATACseq consensus peak at TSS
3008	H1-4	ATACseq consensus peak at TSS
3012	H2AC8	ATACseq consensus peak at TSS
3013	H2AC7	ATACseq consensus peak at TSS
3014	H2AX	ATACseq consensus peak at TSS
3015	H2AZ1	ATACseq consensus peak at TSS
3017	H2BC5	ATACseq consensus peak at TSS
3018	H2BC3	ATACseq consensus peak at TSS
3020	H3-3A	ATACseq consensus peak at TSS
3021	H3-3B	ATACseq consensus peak at TSS
3028	HSD17B10	ATACseq consensus peak at TSS
3029	HAGH	ATACseq consensus peak at TSS
3030	HADHA	ATACseq consensus peak at TSS
3032	HADHB	ATACseq consensus peak at TSS
3033	HADH	ATACseq consensus peak at TSS
3035	HARS1	ATACseq consensus peak at TSS
3038	HAS3	ATACseq consensus peak at TSS
3052	HCCS	ATACseq consensus peak at TSS
3054	HCFC1	ATACseq consensus peak at TSS
3062	HCRTR2	ATACseq consensus peak at TSS
3064	HTT	ATACseq consensus peak at TSS
3066	HDAC2	ATACseq consensus peak at TSS
3068	HDGF	ATACseq consensus peak at TSS
3069	HDLBP	ATACseq consensus peak at TSS
3070	HELLS	ATACseq consensus peak at TSS
3073	HEXA	ATACseq consensus peak at TSS
3074	HEXB	ATACseq consensus peak at TSS
3084	NRG1	ATACseq consensus peak at TSS
3091	HIF1A	ATACseq consensus peak at TSS
3092	HIP1	ATACseq consensus peak at TSS
3093	UBE2K	ATACseq consensus peak at TSS
3094	HINT1	ATACseq consensus peak at TSS
3097	HIVEP2	ATACseq consensus peak at TSS
3098	HK1	ATACseq consensus peak at TSS
3104	ZBTB48	ATACseq consensus peak at TSS
3105	HLA-A	ATACseq consensus peak at TSS
3107	HLA-C	ATACseq consensus peak at TSS
3108	HLA-DMA	ATACseq consensus peak at TSS
3116	HLA-DPB2	ATACseq consensus peak at TSS
3131	HLF	ATACseq consensus peak at TSS
3134	HLA-F	ATACseq consensus peak at TSS
3139	HLA-L	ATACseq consensus peak at TSS
3140	MR1	ATACseq consensus peak at TSS
3141	HLCS	ATACseq consensus peak at TSS
3145	HMBS	ATACseq consensus peak at TSS
3146	HMGB1	ATACseq consensus peak at TSS
3148	HMGB2	ATACseq consensus peak at TSS
3149	HMGB3	ATACseq consensus peak at TSS
3150	HMGN1	ATACseq consensus peak at TSS
3151	HMGN2	ATACseq consensus peak at TSS
3155	HMGCL	ATACseq consensus peak at TSS
3156	HMGCR	ATACseq consensus peak at TSS
3157	HMGCS1	ATACseq consensus peak at TSS
3159	HMGA1	ATACseq consensus peak at TSS
3161	HMMR	ATACseq consensus peak at TSS
3162	HMOX1	ATACseq consensus peak at TSS
3163	HMOX2	ATACseq consensus peak at TSS
3164	NR4A1	ATACseq consensus peak at TSS
3175	ONECUT1	ATACseq consensus peak at TSS
3176	HNMT	ATACseq consensus peak at TSS
3177	SLC29A2	ATACseq consensus peak at TSS
3178	HNRNPA1	ATACseq consensus peak at TSS
3181	HNRNPA2B1	ATACseq consensus peak at TSS
3182	HNRNPAB	ATACseq consensus peak at TSS
3183	HNRNPC	ATACseq consensus peak at TSS
3184	HNRNPD	ATACseq consensus peak at TSS
3185	HNRNPF	ATACseq consensus peak at TSS
3187	HNRNPH1	ATACseq consensus peak at TSS
3188	HNRNPH2	ATACseq consensus peak at TSS
3189	HNRNPH3	ATACseq consensus peak at TSS
3190	HNRNPK	ATACseq consensus peak at TSS
3191	HNRNPL	ATACseq consensus peak at TSS
3192	HNRNPU	ATACseq consensus peak at TSS
3241	HPCAL1	ATACseq consensus peak at TSS
3242	HPD	ATACseq consensus peak at TSS
3248	HPGD	ATACseq consensus peak at TSS
3251	HPRT1	ATACseq consensus peak at TSS
3257	HPS1	ATACseq consensus peak at TSS
3265	HRAS	ATACseq consensus peak at TSS
3267	AGFG1	ATACseq consensus peak at TSS
3268	AGFG2	ATACseq consensus peak at TSS
3274	HRH2	ATACseq consensus peak at TSS
3275	PRMT2	ATACseq consensus peak at TSS
3276	PRMT1	ATACseq consensus peak at TSS
3281	HSBP1	ATACseq consensus peak at TSS
3295	HSD17B4	ATACseq consensus peak at TSS
3297	HSF1	ATACseq consensus peak at TSS
3298	HSF2	ATACseq consensus peak at TSS
3299	HSF4	ATACseq consensus peak at TSS
3300	DNAJB2	ATACseq consensus peak at TSS
3301	DNAJA1	ATACseq consensus peak at TSS
3303	HSPA1A	ATACseq consensus peak at TSS
3304	HSPA1B	ATACseq consensus peak at TSS
3305	HSPA1L	ATACseq consensus peak at TSS
3306	HSPA2	ATACseq consensus peak at TSS
3308	HSPA4	ATACseq consensus peak at TSS
3309	HSPA5	ATACseq consensus peak at TSS
3310	HSPA6	ATACseq consensus peak at TSS
3312	HSPA8	ATACseq consensus peak at TSS
3313	HSPA9	ATACseq consensus peak at TSS
3315	HSPB1	ATACseq consensus peak at TSS
3320	HSP90AA1	ATACseq consensus peak at TSS
3321	IGSF3	ATACseq consensus peak at TSS
3326	HSP90AB1	ATACseq consensus peak at TSS
3329	HSPD1	ATACseq consensus peak at TSS
3336	HSPE1	ATACseq consensus peak at TSS
3337	DNAJB1	ATACseq consensus peak at TSS
3338	DNAJC4	ATACseq consensus peak at TSS
3344	FOXN2	ATACseq consensus peak at TSS
3350	HTR1A	ATACseq consensus peak at TSS
3351	HTR1B	ATACseq consensus peak at TSS
3354	HTR1E	ATACseq consensus peak at TSS
3355	HTR1F	ATACseq consensus peak at TSS
3356	HTR2A	ATACseq consensus peak at TSS
3358	HTR2C	ATACseq consensus peak at TSS
3359	HTR3A	ATACseq consensus peak at TSS
3360	HTR4	ATACseq consensus peak at TSS
3361	HTR5A	ATACseq consensus peak at TSS
3363	HTR7	ATACseq consensus peak at TSS
3364	HUS1	ATACseq consensus peak at TSS
3371	TNC	ATACseq consensus peak at TSS
3376	IARS1	ATACseq consensus peak at TSS
3382	ICA1	ATACseq consensus peak at TSS
3396	MRPL58	ATACseq consensus peak at TSS
3397	ID1	ATACseq consensus peak at TSS
3398	ID2	ATACseq consensus peak at TSS
3400	ID4	ATACseq consensus peak at TSS
3416	IDE	ATACseq consensus peak at TSS
3417	IDH1	ATACseq consensus peak at TSS
3418	IDH2	ATACseq consensus peak at TSS
3419	IDH3A	ATACseq consensus peak at TSS
3420	IDH3B	ATACseq consensus peak at TSS
3421	IDH3G	ATACseq consensus peak at TSS
3422	IDI1	ATACseq consensus peak at TSS
3423	IDS	ATACseq consensus peak at TSS
3425	IDUA	ATACseq consensus peak at TSS
3428	IFI16	ATACseq consensus peak at TSS
3433	IFIT2	ATACseq consensus peak at TSS
3434	IFIT1	ATACseq consensus peak at TSS
3437	IFIT3	ATACseq consensus peak at TSS
3454	IFNAR1	ATACseq consensus peak at TSS
3455	IFNAR2	ATACseq consensus peak at TSS
3459	IFNGR1	ATACseq consensus peak at TSS
3474	IFNWP19	ATACseq consensus peak at TSS
3475	IFRD1	ATACseq consensus peak at TSS
3476	IGBP1	ATACseq consensus peak at TSS
3479	IGF1	ATACseq consensus peak at TSS
3480	IGF1R	ATACseq consensus peak at TSS
3482	IGF2R	ATACseq consensus peak at TSS
3484	IGFBP1	ATACseq consensus peak at TSS
3485	IGFBP2	ATACseq consensus peak at TSS
3486	IGFBP3	ATACseq consensus peak at TSS
3487	IGFBP4	ATACseq consensus peak at TSS
3489	IGFBP6	ATACseq consensus peak at TSS
3490	IGFBP7	ATACseq consensus peak at TSS
3508	IGHMBP2	ATACseq consensus peak at TSS
3516	RBPJ	ATACseq consensus peak at TSS
3547	IGSF1	ATACseq consensus peak at TSS
3550	IK	ATACseq consensus peak at TSS
3551	IKBKB	ATACseq consensus peak at TSS
3554	IL1R1	ATACseq consensus peak at TSS
3556	IL1RAP	ATACseq consensus peak at TSS
3567	IL5	ATACseq consensus peak at TSS
3570	IL6R	ATACseq consensus peak at TSS
3572	IL6ST	ATACseq consensus peak at TSS
3574	IL7	ATACseq consensus peak at TSS
3587	IL10RA	ATACseq consensus peak at TSS
3592	IL12A	ATACseq consensus peak at TSS
3596	IL13	ATACseq consensus peak at TSS
3600	IL15	ATACseq consensus peak at TSS
3601	IL15RA	ATACseq consensus peak at TSS
3607	FOXK2	ATACseq consensus peak at TSS
3608	ILF2	ATACseq consensus peak at TSS
3609	ILF3	ATACseq consensus peak at TSS
3611	ILK	ATACseq consensus peak at TSS
3612	IMPA1	ATACseq consensus peak at TSS
3614	IMPDH1	ATACseq consensus peak at TSS
3615	IMPDH2	ATACseq consensus peak at TSS
3619	INCENP	ATACseq consensus peak at TSS
3621	ING1	ATACseq consensus peak at TSS
3622	ING2	ATACseq consensus peak at TSS
3628	INPP1	ATACseq consensus peak at TSS
3631	INPP4A	ATACseq consensus peak at TSS
3632	INPP5A	ATACseq consensus peak at TSS
3633	INPP5B	ATACseq consensus peak at TSS
3638	INSIG1	ATACseq consensus peak at TSS
3642	INSM1	ATACseq consensus peak at TSS
3643	INSR	ATACseq consensus peak at TSS
3646	EIF3E	ATACseq consensus peak at TSS
3652	IPP	ATACseq consensus peak at TSS
3654	IRAK1	ATACseq consensus peak at TSS
3656	IRAK2	ATACseq consensus peak at TSS
3658	IREB2	ATACseq consensus peak at TSS
3659	IRF1	ATACseq consensus peak at TSS
3660	IRF2	ATACseq consensus peak at TSS
3661	IRF3	ATACseq consensus peak at TSS
3667	IRS1	ATACseq consensus peak at TSS
3670	ISL1	ATACseq consensus peak at TSS
3672	ITGA1	ATACseq consensus peak at TSS
3673	ITGA2	ATACseq consensus peak at TSS
3675	ITGA3	ATACseq consensus peak at TSS
3679	ITGA7	ATACseq consensus peak at TSS
3685	ITGAV	ATACseq consensus peak at TSS
3688	ITGB1	ATACseq consensus peak at TSS
3690	ITGB3	ATACseq consensus peak at TSS
3692	EIF6	ATACseq consensus peak at TSS
3696	ITGB8	ATACseq consensus peak at TSS
3703	STT3A	ATACseq consensus peak at TSS
3704	ITPA	ATACseq consensus peak at TSS
3705	ITPK1	ATACseq consensus peak at TSS
3708	ITPR1	ATACseq consensus peak at TSS
3709	ITPR2	ATACseq consensus peak at TSS
3712	IVD	ATACseq consensus peak at TSS
3716	JAK1	ATACseq consensus peak at TSS
3717	JAK2	ATACseq consensus peak at TSS
3720	JARID2	ATACseq consensus peak at TSS
3725	JUN	ATACseq consensus peak at TSS
3726	JUNB	ATACseq consensus peak at TSS
3727	JUND	ATACseq consensus peak at TSS
3732	CD82	ATACseq consensus peak at TSS
3734	ANOS2P	ATACseq consensus peak at TSS
3735	KARS1	ATACseq consensus peak at TSS
3737	KCNA2	ATACseq consensus peak at TSS
3738	KCNA3	ATACseq consensus peak at TSS
3739	KCNA4	ATACseq consensus peak at TSS
3742	KCNA6	ATACseq consensus peak at TSS
3745	KCNB1	ATACseq consensus peak at TSS
3746	KCNC1	ATACseq consensus peak at TSS
3747	KCNC2	ATACseq consensus peak at TSS
3748	KCNC3	ATACseq consensus peak at TSS
3749	KCNC4	ATACseq consensus peak at TSS
3750	KCND1	ATACseq consensus peak at TSS
3751	KCND2	ATACseq consensus peak at TSS
3752	KCND3	ATACseq consensus peak at TSS
3754	KCNF1	ATACseq consensus peak at TSS
3756	KCNH1	ATACseq consensus peak at TSS
3757	KCNH2	ATACseq consensus peak at TSS
3759	KCNJ2	ATACseq consensus peak at TSS
3763	KCNJ6	ATACseq consensus peak at TSS
3765	KCNJ9	ATACseq consensus peak at TSS
3767	KCNJ11	ATACseq consensus peak at TSS
3768	KCNJ12	ATACseq consensus peak at TSS
3775	KCNK1	ATACseq consensus peak at TSS
3776	KCNK2	ATACseq consensus peak at TSS
3777	KCNK3	ATACseq consensus peak at TSS
3778	KCNMA1	ATACseq consensus peak at TSS
3781	KCNN2	ATACseq consensus peak at TSS
3782	KCNN3	ATACseq consensus peak at TSS
3786	KCNQ3	ATACseq consensus peak at TSS
3790	KCNS3	ATACseq consensus peak at TSS
3795	KHK	ATACseq consensus peak at TSS
3796	KIF2A	ATACseq consensus peak at TSS
3797	KIF3C	ATACseq consensus peak at TSS
3798	KIF5A	ATACseq consensus peak at TSS
3799	KIF5B	ATACseq consensus peak at TSS
3800	KIF5C	ATACseq consensus peak at TSS
3801	KIFC3	ATACseq consensus peak at TSS
3815	KIT	ATACseq consensus peak at TSS
3831	KLC1	ATACseq consensus peak at TSS
3832	KIF11	ATACseq consensus peak at TSS
3833	KIFC1	ATACseq consensus peak at TSS
3835	KIF22	ATACseq consensus peak at TSS
3836	KPNA1	ATACseq consensus peak at TSS
3837	KPNB1	ATACseq consensus peak at TSS
3838	KPNA2	ATACseq consensus peak at TSS
3839	KPNA3	ATACseq consensus peak at TSS
3840	KPNA4	ATACseq consensus peak at TSS
3841	KPNA5	ATACseq consensus peak at TSS
3842	TNPO1	ATACseq consensus peak at TSS
3845	KRAS	ATACseq consensus peak at TSS
3895	KTN1	ATACseq consensus peak at TSS
3899	AFF3	ATACseq consensus peak at TSS
3909	LAMA3	ATACseq consensus peak at TSS
3915	LAMC1	ATACseq consensus peak at TSS
3916	LAMP1	ATACseq consensus peak at TSS
3920	LAMP2	ATACseq consensus peak at TSS
3921	RPSA	ATACseq consensus peak at TSS
3925	STMN1	ATACseq consensus peak at TSS
3927	LASP1	ATACseq consensus peak at TSS
3930	LBR	ATACseq consensus peak at TSS
3939	LDHA	ATACseq consensus peak at TSS
3945	LDHB	ATACseq consensus peak at TSS
3953	LEPR	ATACseq consensus peak at TSS
3954	LETM1	ATACseq consensus peak at TSS
3955	LFNG	ATACseq consensus peak at TSS
3959	LGALS3BP	ATACseq consensus peak at TSS
3964	LGALS8	ATACseq consensus peak at TSS
3973	LHCGR	ATACseq consensus peak at TSS
3977	LIFR	ATACseq consensus peak at TSS
3978	LIG1	ATACseq consensus peak at TSS
3980	LIG3	ATACseq consensus peak at TSS
3981	LIG4	ATACseq consensus peak at TSS
3983	ABLIM1	ATACseq consensus peak at TSS
3984	LIMK1	ATACseq consensus peak at TSS
3985	LIMK2	ATACseq consensus peak at TSS
3987	LIMS1	ATACseq consensus peak at TSS
3988	LIPA	ATACseq consensus peak at TSS
3991	LIPE	ATACseq consensus peak at TSS
3992	FADS1	ATACseq consensus peak at TSS
3995	FADS3	ATACseq consensus peak at TSS
3996	LLGL1	ATACseq consensus peak at TSS
3998	LMAN1	ATACseq consensus peak at TSS
4000	LMNA	ATACseq consensus peak at TSS
4001	LMNB1	ATACseq consensus peak at TSS
4004	LMO1	ATACseq consensus peak at TSS
4005	LMO2	ATACseq consensus peak at TSS
4008	LMO7	ATACseq consensus peak at TSS
4012	LNPEP	ATACseq consensus peak at TSS
4013	VWA5A	ATACseq consensus peak at TSS
4015	LOX	ATACseq consensus peak at TSS
4026	LPP	ATACseq consensus peak at TSS
4034	LRCH4	ATACseq consensus peak at TSS
4037	LRP3	ATACseq consensus peak at TSS
4040	LRP6	ATACseq consensus peak at TSS
4043	LRPAP1	ATACseq consensus peak at TSS
4045	LSAMP	ATACseq consensus peak at TSS
4048	LTA4H	ATACseq consensus peak at TSS
4052	LTBP1	ATACseq consensus peak at TSS
4061	LY6E	ATACseq consensus peak at TSS
4064	CD180	ATACseq consensus peak at TSS
4074	M6PR	ATACseq consensus peak at TSS
4076	CAPRIN1	ATACseq consensus peak at TSS
4077	NBR1	ATACseq consensus peak at TSS
4081	MAB21L1	ATACseq consensus peak at TSS
4084	MXD1	ATACseq consensus peak at TSS
4085	MAD2L1	ATACseq consensus peak at TSS
4086	SMAD1	ATACseq consensus peak at TSS
4087	SMAD2	ATACseq consensus peak at TSS
4089	SMAD4	ATACseq consensus peak at TSS
4090	SMAD5	ATACseq consensus peak at TSS
4093	SMAD9	ATACseq consensus peak at TSS
4094	MAF	ATACseq consensus peak at TSS
4116	MAGOH	ATACseq consensus peak at TSS
4117	MAK	ATACseq consensus peak at TSS
4121	MAN1A1	ATACseq consensus peak at TSS
4122	MAN2A2	ATACseq consensus peak at TSS
4123	MAN2C1	ATACseq consensus peak at TSS
4124	MAN2A1	ATACseq consensus peak at TSS
4126	MANBA	ATACseq consensus peak at TSS
4128	MAOA	ATACseq consensus peak at TSS
4129	MAOB	ATACseq consensus peak at TSS
4131	MAP1B	ATACseq consensus peak at TSS
4133	MAP2	ATACseq consensus peak at TSS
4134	MAP4	ATACseq consensus peak at TSS
4135	MAP6	ATACseq consensus peak at TSS
4137	MAPT	ATACseq consensus peak at TSS
4139	MARK1	ATACseq consensus peak at TSS
4140	MARK3	ATACseq consensus peak at TSS
4141	MARS1	ATACseq consensus peak at TSS
4144	MAT2A	ATACseq consensus peak at TSS
4147	MATN2	ATACseq consensus peak at TSS
4149	MAX	ATACseq consensus peak at TSS
4152	MBD1	ATACseq consensus peak at TSS
4154	MBNL1	ATACseq consensus peak at TSS
4155	MBP	ATACseq consensus peak at TSS
4160	MC4R	ATACseq consensus peak at TSS
4161	MC5R	ATACseq consensus peak at TSS
4163	MCC	ATACseq consensus peak at TSS
4168	MCF2	ATACseq consensus peak at TSS
4170	MCL1	ATACseq consensus peak at TSS
4171	MCM2	ATACseq consensus peak at TSS
4172	MCM3	ATACseq consensus peak at TSS
4173	MCM4	ATACseq consensus peak at TSS
4174	MCM5	ATACseq consensus peak at TSS
4175	MCM6	ATACseq consensus peak at TSS
4176	MCM7	ATACseq consensus peak at TSS
4179	CD46	ATACseq consensus peak at TSS
4189	DNAJB9	ATACseq consensus peak at TSS
4190	MDH1	ATACseq consensus peak at TSS
4191	MDH2	ATACseq consensus peak at TSS
4193	MDM2	ATACseq consensus peak at TSS
4194	MDM4	ATACseq consensus peak at TSS
4199	ME1	ATACseq consensus peak at TSS
4200	ME2	ATACseq consensus peak at TSS
4201	MEA1	ATACseq consensus peak at TSS
4204	MECP2	ATACseq consensus peak at TSS
4205	MEF2A	ATACseq consensus peak at TSS
4207	BORCS8-MEF2B	ATACseq consensus peak at TSS
4208	MEF2C	ATACseq consensus peak at TSS
4209	MEF2D	ATACseq consensus peak at TSS
4211	MEIS1	ATACseq consensus peak at TSS
4214	MAP3K1	ATACseq consensus peak at TSS
4215	MAP3K3	ATACseq consensus peak at TSS
4216	MAP3K4	ATACseq consensus peak at TSS
4217	MAP3K5	ATACseq consensus peak at TSS
4218	RAB8A	ATACseq consensus peak at TSS
4221	MEN1	ATACseq consensus peak at TSS
4232	MEST	ATACseq consensus peak at TSS
4233	MET	ATACseq consensus peak at TSS
4234	METTL1	ATACseq consensus peak at TSS
4236	MFAP1	ATACseq consensus peak at TSS
4238	MFAP3	ATACseq consensus peak at TSS
4245	MGAT1	ATACseq consensus peak at TSS
4247	MGAT2	ATACseq consensus peak at TSS
4249	MGAT5	ATACseq consensus peak at TSS
4253	MIA2	ATACseq consensus peak at TSS
4254	KITLG	ATACseq consensus peak at TSS
4255	MGMT	ATACseq consensus peak at TSS
4258	MGST2	ATACseq consensus peak at TSS
4259	MGST3	ATACseq consensus peak at TSS
4281	MID1	ATACseq consensus peak at TSS
4282	MIF	ATACseq consensus peak at TSS
4285	MIPEP	ATACseq consensus peak at TSS
4286	MITF	ATACseq consensus peak at TSS
4287	ATXN3	ATACseq consensus peak at TSS
4289	MKLN1	ATACseq consensus peak at TSS
4291	MLF1	ATACseq consensus peak at TSS
4292	MLH1	ATACseq consensus peak at TSS
4293	MAP3K9	ATACseq consensus peak at TSS
4294	MAP3K10	ATACseq consensus peak at TSS
4297	KMT2A	ATACseq consensus peak at TSS
4299	AFF1	ATACseq consensus peak at TSS
4300	MLLT3	ATACseq consensus peak at TSS
4301	AFDN	ATACseq consensus peak at TSS
4303	FOXO4	ATACseq consensus peak at TSS
4306	NR3C2	ATACseq consensus peak at TSS
4311	MME	ATACseq consensus peak at TSS
4313	MMP2	ATACseq consensus peak at TSS
4324	MMP15	ATACseq consensus peak at TSS
4325	MMP16	ATACseq consensus peak at TSS
4326	MMP17	ATACseq consensus peak at TSS
4329	ALDH6A1	ATACseq consensus peak at TSS
4331	MNAT1	ATACseq consensus peak at TSS
4335	MNT	ATACseq consensus peak at TSS
4337	MOCS1	ATACseq consensus peak at TSS
4338	MOCS2	ATACseq consensus peak at TSS
4343	MOV10	ATACseq consensus peak at TSS
4345	CD200	ATACseq consensus peak at TSS
4350	MPG	ATACseq consensus peak at TSS
4351	MPI	ATACseq consensus peak at TSS
4354	MPP1	ATACseq consensus peak at TSS
4355	MPP2	ATACseq consensus peak at TSS
4357	MPST	ATACseq consensus peak at TSS
4358	MPV17	ATACseq consensus peak at TSS
4361	MRE11	ATACseq consensus peak at TSS
4430	MYO1B	ATACseq consensus peak at TSS
4435	CITED1	ATACseq consensus peak at TSS
4436	MSH2	ATACseq consensus peak at TSS
4439	MSH5	ATACseq consensus peak at TSS
4440	MSI1	ATACseq consensus peak at TSS
4485	MST1	ATACseq consensus peak at TSS
4501	MT1X	ATACseq consensus peak at TSS
4502	MT2A	ATACseq consensus peak at TSS
4504	MT3	ATACseq consensus peak at TSS
4507	MTAP	ATACseq consensus peak at TSS
4515	MTCP1	ATACseq consensus peak at TSS
4520	MTF1	ATACseq consensus peak at TSS
4522	MTHFD1	ATACseq consensus peak at TSS
4524	MTHFR	ATACseq consensus peak at TSS
4528	MTIF2	ATACseq consensus peak at TSS
4534	MTM1	ATACseq consensus peak at TSS
4544	MTNR1B	ATACseq consensus peak at TSS
4547	MTTP	ATACseq consensus peak at TSS
4548	MTR	ATACseq consensus peak at TSS
4552	MTRR	ATACseq consensus peak at TSS
4580	MTX1	ATACseq consensus peak at TSS
4591	TRIM37	ATACseq consensus peak at TSS
4594	MMUT	ATACseq consensus peak at TSS
4595	MUTYH	ATACseq consensus peak at TSS
4597	MVD	ATACseq consensus peak at TSS
4598	MVK	ATACseq consensus peak at TSS
4599	MX1	ATACseq consensus peak at TSS
4601	MXI1	ATACseq consensus peak at TSS
4602	MYB	ATACseq consensus peak at TSS
4603	MYBL1	ATACseq consensus peak at TSS
4609	MYC	ATACseq consensus peak at TSS
4610	MYCL	ATACseq consensus peak at TSS
4613	MYCN	ATACseq consensus peak at TSS
4627	MYH9	ATACseq consensus peak at TSS
4628	MYH10	ATACseq consensus peak at TSS
4636	MYL5	ATACseq consensus peak at TSS
4637	MYL6	ATACseq consensus peak at TSS
4642	MYO1D	ATACseq consensus peak at TSS
4643	MYO1E	ATACseq consensus peak at TSS
4644	MYO5A	ATACseq consensus peak at TSS
4646	MYO6	ATACseq consensus peak at TSS
4647	MYO7A	ATACseq consensus peak at TSS
4649	MYO9A	ATACseq consensus peak at TSS
4650	MYO9B	ATACseq consensus peak at TSS
4659	PPP1R12A	ATACseq consensus peak at TSS
4660	PPP1R12B	ATACseq consensus peak at TSS
4664	NAB1	ATACseq consensus peak at TSS
4666	NACA	ATACseq consensus peak at TSS
4668	NAGA	ATACseq consensus peak at TSS
4669	NAGLU	ATACseq consensus peak at TSS
4670	HNRNPM	ATACseq consensus peak at TSS
4673	NAP1L1	ATACseq consensus peak at TSS
4674	NAP1L2	ATACseq consensus peak at TSS
4675	NAP1L3	ATACseq consensus peak at TSS
4676	NAP1L4	ATACseq consensus peak at TSS
4677	NARS1	ATACseq consensus peak at TSS
4678	NASP	ATACseq consensus peak at TSS
4681	NBL1	ATACseq consensus peak at TSS
4682	NUBP1	ATACseq consensus peak at TSS
4683	NBN	ATACseq consensus peak at TSS
4684	NCAM1	ATACseq consensus peak at TSS
4685	NCAM2	ATACseq consensus peak at TSS
4686	NCBP1	ATACseq consensus peak at TSS
4690	NCK1	ATACseq consensus peak at TSS
4691	NCL	ATACseq consensus peak at TSS
4692	NDN	ATACseq consensus peak at TSS
4694	NDUFA1	ATACseq consensus peak at TSS
4695	NDUFA2	ATACseq consensus peak at TSS
4696	NDUFA3	ATACseq consensus peak at TSS
4697	NDUFA4	ATACseq consensus peak at TSS
4698	NDUFA5	ATACseq consensus peak at TSS
4700	NDUFA6	ATACseq consensus peak at TSS
4701	NDUFA7	ATACseq consensus peak at TSS
4702	NDUFA8	ATACseq consensus peak at TSS
4704	NDUFA9	ATACseq consensus peak at TSS
4705	NDUFA10	ATACseq consensus peak at TSS
4706	NDUFAB1	ATACseq consensus peak at TSS
4707	NDUFB1	ATACseq consensus peak at TSS
4708	NDUFB2	ATACseq consensus peak at TSS
4709	NDUFB3	ATACseq consensus peak at TSS
4710	NDUFB4	ATACseq consensus peak at TSS
4711	NDUFB5	ATACseq consensus peak at TSS
4712	NDUFB6	ATACseq consensus peak at TSS
4713	NDUFB7	ATACseq consensus peak at TSS
4714	NDUFB8	ATACseq consensus peak at TSS
4715	NDUFB9	ATACseq consensus peak at TSS
4717	NDUFC1	ATACseq consensus peak at TSS
4718	NDUFC2	ATACseq consensus peak at TSS
4719	NDUFS1	ATACseq consensus peak at TSS
4720	NDUFS2	ATACseq consensus peak at TSS
4722	NDUFS3	ATACseq consensus peak at TSS
4723	NDUFV1	ATACseq consensus peak at TSS
4724	NDUFS4	ATACseq consensus peak at TSS
4725	NDUFS5	ATACseq consensus peak at TSS
4726	NDUFS6	ATACseq consensus peak at TSS
4728	NDUFS8	ATACseq consensus peak at TSS
4729	NDUFV2	ATACseq consensus peak at TSS
4731	NDUFV3	ATACseq consensus peak at TSS
4733	DRG1	ATACseq consensus peak at TSS
4734	NEDD4	ATACseq consensus peak at TSS
4735	SEPTIN2	ATACseq consensus peak at TSS
4736	RPL10A	ATACseq consensus peak at TSS
4738	NEDD8	ATACseq consensus peak at TSS
4739	NEDD9	ATACseq consensus peak at TSS
4741	NEFM	ATACseq consensus peak at TSS
4744	NEFH	ATACseq consensus peak at TSS
4747	NEFL	ATACseq consensus peak at TSS
4750	NEK1	ATACseq consensus peak at TSS
4751	NEK2	ATACseq consensus peak at TSS
4752	NEK3	ATACseq consensus peak at TSS
4753	NELL2	ATACseq consensus peak at TSS
4756	NEO1	ATACseq consensus peak at TSS
4758	NEU1	ATACseq consensus peak at TSS
4763	NF1	ATACseq consensus peak at TSS
4771	NF2	ATACseq consensus peak at TSS
4773	NFATC2	ATACseq consensus peak at TSS
4774	NFIA	ATACseq consensus peak at TSS
4775	NFATC3	ATACseq consensus peak at TSS
4776	NFATC4	ATACseq consensus peak at TSS
4779	NFE2L1	ATACseq consensus peak at TSS
4780	NFE2L2	ATACseq consensus peak at TSS
4781	NFIB	ATACseq consensus peak at TSS
4783	NFIL3	ATACseq consensus peak at TSS
4790	NFKB1	ATACseq consensus peak at TSS
4792	NFKBIA	ATACseq consensus peak at TSS
4793	NFKBIB	ATACseq consensus peak at TSS
4794	NFKBIE	ATACseq consensus peak at TSS
4795	NFKBIL1	ATACseq consensus peak at TSS
4796	TONSL	ATACseq consensus peak at TSS
4798	NFRKB	ATACseq consensus peak at TSS
4799	NFX1	ATACseq consensus peak at TSS
4800	NFYA	ATACseq consensus peak at TSS
4801	NFYB	ATACseq consensus peak at TSS
4802	NFYC	ATACseq consensus peak at TSS
4803	NGF	ATACseq consensus peak at TSS
4810	NHS	ATACseq consensus peak at TSS
4814	NINJ1	ATACseq consensus peak at TSS
4817	NIT1	ATACseq consensus peak at TSS
4820	NKTR	ATACseq consensus peak at TSS
4824	NKX3-1	ATACseq consensus peak at TSS
4828	NMB	ATACseq consensus peak at TSS
4829	NMBR	ATACseq consensus peak at TSS
4830	NME1	ATACseq consensus peak at TSS
4831	NME2	ATACseq consensus peak at TSS
4835	NQO2	ATACseq consensus peak at TSS
4836	NMT1	ATACseq consensus peak at TSS
4837	NNMT	ATACseq consensus peak at TSS
4839	NOP2	ATACseq consensus peak at TSS
4841	NONO	ATACseq consensus peak at TSS
4848	CNOT2	ATACseq consensus peak at TSS
4849	CNOT3	ATACseq consensus peak at TSS
4850	CNOT4	ATACseq consensus peak at TSS
4853	NOTCH2	ATACseq consensus peak at TSS
4856	CCN3	ATACseq consensus peak at TSS
4857	NOVA1	ATACseq consensus peak at TSS
4858	NOVA2	ATACseq consensus peak at TSS
4860	PNP	ATACseq consensus peak at TSS
4862	NPAS2	ATACseq consensus peak at TSS
4863	NPAT	ATACseq consensus peak at TSS
4864	NPC1	ATACseq consensus peak at TSS
4867	NPHP1	ATACseq consensus peak at TSS
4869	NPM1	ATACseq consensus peak at TSS
4880	NPPC	ATACseq consensus peak at TSS
4885	NPTX2	ATACseq consensus peak at TSS
4886	NPY1R	ATACseq consensus peak at TSS
4887	NPY2R	ATACseq consensus peak at TSS
4889	NPY5R	ATACseq consensus peak at TSS
4891	SLC11A2	ATACseq consensus peak at TSS
4893	NRAS	ATACseq consensus peak at TSS
4897	NRCAM	ATACseq consensus peak at TSS
4898	NRDC	ATACseq consensus peak at TSS
4899	NRF1	ATACseq consensus peak at TSS
4900	NRGN	ATACseq consensus peak at TSS
4901	NRL	ATACseq consensus peak at TSS
4904	YBX1	ATACseq consensus peak at TSS
4907	NT5E	ATACseq consensus peak at TSS
4913	NTHL1	ATACseq consensus peak at TSS
4915	NTRK2	ATACseq consensus peak at TSS
4916	NTRK3	ATACseq consensus peak at TSS
4922	NTS	ATACseq consensus peak at TSS
4924	NUCB1	ATACseq consensus peak at TSS
4925	NUCB2	ATACseq consensus peak at TSS
4926	NUMA1	ATACseq consensus peak at TSS
4927	NUP88	ATACseq consensus peak at TSS
4928	NUP98	ATACseq consensus peak at TSS
4931	NVL	ATACseq consensus peak at TSS
4942	OAT	ATACseq consensus peak at TSS
4943	TBC1D25	ATACseq consensus peak at TSS
4946	OAZ1	ATACseq consensus peak at TSS
4947	OAZ2	ATACseq consensus peak at TSS
4952	OCRL	ATACseq consensus peak at TSS
4953	ODC1	ATACseq consensus peak at TSS
4957	ODF2	ATACseq consensus peak at TSS
4967	OGDH	ATACseq consensus peak at TSS
4968	OGG1	ATACseq consensus peak at TSS
4974	OMG	ATACseq consensus peak at TSS
4976	OPA1	ATACseq consensus peak at TSS
4978	OPCML	ATACseq consensus peak at TSS
4982	TNFRSF11B	ATACseq consensus peak at TSS
4983	OPHN1	ATACseq consensus peak at TSS
4986	OPRK1	ATACseq consensus peak at TSS
4987	OPRL1	ATACseq consensus peak at TSS
4988	OPRM1	ATACseq consensus peak at TSS
4992	OR1F1	ATACseq consensus peak at TSS
4998	ORC1	ATACseq consensus peak at TSS
4999	ORC2	ATACseq consensus peak at TSS
5000	ORC4	ATACseq consensus peak at TSS
5001	ORC5	ATACseq consensus peak at TSS
5007	OSBP	ATACseq consensus peak at TSS
5018	OXA1L	ATACseq consensus peak at TSS
5019	OXCT1	ATACseq consensus peak at TSS
5021	OXTR	ATACseq consensus peak at TSS
5024	P2RX3	ATACseq consensus peak at TSS
5025	P2RX4	ATACseq consensus peak at TSS
5027	P2RX7	ATACseq consensus peak at TSS
5028	P2RY1	ATACseq consensus peak at TSS
5033	P4HA1	ATACseq consensus peak at TSS
5034	P4HB	ATACseq consensus peak at TSS
5036	PA2G4	ATACseq consensus peak at TSS
5037	PEBP1	ATACseq consensus peak at TSS
5045	FURIN	ATACseq consensus peak at TSS
5046	PCSK6	ATACseq consensus peak at TSS
5048	PAFAH1B1	ATACseq consensus peak at TSS
5049	PAFAH1B2	ATACseq consensus peak at TSS
5050	PAFAH1B3	ATACseq consensus peak at TSS
5051	PAFAH2	ATACseq consensus peak at TSS
5052	PRDX1	ATACseq consensus peak at TSS
5053	PAH	ATACseq consensus peak at TSS
5058	PAK1	ATACseq consensus peak at TSS
5062	PAK2	ATACseq consensus peak at TSS
5063	PAK3	ATACseq consensus peak at TSS
5066	PAM	ATACseq consensus peak at TSS
5067	CNTN3	ATACseq consensus peak at TSS
5071	PRKN	ATACseq consensus peak at TSS
5082	PDCL	ATACseq consensus peak at TSS
5087	PBX1	ATACseq consensus peak at TSS
5091	PC	ATACseq consensus peak at TSS
5092	PCBD1	ATACseq consensus peak at TSS
5094	PCBP2	ATACseq consensus peak at TSS
5095	PCCA	ATACseq consensus peak at TSS
5096	PCCB	ATACseq consensus peak at TSS
5098	PCDHGC3	ATACseq consensus peak at TSS
5099	PCDH7	ATACseq consensus peak at TSS
5100	PCDH8	ATACseq consensus peak at TSS
5101	PCDH9	ATACseq consensus peak at TSS
5106	PCK2	ATACseq consensus peak at TSS
5108	PCM1	ATACseq consensus peak at TSS
5110	PCMT1	ATACseq consensus peak at TSS
5111	PCNA	ATACseq consensus peak at TSS
5116	PCNT	ATACseq consensus peak at TSS
5119	CHMP1A	ATACseq consensus peak at TSS
5121	PCP4	ATACseq consensus peak at TSS
5122	PCSK1	ATACseq consensus peak at TSS
5125	PCSK5	ATACseq consensus peak at TSS
5126	PCSK2	ATACseq consensus peak at TSS
5127	CDK16	ATACseq consensus peak at TSS
5128	CDK17	ATACseq consensus peak at TSS
5129	CDK18	ATACseq consensus peak at TSS
5130	PCYT1A	ATACseq consensus peak at TSS
5134	PDCD2	ATACseq consensus peak at TSS
5136	PDE1A	ATACseq consensus peak at TSS
5137	PDE1C	ATACseq consensus peak at TSS
5139	PDE3A	ATACseq consensus peak at TSS
5140	PDE3B	ATACseq consensus peak at TSS
5141	PDE4A	ATACseq consensus peak at TSS
5142	PDE4B	ATACseq consensus peak at TSS
5144	PDE4D	ATACseq consensus peak at TSS
5147	PDE6D	ATACseq consensus peak at TSS
5150	PDE7A	ATACseq consensus peak at TSS
5151	PDE8A	ATACseq consensus peak at TSS
5153	PDE1B	ATACseq consensus peak at TSS
5156	PDGFRA	ATACseq consensus peak at TSS
5157	PDGFRL	ATACseq consensus peak at TSS
5159	PDGFRB	ATACseq consensus peak at TSS
5160	PDHA1	ATACseq consensus peak at TSS
5162	PDHB	ATACseq consensus peak at TSS
5163	PDK1	ATACseq consensus peak at TSS
5164	PDK2	ATACseq consensus peak at TSS
5165	PDK3	ATACseq consensus peak at TSS
5167	ENPP1	ATACseq consensus peak at TSS
5168	ENPP2	ATACseq consensus peak at TSS
5172	SLC26A4	ATACseq consensus peak at TSS
5184	PEPD	ATACseq consensus peak at TSS
5187	PER1	ATACseq consensus peak at TSS
5188	GATB	ATACseq consensus peak at TSS
5189	PEX1	ATACseq consensus peak at TSS
5190	PEX6	ATACseq consensus peak at TSS
5191	PEX7	ATACseq consensus peak at TSS
5192	PEX10	ATACseq consensus peak at TSS
5193	PEX12	ATACseq consensus peak at TSS
5194	PEX13	ATACseq consensus peak at TSS
5197	PF4V1	ATACseq consensus peak at TSS
5198	PFAS	ATACseq consensus peak at TSS
5201	PFDN1	ATACseq consensus peak at TSS
5202	PFDN2	ATACseq consensus peak at TSS
5203	PFDN4	ATACseq consensus peak at TSS
5204	PFDN5	ATACseq consensus peak at TSS
5205	ATP8B1	ATACseq consensus peak at TSS
5207	PFKFB1	ATACseq consensus peak at TSS
5208	PFKFB2	ATACseq consensus peak at TSS
5209	PFKFB3	ATACseq consensus peak at TSS
5210	PFKFB4	ATACseq consensus peak at TSS
5213	PFKM	ATACseq consensus peak at TSS
5214	PFKP	ATACseq consensus peak at TSS
5216	PFN1	ATACseq consensus peak at TSS
5217	PFN2	ATACseq consensus peak at TSS
5218	CDK14	ATACseq consensus peak at TSS
5223	PGAM1	ATACseq consensus peak at TSS
5224	PGAM2	ATACseq consensus peak at TSS
5226	PGD	ATACseq consensus peak at TSS
5229	PGGT1B	ATACseq consensus peak at TSS
5230	PGK1	ATACseq consensus peak at TSS
5236	PGM1	ATACseq consensus peak at TSS
5238	PGM3	ATACseq consensus peak at TSS
5243	ABCB1	ATACseq consensus peak at TSS
5250	SLC25A3	ATACseq consensus peak at TSS
5253	PHF2	ATACseq consensus peak at TSS
5255	PHKA1	ATACseq consensus peak at TSS
5257	PHKB	ATACseq consensus peak at TSS
5260	PHKG1	ATACseq consensus peak at TSS
5261	PHKG2	ATACseq consensus peak at TSS
5264	PHYH	ATACseq consensus peak at TSS
5269	SERPINB6	ATACseq consensus peak at TSS
5270	SERPINE2	ATACseq consensus peak at TSS
5271	SERPINB8	ATACseq consensus peak at TSS
5272	SERPINB9	ATACseq consensus peak at TSS
5274	SERPINI1	ATACseq consensus peak at TSS
5277	PIGA	ATACseq consensus peak at TSS
5279	PIGC	ATACseq consensus peak at TSS
5281	PIGF	ATACseq consensus peak at TSS
5283	PIGH	ATACseq consensus peak at TSS
5286	PIK3C2A	ATACseq consensus peak at TSS
5287	PIK3C2B	ATACseq consensus peak at TSS
5289	PIK3C3	ATACseq consensus peak at TSS
5290	PIK3CA	ATACseq consensus peak at TSS
5291	PIK3CB	ATACseq consensus peak at TSS
5292	PIM1	ATACseq consensus peak at TSS
5295	PIK3R1	ATACseq consensus peak at TSS
5296	PIK3R2	ATACseq consensus peak at TSS
5297	PI4KA	ATACseq consensus peak at TSS
5298	PI4KB	ATACseq consensus peak at TSS
5300	PIN1	ATACseq consensus peak at TSS
5303	PIN4	ATACseq consensus peak at TSS
5305	PIP4K2A	ATACseq consensus peak at TSS
5306	PITPNA	ATACseq consensus peak at TSS
5310	PKD1	ATACseq consensus peak at TSS
5311	PKD2	ATACseq consensus peak at TSS
5315	PKM	ATACseq consensus peak at TSS
5316	PKNOX1	ATACseq consensus peak at TSS
5318	PKP2	ATACseq consensus peak at TSS
5324	PLAG1	ATACseq consensus peak at TSS
5325	PLAGL1	ATACseq consensus peak at TSS
5326	PLAGL2	ATACseq consensus peak at TSS
5332	PLCB4	ATACseq consensus peak at TSS
5333	PLCD1	ATACseq consensus peak at TSS
5334	PLCL1	ATACseq consensus peak at TSS
5335	PLCG1	ATACseq consensus peak at TSS
5337	PLD1	ATACseq consensus peak at TSS
5339	PLEC	ATACseq consensus peak at TSS
5347	PLK1	ATACseq consensus peak at TSS
5351	PLOD1	ATACseq consensus peak at TSS
5352	PLOD2	ATACseq consensus peak at TSS
5356	PLRG1	ATACseq consensus peak at TSS
5357	PLS1	ATACseq consensus peak at TSS
5359	PLSCR1	ATACseq consensus peak at TSS
5360	PLTP	ATACseq consensus peak at TSS
5361	PLXNA1	ATACseq consensus peak at TSS
5362	PLXNA2	ATACseq consensus peak at TSS
5371	PML	ATACseq consensus peak at TSS
5372	PMM1	ATACseq consensus peak at TSS
5373	PMM2	ATACseq consensus peak at TSS
5376	PMP22	ATACseq consensus peak at TSS
5378	PMS1	ATACseq consensus peak at TSS
5379	PMS2P1	ATACseq consensus peak at TSS
5382	PMS2P4	ATACseq consensus peak at TSS
5383	PMS2P5	ATACseq consensus peak at TSS
5387	PMS2P3	ATACseq consensus peak at TSS
5393	EXOSC9	ATACseq consensus peak at TSS
5394	EXOSC10	ATACseq consensus peak at TSS
5395	PMS2	ATACseq consensus peak at TSS
5411	PNN	ATACseq consensus peak at TSS
5412	UBL3	ATACseq consensus peak at TSS
5413	SEPTIN5	ATACseq consensus peak at TSS
5414	SEPTIN4	ATACseq consensus peak at TSS
5422	POLA1	ATACseq consensus peak at TSS
5423	POLB	ATACseq consensus peak at TSS
5424	POLD1	ATACseq consensus peak at TSS
5425	POLD2	ATACseq consensus peak at TSS
5426	POLE	ATACseq consensus peak at TSS
5427	POLE2	ATACseq consensus peak at TSS
5428	POLG	ATACseq consensus peak at TSS
5429	POLH	ATACseq consensus peak at TSS
5430	POLR2A	ATACseq consensus peak at TSS
5431	POLR2B	ATACseq consensus peak at TSS
5432	POLR2C	ATACseq consensus peak at TSS
5433	POLR2D	ATACseq consensus peak at TSS
5434	POLR2E	ATACseq consensus peak at TSS
5435	POLR2F	ATACseq consensus peak at TSS
5436	POLR2G	ATACseq consensus peak at TSS
5437	POLR2H	ATACseq consensus peak at TSS
5438	POLR2I	ATACseq consensus peak at TSS
5439	POLR2J	ATACseq consensus peak at TSS
5440	POLR2K	ATACseq consensus peak at TSS
5441	POLR2L	ATACseq consensus peak at TSS
5445	PON2	ATACseq consensus peak at TSS
5447	POR	ATACseq consensus peak at TSS
5451	POU2F1	ATACseq consensus peak at TSS
5452	POU2F2	ATACseq consensus peak at TSS
5454	POU3F2	ATACseq consensus peak at TSS
5455	POU3F3	ATACseq consensus peak at TSS
5456	POU3F4	ATACseq consensus peak at TSS
5463	POU6F1	ATACseq consensus peak at TSS
5464	PPA1	ATACseq consensus peak at TSS
5467	PPARD	ATACseq consensus peak at TSS
5469	MED1	ATACseq consensus peak at TSS
5471	PPAT	ATACseq consensus peak at TSS
5475	PPEF1	ATACseq consensus peak at TSS
5476	CTSA	ATACseq consensus peak at TSS
5478	PPIA	ATACseq consensus peak at TSS
5479	PPIB	ATACseq consensus peak at TSS
5480	PPIC	ATACseq consensus peak at TSS
5481	PPID	ATACseq consensus peak at TSS
5494	PPM1A	ATACseq consensus peak at TSS
5495	PPM1B	ATACseq consensus peak at TSS
5496	PPM1G	ATACseq consensus peak at TSS
5498	PPOX	ATACseq consensus peak at TSS
5499	PPP1CA	ATACseq consensus peak at TSS
[truncated: 13,860 more rows]

## Sheet: 6
ENTREZID	GENEID	Evidence of expression		Supplementary Table 3	List of genes with accessible TSS regions in SST+ INs from control donors
14	AAMP	ATACseq consensus peak at TSS		ATACseq consensus peaks were derived by creating a nonredundant peak set from 4 ATACseq datasets generated from four different control donors, and then filtering down to peaks that were present in the majority of samples.
16	AARS1	ATACseq consensus peak at TSS		The list presents genes for which any of their TSSs (as annotated in NCBI Refseq hg38 [version 109.20211119]) overlaps with an ATACseq consensus peak.
18	ABAT	ATACseq consensus peak at TSS		These lists were augmented with a small number of genes (<110) for which visual inspection of mapped FANSseq and ATACseq reads in Integrative Genomics Viewer suggested that these genes were in fact expressed.
19	ABCA1	ATACseq consensus peak at TSS
20	ABCA2	ATACseq consensus peak at TSS
21	ABCA3	ATACseq consensus peak at TSS
22	ABCB7	ATACseq consensus peak at TSS
23	ABCF1	ATACseq consensus peak at TSS
25	ABL1	ATACseq consensus peak at TSS
27	ABL2	ATACseq consensus peak at TSS
30	ACAA1	ATACseq consensus peak at TSS
31	ACACA	ATACseq consensus peak at TSS
34	ACADM	ATACseq consensus peak at TSS
35	ACADS	ATACseq consensus peak at TSS
36	ACADSB	ATACseq consensus peak at TSS
37	ACADVL	ATACseq consensus peak at TSS
38	ACAT1	ATACseq consensus peak at TSS
39	ACAT2	ATACseq consensus peak at TSS
40	ASIC2	ATACseq consensus peak at TSS
41	ASIC1	ATACseq consensus peak at TSS
43	ACHE	ATACseq consensus peak at TSS
47	ACLY	ATACseq consensus peak at TSS
48	ACO1	ATACseq consensus peak at TSS
50	ACO2	ATACseq consensus peak at TSS
51	ACOX1	ATACseq consensus peak at TSS
52	ACP1	ATACseq consensus peak at TSS
53	ACP2	ATACseq consensus peak at TSS
59	ACTA2	ATACseq consensus peak at TSS
60	ACTB	ATACseq consensus peak at TSS
70	ACTC1	ATACseq consensus peak at TSS
71	ACTG1	ATACseq consensus peak at TSS
81	ACTN4	ATACseq consensus peak at TSS
86	ACTL6A	ATACseq consensus peak at TSS
87	ACTN1	ATACseq consensus peak at TSS
90	ACVR1	ATACseq consensus peak at TSS
91	ACVR1B	ATACseq consensus peak at TSS
92	ACVR2A	ATACseq consensus peak at TSS
93	ACVR2B	ATACseq consensus peak at TSS
97	ACYP1	ATACseq consensus peak at TSS
98	ACYP2	ATACseq consensus peak at TSS
102	ADAM10	ATACseq consensus peak at TSS
103	ADAR	ATACseq consensus peak at TSS
104	ADARB1	ATACseq consensus peak at TSS
105	ADARB2	ATACseq consensus peak at TSS
108	ADCY2	ATACseq consensus peak at TSS
109	ADCY3	ATACseq consensus peak at TSS
112	ADCY6	ATACseq consensus peak at TSS
114	ADCY8	ATACseq consensus peak at TSS
117	ADCYAP1R1	ATACseq consensus peak at TSS
118	ADD1	ATACseq consensus peak at TSS
119	ADD2	ATACseq consensus peak at TSS
120	ADD3	ATACseq consensus peak at TSS
128	ADH5	ATACseq consensus peak at TSS
132	ADK	ATACseq consensus peak at TSS
133	ADM	ATACseq consensus peak at TSS
134	ADORA1	ATACseq consensus peak at TSS
142	PARP1	ATACseq consensus peak at TSS
143	PARP4	ATACseq consensus peak at TSS
146	ADRA1D	ATACseq consensus peak at TSS
147	ADRA1B	ATACseq consensus peak at TSS
148	ADRA1A	ATACseq consensus peak at TSS
150	ADRA2A	ATACseq consensus peak at TSS
152	ADRA2C	ATACseq consensus peak at TSS
153	ADRB1	ATACseq consensus peak at TSS
154	ADRB2	ATACseq consensus peak at TSS
157	GRK3	ATACseq consensus peak at TSS
158	ADSL	ATACseq consensus peak at TSS
159	ADSS2	ATACseq consensus peak at TSS
161	AP2A2	ATACseq consensus peak at TSS
162	AP1B1	ATACseq consensus peak at TSS
163	AP2B1	ATACseq consensus peak at TSS
164	AP1G1	ATACseq consensus peak at TSS
172	AFG3L1P	ATACseq consensus peak at TSS
175	AGA	ATACseq consensus peak at TSS
178	AGL	ATACseq consensus peak at TSS
182	JAG1	ATACseq consensus peak at TSS
191	AHCY	ATACseq consensus peak at TSS
196	AHR	ATACseq consensus peak at TSS
202	CRYBG1	ATACseq consensus peak at TSS
203	AK1	ATACseq consensus peak at TSS
204	AK2	ATACseq consensus peak at TSS
205	AK4	ATACseq consensus peak at TSS
207	AKT1	ATACseq consensus peak at TSS
208	AKT2	ATACseq consensus peak at TSS
210	ALAD	ATACseq consensus peak at TSS
211	ALAS1	ATACseq consensus peak at TSS
214	ALCAM	ATACseq consensus peak at TSS
215	ABCD1	ATACseq consensus peak at TSS
217	ALDH2	ATACseq consensus peak at TSS
219	ALDH1B1	ATACseq consensus peak at TSS
223	ALDH9A1	ATACseq consensus peak at TSS
224	ALDH3A2	ATACseq consensus peak at TSS
225	ABCD2	ATACseq consensus peak at TSS
226	ALDOA	ATACseq consensus peak at TSS
230	ALDOC	ATACseq consensus peak at TSS
231	AKR1B1	ATACseq consensus peak at TSS
238	ALK	ATACseq consensus peak at TSS
262	AMD1	ATACseq consensus peak at TSS
267	AMFR	ATACseq consensus peak at TSS
271	AMPD2	ATACseq consensus peak at TSS
272	AMPD3	ATACseq consensus peak at TSS
273	AMPH	ATACseq consensus peak at TSS
274	BIN1	ATACseq consensus peak at TSS
283	ANG	ATACseq consensus peak at TSS
286	ANK1	ATACseq consensus peak at TSS
287	ANK2	ATACseq consensus peak at TSS
288	ANK3	ATACseq consensus peak at TSS
291	SLC25A4	ATACseq consensus peak at TSS
292	SLC25A5	ATACseq consensus peak at TSS
304	ANXA2P2	ATACseq consensus peak at TSS
306	ANXA3	ATACseq consensus peak at TSS
307	ANXA4	ATACseq consensus peak at TSS
308	ANXA5	ATACseq consensus peak at TSS
309	ANXA6	ATACseq consensus peak at TSS
310	ANXA7	ATACseq consensus peak at TSS
311	ANXA11	ATACseq consensus peak at TSS
313	AOAH	ATACseq consensus peak at TSS
316	AOX1	ATACseq consensus peak at TSS
317	APAF1	ATACseq consensus peak at TSS
318	NUDT2	ATACseq consensus peak at TSS
320	APBA1	ATACseq consensus peak at TSS
321	APBA2	ATACseq consensus peak at TSS
322	APBB1	ATACseq consensus peak at TSS
323	APBB2	ATACseq consensus peak at TSS
324	APC	ATACseq consensus peak at TSS
327	APEH	ATACseq consensus peak at TSS
328	APEX1	ATACseq consensus peak at TSS
329	BIRC2	ATACseq consensus peak at TSS
330	BIRC3	ATACseq consensus peak at TSS
331	XIAP	ATACseq consensus peak at TSS
334	APLP2	ATACseq consensus peak at TSS
351	APP	ATACseq consensus peak at TSS
353	APRT	ATACseq consensus peak at TSS
355	FAS	ATACseq consensus peak at TSS
357	SHROOM2	ATACseq consensus peak at TSS
361	AQP4	ATACseq consensus peak at TSS
369	ARAF	ATACseq consensus peak at TSS
372	ARCN1	ATACseq consensus peak at TSS
373	TRIM23	ATACseq consensus peak at TSS
374	AREG	ATACseq consensus peak at TSS
375	ARF1	ATACseq consensus peak at TSS
377	ARF3	ATACseq consensus peak at TSS
378	ARF4	ATACseq consensus peak at TSS
379	ARL4D	ATACseq consensus peak at TSS
381	ARF5	ATACseq consensus peak at TSS
382	ARF6	ATACseq consensus peak at TSS
384	ARG2	ATACseq consensus peak at TSS
387	RHOA	ATACseq consensus peak at TSS
388	RHOB	ATACseq consensus peak at TSS
390	RND3	ATACseq consensus peak at TSS
391	RHOG	ATACseq consensus peak at TSS
392	ARHGAP1	ATACseq consensus peak at TSS
394	ARHGAP5	ATACseq consensus peak at TSS
395	ARHGAP6	ATACseq consensus peak at TSS
396	ARHGDIA	ATACseq consensus peak at TSS
400	ARL1	ATACseq consensus peak at TSS
402	ARL2	ATACseq consensus peak at TSS
403	ARL3	ATACseq consensus peak at TSS
405	ARNT	ATACseq consensus peak at TSS
406	ARNTL	ATACseq consensus peak at TSS
408	ARRB1	ATACseq consensus peak at TSS
409	ARRB2	ATACseq consensus peak at TSS
410	ARSA	ATACseq consensus peak at TSS
411	ARSB	ATACseq consensus peak at TSS
412	STS	ATACseq consensus peak at TSS
414	ARSD	ATACseq consensus peak at TSS
416	ARSF	ATACseq consensus peak at TSS
421	ARVCF	ATACseq consensus peak at TSS
427	ASAH1	ATACseq consensus peak at TSS
435	ASL	ATACseq consensus peak at TSS
439	GET3	ATACseq consensus peak at TSS
440	ASNS	ATACseq consensus peak at TSS
444	ASPH	ATACseq consensus peak at TSS
445	ASS1	ATACseq consensus peak at TSS
460	ASTN1	ATACseq consensus peak at TSS
463	ZFHX3	ATACseq consensus peak at TSS
466	ATF1	ATACseq consensus peak at TSS
467	ATF3	ATACseq consensus peak at TSS
468	ATF4	ATACseq consensus peak at TSS
471	ATIC	ATACseq consensus peak at TSS
472	ATM	ATACseq consensus peak at TSS
473	RERE	ATACseq consensus peak at TSS
475	ATOX1	ATACseq consensus peak at TSS
476	ATP1A1	ATACseq consensus peak at TSS
478	ATP1A3	ATACseq consensus peak at TSS
481	ATP1B1	ATACseq consensus peak at TSS
482	ATP1B2	ATACseq consensus peak at TSS
483	ATP1B3	ATACseq consensus peak at TSS
487	ATP2A1	ATACseq consensus peak at TSS
488	ATP2A2	ATACseq consensus peak at TSS
490	ATP2B1	ATACseq consensus peak at TSS
492	ATP2B3	ATACseq consensus peak at TSS
498	ATP5F1A	ATACseq consensus peak at TSS
501	ALDH7A1	ATACseq consensus peak at TSS
506	ATP5F1B	ATACseq consensus peak at TSS
509	ATP5F1C	ATACseq consensus peak at TSS
514	ATP5F1E	ATACseq consensus peak at TSS
515	ATP5PB	ATACseq consensus peak at TSS
516	ATP5MC1	ATACseq consensus peak at TSS
517	ATP5MC2	ATACseq consensus peak at TSS
518	ATP5MC3	ATACseq consensus peak at TSS
521	ATP5ME	ATACseq consensus peak at TSS
522	ATP5PF	ATACseq consensus peak at TSS
523	ATP6V1A	ATACseq consensus peak at TSS
526	ATP6V1B2	ATACseq consensus peak at TSS
527	ATP6V0C	ATACseq consensus peak at TSS
528	ATP6V1C1	ATACseq consensus peak at TSS
529	ATP6V1E1	ATACseq consensus peak at TSS
533	ATP6V0B	ATACseq consensus peak at TSS
534	ATP6V1G2	ATACseq consensus peak at TSS
535	ATP6V0A1	ATACseq consensus peak at TSS
537	ATP6AP1	ATACseq consensus peak at TSS
538	ATP7A	ATACseq consensus peak at TSS
539	ATP5PO	ATACseq consensus peak at TSS
540	ATP7B	ATACseq consensus peak at TSS
545	ATR	ATACseq consensus peak at TSS
546	ATRX	ATACseq consensus peak at TSS
547	KIF1A	ATACseq consensus peak at TSS
549	AUH	ATACseq consensus peak at TSS
550	AUP1	ATACseq consensus peak at TSS
567	B2M	ATACseq consensus peak at TSS
571	BACH1	ATACseq consensus peak at TSS
572	BAD	ATACseq consensus peak at TSS
573	BAG1	ATACseq consensus peak at TSS
576	ADGRB2	ATACseq consensus peak at TSS
577	ADGRB3	ATACseq consensus peak at TSS
578	BAK1	ATACseq consensus peak at TSS
580	BARD1	ATACseq consensus peak at TSS
581	BAX	ATACseq consensus peak at TSS
583	BBS2	ATACseq consensus peak at TSS
585	BBS4	ATACseq consensus peak at TSS
586	BCAT1	ATACseq consensus peak at TSS
590	BCHE	ATACseq consensus peak at TSS
594	BCKDHB	ATACseq consensus peak at TSS
596	BCL2	ATACseq consensus peak at TSS
598	BCL2L1	ATACseq consensus peak at TSS
604	BCL6	ATACseq consensus peak at TSS
605	BCL7A	ATACseq consensus peak at TSS
607	BCL9	ATACseq consensus peak at TSS
613	BCR	ATACseq consensus peak at TSS
617	BCS1L	ATACseq consensus peak at TSS
618	BCYRN1	ATACseq consensus peak at TSS
622	BDH1	ATACseq consensus peak at TSS
624	BDKRB2	ATACseq consensus peak at TSS
631	BFSP1	ATACseq consensus peak at TSS
636	BICD1	ATACseq consensus peak at TSS
641	BLM	ATACseq consensus peak at TSS
644	BLVRA	ATACseq consensus peak at TSS
645	BLVRB	ATACseq consensus peak at TSS
649	BMP1	ATACseq consensus peak at TSS
650	BMP2	ATACseq consensus peak at TSS
652	BMP4	ATACseq consensus peak at TSS
654	BMP6	ATACseq consensus peak at TSS
657	BMPR1A	ATACseq consensus peak at TSS
658	BMPR1B	ATACseq consensus peak at TSS
659	BMPR2	ATACseq consensus peak at TSS
661	POLR3D	ATACseq consensus peak at TSS
662	BNIP1	ATACseq consensus peak at TSS
663	BNIP2	ATACseq consensus peak at TSS
664	BNIP3	ATACseq consensus peak at TSS
665	BNIP3L	ATACseq consensus peak at TSS
667	DST	ATACseq consensus peak at TSS
669	BPGM	ATACseq consensus peak at TSS
670	BPHL	ATACseq consensus peak at TSS
673	BRAF	ATACseq consensus peak at TSS
675	BRCA2	ATACseq consensus peak at TSS
678	ZFP36L2	ATACseq consensus peak at TSS
682	BSG	ATACseq consensus peak at TSS
685	BTC	ATACseq consensus peak at TSS
686	BTD	ATACseq consensus peak at TSS
688	KLF5	ATACseq consensus peak at TSS
689	BTF3	ATACseq consensus peak at TSS
694	BTG1	ATACseq consensus peak at TSS
695	BTK	ATACseq consensus peak at TSS
699	BUB1	ATACseq consensus peak at TSS
701	BUB1B	ATACseq consensus peak at TSS
705	BYSL	ATACseq consensus peak at TSS
708	C1QBP	ATACseq consensus peak at TSS
710	SERPING1	ATACseq consensus peak at TSS
717	C2	ATACseq consensus peak at TSS
726	CAPN5	ATACseq consensus peak at TSS
727	C5	ATACseq consensus peak at TSS
734	OSGIN2	ATACseq consensus peak at TSS
738	VPS51	ATACseq consensus peak at TSS
741	ZNHIT2	ATACseq consensus peak at TSS
744	MPPED2	ATACseq consensus peak at TSS
746	TMEM258	ATACseq consensus peak at TSS
747	DAGLA	ATACseq consensus peak at TSS
753	LDLRAD4	ATACseq consensus peak at TSS
754	PTTG1IP	ATACseq consensus peak at TSS
755	CFAP410	ATACseq consensus peak at TSS
757	TMEM50B	ATACseq consensus peak at TSS
760	CA2	ATACseq consensus peak at TSS
761	CA3	ATACseq consensus peak at TSS
767	CA8	ATACseq consensus peak at TSS
770	CA11	ATACseq consensus peak at TSS
775	CACNA1C	ATACseq consensus peak at TSS
776	CACNA1D	ATACseq consensus peak at TSS
780	DDR1	ATACseq consensus peak at TSS
781	CACNA2D1	ATACseq consensus peak at TSS
783	CACNB2	ATACseq consensus peak at TSS
784	CACNB3	ATACseq consensus peak at TSS
785	CACNB4	ATACseq consensus peak at TSS
790	CAD	ATACseq consensus peak at TSS
793	CALB1	ATACseq consensus peak at TSS
797	CALCB	ATACseq consensus peak at TSS
800	CALD1	ATACseq consensus peak at TSS
801	CALM1	ATACseq consensus peak at TSS
805	CALM2	ATACseq consensus peak at TSS
808	CALM3	ATACseq consensus peak at TSS
811	CALR	ATACseq consensus peak at TSS
813	CALU	ATACseq consensus peak at TSS
814	CAMK4	ATACseq consensus peak at TSS
815	CAMK2A	ATACseq consensus peak at TSS
816	CAMK2B	ATACseq consensus peak at TSS
817	CAMK2D	ATACseq consensus peak at TSS
818	CAMK2G	ATACseq consensus peak at TSS
819	CAMLG	ATACseq consensus peak at TSS
821	CANX	ATACseq consensus peak at TSS
822	CAPG	ATACseq consensus peak at TSS
824	CAPN2	ATACseq consensus peak at TSS
826	CAPNS1	ATACseq consensus peak at TSS
829	CAPZA1	ATACseq consensus peak at TSS
830	CAPZA2	ATACseq consensus peak at TSS
831	CAST	ATACseq consensus peak at TSS
832	CAPZB	ATACseq consensus peak at TSS
833	CARS1	ATACseq consensus peak at TSS
835	CASP2	ATACseq consensus peak at TSS
836	CASP3	ATACseq consensus peak at TSS
839	CASP6	ATACseq consensus peak at TSS
840	CASP7	ATACseq consensus peak at TSS
842	CASP9	ATACseq consensus peak at TSS
860	RUNX2	ATACseq consensus peak at TSS
861	RUNX1	ATACseq consensus peak at TSS
862	RUNX1T1	ATACseq consensus peak at TSS
863	CBFA2T3	ATACseq consensus peak at TSS
865	CBFB	ATACseq consensus peak at TSS
867	CBL	ATACseq consensus peak at TSS
868	CBLB	ATACseq consensus peak at TSS
869	CBLN1	ATACseq consensus peak at TSS
871	SERPINH1	ATACseq consensus peak at TSS
873	CBR1	ATACseq consensus peak at TSS
874	CBR3	ATACseq consensus peak at TSS
883	KYAT1	ATACseq consensus peak at TSS
886	CCKAR	ATACseq consensus peak at TSS
887	CCKBR	ATACseq consensus peak at TSS
889	KRIT1	ATACseq consensus peak at TSS
890	CCNA2	ATACseq consensus peak at TSS
891	CCNB1	ATACseq consensus peak at TSS
892	CCNC	ATACseq consensus peak at TSS
896	CCND3	ATACseq consensus peak at TSS
898	CCNE1	ATACseq consensus peak at TSS
899	CCNF	ATACseq consensus peak at TSS
900	CCNG1	ATACseq consensus peak at TSS
901	CCNG2	ATACseq consensus peak at TSS
902	CCNH	ATACseq consensus peak at TSS
904	CCNT1	ATACseq consensus peak at TSS
905	CCNT2	ATACseq consensus peak at TSS
908	CCT6A	ATACseq consensus peak at TSS
912	CD1D	ATACseq consensus peak at TSS
925	CD8A	ATACseq consensus peak at TSS
929	CD14	ATACseq consensus peak at TSS
938	CD24P4	ATACseq consensus peak at TSS
949	SCARB1	ATACseq consensus peak at TSS
950	SCARB2	ATACseq consensus peak at TSS
955	ENTPD6	ATACseq consensus peak at TSS
956	ENTPD3	ATACseq consensus peak at TSS
957	ENTPD5	ATACseq consensus peak at TSS
961	CD47	ATACseq consensus peak at TSS
965	CD58	ATACseq consensus peak at TSS
966	CD59	ATACseq consensus peak at TSS
967	CD63	ATACseq consensus peak at TSS
983	CDK1	ATACseq consensus peak at TSS
987	LRBA	ATACseq consensus peak at TSS
988	CDC5L	ATACseq consensus peak at TSS
989	SEPTIN7	ATACseq consensus peak at TSS
990	CDC6	ATACseq consensus peak at TSS
991	CDC20	ATACseq consensus peak at TSS
993	CDC25A	ATACseq consensus peak at TSS
994	CDC25B	ATACseq consensus peak at TSS
995	CDC25C	ATACseq consensus peak at TSS
996	CDC27	ATACseq consensus peak at TSS
997	CDC34	ATACseq consensus peak at TSS
998	CDC42	ATACseq consensus peak at TSS
1000	CDH2	ATACseq consensus peak at TSS
1002	CDH4	ATACseq consensus peak at TSS
1004	CDH6	ATACseq consensus peak at TSS
1005	CDH7	ATACseq consensus peak at TSS
1006	CDH8	ATACseq consensus peak at TSS
1007	CDH9	ATACseq consensus peak at TSS
1008	CDH10	ATACseq consensus peak at TSS
1009	CDH11	ATACseq consensus peak at TSS
1010	CDH12	ATACseq consensus peak at TSS
1012	CDH13	ATACseq consensus peak at TSS
1016	CDH18	ATACseq consensus peak at TSS
1019	CDK4	ATACseq consensus peak at TSS
1020	CDK5	ATACseq consensus peak at TSS
1021	CDK6	ATACseq consensus peak at TSS
1022	CDK7	ATACseq consensus peak at TSS
1024	CDK8	ATACseq consensus peak at TSS
1025	CDK9	ATACseq consensus peak at TSS
1027	CDKN1B	ATACseq consensus peak at TSS
1028	CDKN1C	ATACseq consensus peak at TSS
1029	CDKN2A	ATACseq consensus peak at TSS
1030	CDKN2B	ATACseq consensus peak at TSS
1031	CDKN2C	ATACseq consensus peak at TSS
1032	CDKN2D	ATACseq consensus peak at TSS
1033	CDKN3	ATACseq consensus peak at TSS
1036	CDO1	ATACseq consensus peak at TSS
1039	CDR2	ATACseq consensus peak at TSS
1040	CDS1	ATACseq consensus peak at TSS
1047	CLGN	ATACseq consensus peak at TSS
1050	CEBPA	ATACseq consensus peak at TSS
1051	CEBPB	ATACseq consensus peak at TSS
1052	CEBPD	ATACseq consensus peak at TSS
1054	CEBPG	ATACseq consensus peak at TSS
1058	CENPA	ATACseq consensus peak at TSS
1059	CENPB	ATACseq consensus peak at TSS
1060	CENPC	ATACseq consensus peak at TSS
1062	CENPE	ATACseq consensus peak at TSS
1063	CENPF	ATACseq consensus peak at TSS
1069	CETN2	ATACseq consensus peak at TSS
1070	CETN3	ATACseq consensus peak at TSS
1072	CFL1	ATACseq consensus peak at TSS
1073	CFL2	ATACseq consensus peak at TSS
1075	CTSC	ATACseq consensus peak at TSS
1102	RCBTB2	ATACseq consensus peak at TSS
1104	RCC1	ATACseq consensus peak at TSS
1105	CHD1	ATACseq consensus peak at TSS
1106	CHD2	ATACseq consensus peak at TSS
1108	CHD4	ATACseq consensus peak at TSS
1111	CHEK1	ATACseq consensus peak at TSS
1112	FOXN3	ATACseq consensus peak at TSS
1113	CHGA	ATACseq consensus peak at TSS
1114	CHGB	ATACseq consensus peak at TSS
1119	CHKA	ATACseq consensus peak at TSS
1120	CHKB	ATACseq consensus peak at TSS
1121	CHM	ATACseq consensus peak at TSS
1122	CHML	ATACseq consensus peak at TSS
1123	CHN1	ATACseq consensus peak at TSS
1124	CHN2	ATACseq consensus peak at TSS
1128	CHRM1	ATACseq consensus peak at TSS
1129	CHRM2	ATACseq consensus peak at TSS
1130	LYST	ATACseq consensus peak at TSS
1131	CHRM3	ATACseq consensus peak at TSS
1133	CHRM5	ATACseq consensus peak at TSS
1136	CHRNA3	ATACseq consensus peak at TSS
1139	CHRNA7	ATACseq consensus peak at TSS
1141	CHRNB2	ATACseq consensus peak at TSS
1147	CHUK	ATACseq consensus peak at TSS
1152	CKB	ATACseq consensus peak at TSS
1153	CIRBP	ATACseq consensus peak at TSS
1155	TBCB	ATACseq consensus peak at TSS
1161	ERCC8	ATACseq consensus peak at TSS
1163	CKS1B	ATACseq consensus peak at TSS
1164	CKS2	ATACseq consensus peak at TSS
1173	AP2M1	ATACseq consensus peak at TSS
1174	AP1S1	ATACseq consensus peak at TSS
1175	AP2S1	ATACseq consensus peak at TSS
1176	AP3S1	ATACseq consensus peak at TSS
1181	CLCN2	ATACseq consensus peak at TSS
1182	CLCN3	ATACseq consensus peak at TSS
1184	CLCN5	ATACseq consensus peak at TSS
1185	CLCN6	ATACseq consensus peak at TSS
1191	CLU	ATACseq consensus peak at TSS
1195	CLK1	ATACseq consensus peak at TSS
1196	CLK2	ATACseq consensus peak at TSS
1198	CLK3	ATACseq consensus peak at TSS
1200	TPP1	ATACseq consensus peak at TSS
1201	CLN3	ATACseq consensus peak at TSS
1203	CLN5	ATACseq consensus peak at TSS
1207	CLNS1A	ATACseq consensus peak at TSS
1209	CLPTM1	ATACseq consensus peak at TSS
1211	CLTA	ATACseq consensus peak at TSS
1212	CLTB	ATACseq consensus peak at TSS
1213	CLTC	ATACseq consensus peak at TSS
1236	CCR7	ATACseq consensus peak at TSS
1258	CNGB1	ATACseq consensus peak at TSS
1259	CNGA1	ATACseq consensus peak at TSS
1262	CNGA4	ATACseq consensus peak at TSS
1263	PLK3	ATACseq consensus peak at TSS
1266	CNN3	ATACseq consensus peak at TSS
1267	CNP	ATACseq consensus peak at TSS
1268	CNR1	ATACseq consensus peak at TSS
1271	CNTFR	ATACseq consensus peak at TSS
1272	CNTN1	ATACseq consensus peak at TSS
1280	COL2A1	ATACseq consensus peak at TSS
1285	COL4A3	ATACseq consensus peak at TSS
1286	COL4A4	ATACseq consensus peak at TSS
1301	COL11A1	ATACseq consensus peak at TSS
1310	COL19A1	ATACseq consensus peak at TSS
1312	COMT	ATACseq consensus peak at TSS
1314	COPA	ATACseq consensus peak at TSS
1315	COPB1	ATACseq consensus peak at TSS
1316	KLF6	ATACseq consensus peak at TSS
1317	SLC31A1	ATACseq consensus peak at TSS
1318	SLC31A2	ATACseq consensus peak at TSS
1326	MAP3K8	ATACseq consensus peak at TSS
1327	COX4I1	ATACseq consensus peak at TSS
1329	COX5B	ATACseq consensus peak at TSS
1337	COX6A1	ATACseq consensus peak at TSS
1340	COX6B1	ATACseq consensus peak at TSS
1345	COX6C	ATACseq consensus peak at TSS
1347	COX7A2	ATACseq consensus peak at TSS
1349	COX7B	ATACseq consensus peak at TSS
1350	COX7C	ATACseq consensus peak at TSS
1351	COX8A	ATACseq consensus peak at TSS
1352	COX10	ATACseq consensus peak at TSS
1353	COX11	ATACseq consensus peak at TSS
1355	COX15	ATACseq consensus peak at TSS
1362	CPD	ATACseq consensus peak at TSS
1363	CPE	ATACseq consensus peak at TSS
1371	CPOX	ATACseq consensus peak at TSS
1376	CPT2	ATACseq consensus peak at TSS
1382	CRABP2	ATACseq consensus peak at TSS
1384	CRAT	ATACseq consensus peak at TSS
1385	CREB1	ATACseq consensus peak at TSS
1386	ATF2	ATACseq consensus peak at TSS
1387	CREBBP	ATACseq consensus peak at TSS
1388	ATF6B	ATACseq consensus peak at TSS
1389	CREBL2	ATACseq consensus peak at TSS
1390	CREM	ATACseq consensus peak at TSS
1392	CRH	ATACseq consensus peak at TSS
1395	CRHR2	ATACseq consensus peak at TSS
1398	CRK	ATACseq consensus peak at TSS
1399	CRKL	ATACseq consensus peak at TSS
1400	CRMP1	ATACseq consensus peak at TSS
1407	CRY1	ATACseq consensus peak at TSS
1408	CRY2	ATACseq consensus peak at TSS
1410	CRYAB	ATACseq consensus peak at TSS
1416	CRYBB2P1	ATACseq consensus peak at TSS
1421	CRYGD	ATACseq consensus peak at TSS
1429	CRYZ	ATACseq consensus peak at TSS
1431	CS	ATACseq consensus peak at TSS
1432	MAPK14	ATACseq consensus peak at TSS
1434	CSE1L	ATACseq consensus peak at TSS
1445	CSK	ATACseq consensus peak at TSS
1452	CSNK1A1	ATACseq consensus peak at TSS
1453	CSNK1D	ATACseq consensus peak at TSS
1454	CSNK1E	ATACseq consensus peak at TSS
1455	CSNK1G2	ATACseq consensus peak at TSS
1456	CSNK1G3	ATACseq consensus peak at TSS
1457	CSNK2A1	ATACseq consensus peak at TSS
1465	CSRP1	ATACseq consensus peak at TSS
1468	SLC25A10	ATACseq consensus peak at TSS
1476	CSTB	ATACseq consensus peak at TSS
1477	CSTF1	ATACseq consensus peak at TSS
1478	CSTF2	ATACseq consensus peak at TSS
1479	CSTF3	ATACseq consensus peak at TSS
1486	CTBS	ATACseq consensus peak at TSS
1487	CTBP1	ATACseq consensus peak at TSS
1488	CTBP2	ATACseq consensus peak at TSS
1489	CTF1	ATACseq consensus peak at TSS
1490	CCN2	ATACseq consensus peak at TSS
1491	CTH	ATACseq consensus peak at TSS
1495	CTNNA1	ATACseq consensus peak at TSS
1496	CTNNA2	ATACseq consensus peak at TSS
1497	CTNS	ATACseq consensus peak at TSS
1499	CTNNB1	ATACseq consensus peak at TSS
1500	CTNND1	ATACseq consensus peak at TSS
1501	CTNND2	ATACseq consensus peak at TSS
1503	CTPS1	ATACseq consensus peak at TSS
1508	CTSB	ATACseq consensus peak at TSS
1509	CTSD	ATACseq consensus peak at TSS
1512	CTSH	ATACseq consensus peak at TSS
1514	CTSL	ATACseq consensus peak at TSS
1519	CTSO	ATACseq consensus peak at TSS
1525	CXADR	ATACseq consensus peak at TSS
1528	CYB5A	ATACseq consensus peak at TSS
1534	CYB561	ATACseq consensus peak at TSS
1537	CYC1	ATACseq consensus peak at TSS
1540	CYLD	ATACseq consensus peak at TSS
1595	CYP51A1	ATACseq consensus peak at TSS
1600	DAB1	ATACseq consensus peak at TSS
1601	DAB2	ATACseq consensus peak at TSS
1603	DAD1	ATACseq consensus peak at TSS
1604	CD55	ATACseq consensus peak at TSS
1605	DAG1	ATACseq consensus peak at TSS
1607	DGKB	ATACseq consensus peak at TSS
1608	DGKG	ATACseq consensus peak at TSS
1609	DGKQ	ATACseq consensus peak at TSS
1611	DAP	ATACseq consensus peak at TSS
1612	DAPK1	ATACseq consensus peak at TSS
1613	DAPK3	ATACseq consensus peak at TSS
1615	DARS1	ATACseq consensus peak at TSS
1616	DAXX	ATACseq consensus peak at TSS
1620	BRINP1	ATACseq consensus peak at TSS
1622	DBI	ATACseq consensus peak at TSS
1628	DBP	ATACseq consensus peak at TSS
1629	DBT	ATACseq consensus peak at TSS
1630	DCC	ATACseq consensus peak at TSS
1632	ECI1	ATACseq consensus peak at TSS
1633	DCK	ATACseq consensus peak at TSS
1635	DCTD	ATACseq consensus peak at TSS
1636	ACE	ATACseq consensus peak at TSS
1638	DCT	ATACseq consensus peak at TSS
1639	DCTN1	ATACseq consensus peak at TSS
1642	DDB1	ATACseq consensus peak at TSS
1643	DDB2	ATACseq consensus peak at TSS
1645	AKR1C1	ATACseq consensus peak at TSS
1646	AKR1C2	ATACseq consensus peak at TSS
1647	GADD45A	ATACseq consensus peak at TSS
1649	DDIT3	ATACseq consensus peak at TSS
1650	DDOST	ATACseq consensus peak at TSS
1653	DDX1	ATACseq consensus peak at TSS
1654	DDX3X	ATACseq consensus peak at TSS
1655	DDX5	ATACseq consensus peak at TSS
1656	DDX6	ATACseq consensus peak at TSS
1657	DMXL1	ATACseq consensus peak at TSS
1659	DHX8	ATACseq consensus peak at TSS
1660	DHX9	ATACseq consensus peak at TSS
1662	DDX10	ATACseq consensus peak at TSS
1663	DDX11	ATACseq consensus peak at TSS
1665	DHX15	ATACseq consensus peak at TSS
1666	DECR1	ATACseq consensus peak at TSS
1676	DFFA	ATACseq consensus peak at TSS
1677	DFFB	ATACseq consensus peak at TSS
1678	TIMM8A	ATACseq consensus peak at TSS
1687	GSDME	ATACseq consensus peak at TSS
1690	COCH	ATACseq consensus peak at TSS
1716	DGUOK	ATACseq consensus peak at TSS
1717	DHCR7	ATACseq consensus peak at TSS
1718	DHCR24	ATACseq consensus peak at TSS
1723	DHODH	ATACseq consensus peak at TSS
1725	DHPS	ATACseq consensus peak at TSS
1727	CYB5R3	ATACseq consensus peak at TSS
1728	NQO1	ATACseq consensus peak at TSS
1729	DIAPH1	ATACseq consensus peak at TSS
1730	DIAPH2	ATACseq consensus peak at TSS
1736	DKC1	ATACseq consensus peak at TSS
1737	DLAT	ATACseq consensus peak at TSS
1738	DLD	ATACseq consensus peak at TSS
1739	DLG1	ATACseq consensus peak at TSS
1740	DLG2	ATACseq consensus peak at TSS
1741	DLG3	ATACseq consensus peak at TSS
1742	DLG4	ATACseq consensus peak at TSS
1743	DLST	ATACseq consensus peak at TSS
1745	DLX1	ATACseq consensus peak at TSS
1746	DLX2	ATACseq consensus peak at TSS
1749	DLX5	ATACseq consensus peak at TSS
1750	DLX6	ATACseq consensus peak at TSS
1756	DMD	ATACseq consensus peak at TSS
1759	DNM1	ATACseq consensus peak at TSS
1762	DMWD	ATACseq consensus peak at TSS
1763	DNA2	ATACseq consensus peak at TSS
1767	DNAH5	ATACseq consensus peak at TSS
1768	DNAH6	ATACseq consensus peak at TSS
1770	DNAH9	ATACseq consensus peak at TSS
1773	DNASE1	ATACseq consensus peak at TSS
1778	DYNC1H1	ATACseq consensus peak at TSS
1780	DYNC1I1	ATACseq consensus peak at TSS
1781	DYNC1I2	ATACseq consensus peak at TSS
1783	DYNC1LI2	ATACseq consensus peak at TSS
1785	DNM2	ATACseq consensus peak at TSS
1786	DNMT1	ATACseq consensus peak at TSS
1787	TRDMT1	ATACseq consensus peak at TSS
1788	DNMT3A	ATACseq consensus peak at TSS
1789	DNMT3B	ATACseq consensus peak at TSS
1795	DOCK3	ATACseq consensus peak at TSS
1797	DXO	ATACseq consensus peak at TSS
1798	DPAGT1	ATACseq consensus peak at TSS
1801	DPH1	ATACseq consensus peak at TSS
1802	DPH2	ATACseq consensus peak at TSS
1804	DPP6	ATACseq consensus peak at TSS
1806	DPYD	ATACseq consensus peak at TSS
1808	DPYSL2	ATACseq consensus peak at TSS
1809	DPYSL3	ATACseq consensus peak at TSS
1810	DR1	ATACseq consensus peak at TSS
1812	DRD1	ATACseq consensus peak at TSS
1816	DRD5	ATACseq consensus peak at TSS
1819	DRG2	ATACseq consensus peak at TSS
1821	DRP2	ATACseq consensus peak at TSS
1824	DSC2	ATACseq consensus peak at TSS
1826	DSCAM	ATACseq consensus peak at TSS
1827	RCAN1	ATACseq consensus peak at TSS
1831	TSC22D3	ATACseq consensus peak at TSS
1836	SLC26A2	ATACseq consensus peak at TSS
1837	DTNA	ATACseq consensus peak at TSS
1838	DTNB	ATACseq consensus peak at TSS
1839	HBEGF	ATACseq consensus peak at TSS
1840	DTX1	ATACseq consensus peak at TSS
1841	DTYMK	ATACseq consensus peak at TSS
1843	DUSP1	ATACseq consensus peak at TSS
1845	DUSP3	ATACseq consensus peak at TSS
1846	DUSP4	ATACseq consensus peak at TSS
1847	DUSP5	ATACseq consensus peak at TSS
1848	DUSP6	ATACseq consensus peak at TSS
1850	DUSP8	ATACseq consensus peak at TSS
1854	DUT	ATACseq consensus peak at TSS
1855	DVL1	ATACseq consensus peak at TSS
1857	DVL3	ATACseq consensus peak at TSS
1859	DYRK1A	ATACseq consensus peak at TSS
1861	TOR1A	ATACseq consensus peak at TSS
1869	E2F1	ATACseq consensus peak at TSS
1871	E2F3	ATACseq consensus peak at TSS
1874	E2F4	ATACseq consensus peak at TSS
1875	E2F5	ATACseq consensus peak at TSS
1876	E2F6	ATACseq consensus peak at TSS
1877	E4F1	ATACseq consensus peak at TSS
1889	ECE1	ATACseq consensus peak at TSS
1891	ECH1	ATACseq consensus peak at TSS
1892	ECHS1	ATACseq consensus peak at TSS
1894	ECT2	ATACseq consensus peak at TSS
1906	EDN1	ATACseq consensus peak at TSS
1910	EDNRB	ATACseq consensus peak at TSS
1911	PHC1	ATACseq consensus peak at TSS
1912	PHC2	ATACseq consensus peak at TSS
1915	EEF1A1	ATACseq consensus peak at TSS
1933	EEF1B2	ATACseq consensus peak at TSS
1936	EEF1D	ATACseq consensus peak at TSS
1937	EEF1G	ATACseq consensus peak at TSS
1939	EIF2D	ATACseq consensus peak at TSS
1944	EFNA3	ATACseq consensus peak at TSS
1946	EFNA5	ATACseq consensus peak at TSS
1947	EFNB1	ATACseq consensus peak at TSS
1948	EFNB2	ATACseq consensus peak at TSS
1950	EGF	ATACseq consensus peak at TSS
1951	CELSR3	ATACseq consensus peak at TSS
1952	CELSR2	ATACseq consensus peak at TSS
1953	MEGF6	ATACseq consensus peak at TSS
1954	MEGF8	ATACseq consensus peak at TSS
1955	MEGF9	ATACseq consensus peak at TSS
1958	EGR1	ATACseq consensus peak at TSS
1961	EGR4	ATACseq consensus peak at TSS
1964	EIF1AX	ATACseq consensus peak at TSS
1965	EIF2S1	ATACseq consensus peak at TSS
1967	EIF2B1	ATACseq consensus peak at TSS
1968	EIF2S3	ATACseq consensus peak at TSS
1973	EIF4A1	ATACseq consensus peak at TSS
1974	EIF4A2	ATACseq consensus peak at TSS
1975	EIF4B	ATACseq consensus peak at TSS
1977	EIF4E	ATACseq consensus peak at TSS
1978	EIF4EBP1	ATACseq consensus peak at TSS
1979	EIF4EBP2	ATACseq consensus peak at TSS
1982	EIF4G2	ATACseq consensus peak at TSS
1983	EIF5	ATACseq consensus peak at TSS
1984	EIF5A	ATACseq consensus peak at TSS
1992	SERPINB1	ATACseq consensus peak at TSS
1993	ELAVL2	ATACseq consensus peak at TSS
1996	ELAVL4	ATACseq consensus peak at TSS
1997	ELF1	ATACseq consensus peak at TSS
1998	ELF2	ATACseq consensus peak at TSS
2002	ELK1	ATACseq consensus peak at TSS
2005	ELK4	ATACseq consensus peak at TSS
2009	EML1	ATACseq consensus peak at TSS
2010	EMD	ATACseq consensus peak at TSS
2011	MARK2	ATACseq consensus peak at TSS
2017	CTTN	ATACseq consensus peak at TSS
2021	ENDOG	ATACseq consensus peak at TSS
2023	ENO1	ATACseq consensus peak at TSS
2026	ENO2	ATACseq consensus peak at TSS
2028	ENPEP	ATACseq consensus peak at TSS
2029	ENSA	ATACseq consensus peak at TSS
2030	SLC29A1	ATACseq consensus peak at TSS
2033	EP300	ATACseq consensus peak at TSS
2035	EPB41	ATACseq consensus peak at TSS
2036	EPB41L1	ATACseq consensus peak at TSS
2037	EPB41L2	ATACseq consensus peak at TSS
2039	DMTN	ATACseq consensus peak at TSS
2040	STOM	ATACseq consensus peak at TSS
2042	EPHA3	ATACseq consensus peak at TSS
2043	EPHA4	ATACseq consensus peak at TSS
2044	EPHA5	ATACseq consensus peak at TSS
2045	EPHA7	ATACseq consensus peak at TSS
2047	EPHB1	ATACseq consensus peak at TSS
2048	EPHB2	ATACseq consensus peak at TSS
2049	EPHB3	ATACseq consensus peak at TSS
2051	EPHB6	ATACseq consensus peak at TSS
2052	EPHX1	ATACseq consensus peak at TSS
2053	EPHX2	ATACseq consensus peak at TSS
2054	STX2	ATACseq consensus peak at TSS
2055	CLN8	ATACseq consensus peak at TSS
2058	EPRS1	ATACseq consensus peak at TSS
2059	EPS8	ATACseq consensus peak at TSS
2060	EPS15	ATACseq consensus peak at TSS
2064	ERBB2	ATACseq consensus peak at TSS
2066	ERBB4	ATACseq consensus peak at TSS
2067	ERCC1	ATACseq consensus peak at TSS
2068	ERCC2	ATACseq consensus peak at TSS
2071	ERCC3	ATACseq consensus peak at TSS
2072	ERCC4	ATACseq consensus peak at TSS
2073	ERCC5	ATACseq consensus peak at TSS
2074	ERCC6	ATACseq consensus peak at TSS
2079	ERH	ATACseq consensus peak at TSS
2081	ERN1	ATACseq consensus peak at TSS
2086	ERV3-1	ATACseq consensus peak at TSS
2098	ESD	ATACseq consensus peak at TSS
2100	ESR2	ATACseq consensus peak at TSS
2101	ESRRA	ATACseq consensus peak at TSS
2104	ESRRG	ATACseq consensus peak at TSS
2107	ETF1	ATACseq consensus peak at TSS
2108	ETFA	ATACseq consensus peak at TSS
2110	ETFDH	ATACseq consensus peak at TSS
2113	ETS1	ATACseq consensus peak at TSS
2114	ETS2	ATACseq consensus peak at TSS
2115	ETV1	ATACseq consensus peak at TSS
2117	ETV3	ATACseq consensus peak at TSS
2119	ETV5	ATACseq consensus peak at TSS
2120	ETV6	ATACseq consensus peak at TSS
2130	EWSR1	ATACseq consensus peak at TSS
2131	EXT1	ATACseq consensus peak at TSS
2132	EXT2	ATACseq consensus peak at TSS
2134	EXTL1	ATACseq consensus peak at TSS
2135	EXTL2	ATACseq consensus peak at TSS
2137	EXTL3	ATACseq consensus peak at TSS
2138	EYA1	ATACseq consensus peak at TSS
2140	EYA3	ATACseq consensus peak at TSS
2146	EZH2	ATACseq consensus peak at TSS
2153	F5	ATACseq consensus peak at TSS
2166	FAAH	ATACseq consensus peak at TSS
2170	FABP3	ATACseq consensus peak at TSS
2171	FABP5	ATACseq consensus peak at TSS
2172	FABP6	ATACseq consensus peak at TSS
2173	FABP7	ATACseq consensus peak at TSS
2175	FANCA	ATACseq consensus peak at TSS
2176	FANCC	ATACseq consensus peak at TSS
2177	FANCD2	ATACseq consensus peak at TSS
2180	ACSL1	ATACseq consensus peak at TSS
2181	ACSL3	ATACseq consensus peak at TSS
2182	ACSL4	ATACseq consensus peak at TSS
2184	FAH	ATACseq consensus peak at TSS
2185	PTK2B	ATACseq consensus peak at TSS
2186	BPTF	ATACseq consensus peak at TSS
2187	FANCB	ATACseq consensus peak at TSS
2188	FANCF	ATACseq consensus peak at TSS
2189	FANCG	ATACseq consensus peak at TSS
2193	FARSA	ATACseq consensus peak at TSS
2194	FASN	ATACseq consensus peak at TSS
2195	FAT1	ATACseq consensus peak at TSS
2200	FBN1	ATACseq consensus peak at TSS
2201	FBN2	ATACseq consensus peak at TSS
2202	EFEMP1	ATACseq consensus peak at TSS
2218	FKTN	ATACseq consensus peak at TSS
2222	FDFT1	ATACseq consensus peak at TSS
2224	FDPS	ATACseq consensus peak at TSS
2230	FDX1	ATACseq consensus peak at TSS
2232	FDXR	ATACseq consensus peak at TSS
2235	FECH	ATACseq consensus peak at TSS
2237	FEN1	ATACseq consensus peak at TSS
2241	FER	ATACseq consensus peak at TSS
2245	FGD1	ATACseq consensus peak at TSS
2246	FGF1	ATACseq consensus peak at TSS
2247	FGF2	ATACseq consensus peak at TSS
2250	FGF5	ATACseq consensus peak at TSS
2254	FGF9	ATACseq consensus peak at TSS
2255	FGF10	ATACseq consensus peak at TSS
2257	FGF12	ATACseq consensus peak at TSS
2258	FGF13	ATACseq consensus peak at TSS
2259	FGF14	ATACseq consensus peak at TSS
2260	FGFR1	ATACseq consensus peak at TSS
2262	GPC5	ATACseq consensus peak at TSS
2263	FGFR2	ATACseq consensus peak at TSS
2271	FH	ATACseq consensus peak at TSS
2272	FHIT	ATACseq consensus peak at TSS
2273	FHL1	ATACseq consensus peak at TSS
2274	FHL2	ATACseq consensus peak at TSS
2280	FKBP1A	ATACseq consensus peak at TSS
2281	FKBP1B	ATACseq consensus peak at TSS
2286	FKBP2	ATACseq consensus peak at TSS
2287	FKBP3	ATACseq consensus peak at TSS
2288	FKBP4	ATACseq consensus peak at TSS
2290	FOXG1	ATACseq consensus peak at TSS
2305	FOXM1	ATACseq consensus peak at TSS
2308	FOXO1	ATACseq consensus peak at TSS
2309	FOXO3	ATACseq consensus peak at TSS
2310	FOXO3B	ATACseq consensus peak at TSS
2314	FLII	ATACseq consensus peak at TSS
2317	FLNB	ATACseq consensus peak at TSS
2319	FLOT2	ATACseq consensus peak at TSS
2322	FLT3	ATACseq consensus peak at TSS
2329	FMO4	ATACseq consensus peak at TSS
2332	FMR1	ATACseq consensus peak at TSS
2334	AFF2	ATACseq consensus peak at TSS
2339	FNTA	ATACseq consensus peak at TSS
2342	FNTB	ATACseq consensus peak at TSS
2346	FOLH1	ATACseq consensus peak at TSS
2353	FOS	ATACseq consensus peak at TSS
2355	FOSL2	ATACseq consensus peak at TSS
2356	FPGS	ATACseq consensus peak at TSS
2395	FXN	ATACseq consensus peak at TSS
2444	FRK	ATACseq consensus peak at TSS
2475	MTOR	ATACseq consensus peak at TSS
2483	FRG1	ATACseq consensus peak at TSS
2487	FRZB	ATACseq consensus peak at TSS
2491	CENPI	ATACseq consensus peak at TSS
2495	FTH1	ATACseq consensus peak at TSS
2512	FTL	ATACseq consensus peak at TSS
2517	FUCA1	ATACseq consensus peak at TSS
2519	FUCA2	ATACseq consensus peak at TSS
2521	FUS	ATACseq consensus peak at TSS
2526	FUT4	ATACseq consensus peak at TSS
2530	FUT8	ATACseq consensus peak at TSS
2531	KDSR	ATACseq consensus peak at TSS
2533	FYB1	ATACseq consensus peak at TSS
2534	FYN	ATACseq consensus peak at TSS
2537	IFI6	ATACseq consensus peak at TSS
2539	G6PD	ATACseq consensus peak at TSS
2542	SLC37A4	ATACseq consensus peak at TSS
2547	XRCC6	ATACseq consensus peak at TSS
2548	GAA	ATACseq consensus peak at TSS
2549	GAB1	ATACseq consensus peak at TSS
2550	GABBR1	ATACseq consensus peak at TSS
2551	GABPA	ATACseq consensus peak at TSS
2553	GABPB1	ATACseq consensus peak at TSS
2554	GABRA1	ATACseq consensus peak at TSS
2555	GABRA2	ATACseq consensus peak at TSS
2556	GABRA3	ATACseq consensus peak at TSS
2557	GABRA4	ATACseq consensus peak at TSS
2558	GABRA5	ATACseq consensus peak at TSS
2560	GABRB1	ATACseq consensus peak at TSS
2561	GABRB2	ATACseq consensus peak at TSS
2562	GABRB3	ATACseq consensus peak at TSS
2565	GABRG1	ATACseq consensus peak at TSS
2566	GABRG2	ATACseq consensus peak at TSS
2571	GAD1	ATACseq consensus peak at TSS
2572	GAD2	ATACseq consensus peak at TSS
2580	GAK	ATACseq consensus peak at TSS
2581	GALC	ATACseq consensus peak at TSS
2582	GALE	ATACseq consensus peak at TSS
2583	B4GALNT1	ATACseq consensus peak at TSS
2584	GALK1	ATACseq consensus peak at TSS
2585	GALK2	ATACseq consensus peak at TSS
2588	GALNS	ATACseq consensus peak at TSS
2589	GALNT1	ATACseq consensus peak at TSS
2590	GALNT2	ATACseq consensus peak at TSS
2592	GALT	ATACseq consensus peak at TSS
2595	GANC	ATACseq consensus peak at TSS
2597	GAPDH	ATACseq consensus peak at TSS
2617	GARS1	ATACseq consensus peak at TSS
2618	GART	ATACseq consensus peak at TSS
2619	GAS1	ATACseq consensus peak at TSS
2620	GAS2	ATACseq consensus peak at TSS
2621	GAS6	ATACseq consensus peak at TSS
2622	GAS8	ATACseq consensus peak at TSS
2628	GATM	ATACseq consensus peak at TSS
2629	GBA	ATACseq consensus peak at TSS
2630	GBAP1	ATACseq consensus peak at TSS
2631	NIPSNAP2	ATACseq consensus peak at TSS
2632	GBE1	ATACseq consensus peak at TSS
2639	GCDH	ATACseq consensus peak at TSS
2643	GCH1	ATACseq consensus peak at TSS
2644	GCHFR	ATACseq consensus peak at TSS
2647	BLOC1S1	ATACseq consensus peak at TSS
2649	NR6A1	ATACseq consensus peak at TSS
2650	GCNT1	ATACseq consensus peak at TSS
2651	GCNT2	ATACseq consensus peak at TSS
2653	GCSH	ATACseq consensus peak at TSS
2657	GDF1	ATACseq consensus peak at TSS
2661	GDF9	ATACseq consensus peak at TSS
2665	GDI2	ATACseq consensus peak at TSS
2669	GEM	ATACseq consensus peak at TSS
2671	GFER	ATACseq consensus peak at TSS
2673	GFPT1	ATACseq consensus peak at TSS
2674	GFRA1	ATACseq consensus peak at TSS
2675	GFRA2	ATACseq consensus peak at TSS
2677	GGCX	ATACseq consensus peak at TSS
2683	B4GALT1	ATACseq consensus peak at TSS
2686	GGT7	ATACseq consensus peak at TSS
2690	GHR	ATACseq consensus peak at TSS
2693	GHSR	ATACseq consensus peak at TSS
2710	GK	ATACseq consensus peak at TSS
2717	GLA	ATACseq consensus peak at TSS
2720	GLB1	ATACseq consensus peak at TSS
2729	GCLC	ATACseq consensus peak at TSS
2730	GCLM	ATACseq consensus peak at TSS
2731	GLDC	ATACseq consensus peak at TSS
2733	GLE1	ATACseq consensus peak at TSS
2734	GLG1	ATACseq consensus peak at TSS
2736	GLI2	ATACseq consensus peak at TSS
2737	GLI3	ATACseq consensus peak at TSS
2738	GLI4	ATACseq consensus peak at TSS
2739	GLO1	ATACseq consensus peak at TSS
2743	GLRB	ATACseq consensus peak at TSS
2744	GLS	ATACseq consensus peak at TSS
2745	GLRX	ATACseq consensus peak at TSS
2746	GLUD1	ATACseq consensus peak at TSS
2749	GLUD1P3	ATACseq consensus peak at TSS
2752	GLUL	ATACseq consensus peak at TSS
2760	GM2A	ATACseq consensus peak at TSS
2762	GMDS	ATACseq consensus peak at TSS
2764	GMFB	ATACseq consensus peak at TSS
2766	GMPR	ATACseq consensus peak at TSS
2767	GNA11	ATACseq consensus peak at TSS
2768	GNA12	ATACseq consensus peak at TSS
2770	GNAI1	ATACseq consensus peak at TSS
2771	GNAI2	ATACseq consensus peak at TSS
2773	GNAI3	ATACseq consensus peak at TSS
2774	GNAL	ATACseq consensus peak at TSS
2775	GNAO1	ATACseq consensus peak at TSS
2776	GNAQ	ATACseq consensus peak at TSS
2778	GNAS	ATACseq consensus peak at TSS
2781	GNAZ	ATACseq consensus peak at TSS
2783	GNB2	ATACseq consensus peak at TSS
2785	GNG3	ATACseq consensus peak at TSS
2786	GNG4	ATACseq consensus peak at TSS
2787	GNG5	ATACseq consensus peak at TSS
2790	GNG10	ATACseq consensus peak at TSS
2794	GNL1	ATACseq consensus peak at TSS
2799	GNS	ATACseq consensus peak at TSS
2800	GOLGA1	ATACseq consensus peak at TSS
2801	GOLGA2	ATACseq consensus peak at TSS
2802	GOLGA3	ATACseq consensus peak at TSS
2803	GOLGA4	ATACseq consensus peak at TSS
2804	GOLGB1	ATACseq consensus peak at TSS
2805	GOT1	ATACseq consensus peak at TSS
2806	GOT2	ATACseq consensus peak at TSS
2820	GPD2	ATACseq consensus peak at TSS
2821	GPI	ATACseq consensus peak at TSS
2822	GPLD1	ATACseq consensus peak at TSS
2823	GPM6A	ATACseq consensus peak at TSS
2824	GPM6B	ATACseq consensus peak at TSS
2827	GPR3	ATACseq consensus peak at TSS
2830	GPR6	ATACseq consensus peak at TSS
2834	PRLHR	ATACseq consensus peak at TSS
2835	GPR12	ATACseq consensus peak at TSS
2842	GPR19	ATACseq consensus peak at TSS
2844	GPR21	ATACseq consensus peak at TSS
2845	GPR22	ATACseq consensus peak at TSS
2850	GPR27	ATACseq consensus peak at TSS
2861	GPR37	ATACseq consensus peak at TSS
2863	GPR39	ATACseq consensus peak at TSS
2868	GRK4	ATACseq consensus peak at TSS
2869	GRK5	ATACseq consensus peak at TSS
2870	GRK6	ATACseq consensus peak at TSS
2872	MKNK2	ATACseq consensus peak at TSS
2874	GPS2	ATACseq consensus peak at TSS
2876	GPX1	ATACseq consensus peak at TSS
2878	GPX3	ATACseq consensus peak at TSS
2879	GPX4	ATACseq consensus peak at TSS
2882	GPX7	ATACseq consensus peak at TSS
2885	GRB2	ATACseq consensus peak at TSS
2887	GRB10	ATACseq consensus peak at TSS
2888	GRB14	ATACseq consensus peak at TSS
2890	GRIA1	ATACseq consensus peak at TSS
2891	GRIA2	ATACseq consensus peak at TSS
2893	GRIA4	ATACseq consensus peak at TSS
2894	GRID1	ATACseq consensus peak at TSS
2895	GRID2	ATACseq consensus peak at TSS
2896	GRN	ATACseq consensus peak at TSS
2897	GRIK1	ATACseq consensus peak at TSS
2898	GRIK2	ATACseq consensus peak at TSS
2899	GRIK3	ATACseq consensus peak at TSS
2900	GRIK4	ATACseq consensus peak at TSS
2902	GRIN1	ATACseq consensus peak at TSS
2903	GRIN2A	ATACseq consensus peak at TSS
2904	GRIN2B	ATACseq consensus peak at TSS
2908	NR3C1	ATACseq consensus peak at TSS
2911	GRM1	ATACseq consensus peak at TSS
2913	GRM3	ATACseq consensus peak at TSS
2915	GRM5	ATACseq consensus peak at TSS
2917	GRM7	ATACseq consensus peak at TSS
2918	GRM8	ATACseq consensus peak at TSS
2920	CXCL2	ATACseq consensus peak at TSS
2921	CXCL3	ATACseq consensus peak at TSS
2923	PDIA3	ATACseq consensus peak at TSS
2925	GRPR	ATACseq consensus peak at TSS
2926	GRSF1	ATACseq consensus peak at TSS
2931	GSK3A	ATACseq consensus peak at TSS
2932	GSK3B	ATACseq consensus peak at TSS
2934	GSN	ATACseq consensus peak at TSS
2935	GSPT1	ATACseq consensus peak at TSS
2936	GSR	ATACseq consensus peak at TSS
2937	GSS	ATACseq consensus peak at TSS
2941	GSTA4	ATACseq consensus peak at TSS
2946	GSTM2	ATACseq consensus peak at TSS
2948	GSTM4	ATACseq consensus peak at TSS
2954	GSTZ1	ATACseq consensus peak at TSS
2956	MSH6	ATACseq consensus peak at TSS
2957	GTF2A1	ATACseq consensus peak at TSS
2958	GTF2A2	ATACseq consensus peak at TSS
2959	GTF2B	ATACseq consensus peak at TSS
2960	GTF2E1	ATACseq consensus peak at TSS
2961	GTF2E2	ATACseq consensus peak at TSS
2962	GTF2F1	ATACseq consensus peak at TSS
2963	GTF2F2	ATACseq consensus peak at TSS
2965	GTF2H1	ATACseq consensus peak at TSS
2967	GTF2H3	ATACseq consensus peak at TSS
2968	GTF2H4	ATACseq consensus peak at TSS
2969	GTF2I	ATACseq consensus peak at TSS
2971	GTF3A	ATACseq consensus peak at TSS
2972	BRF1	ATACseq consensus peak at TSS
2975	GTF3C1	ATACseq consensus peak at TSS
2976	GTF3C2	ATACseq consensus peak at TSS
2977	GUCY1A2	ATACseq consensus peak at TSS
2982	GUCY1A1	ATACseq consensus peak at TSS
2983	GUCY1B1	ATACseq consensus peak at TSS
2987	GUK1	ATACseq consensus peak at TSS
2990	GUSB	ATACseq consensus peak at TSS
2992	GYG1	ATACseq consensus peak at TSS
2994	GYPB	ATACseq consensus peak at TSS
2997	GYS1	ATACseq consensus peak at TSS
3005	H1-0	ATACseq consensus peak at TSS
3006	H1-2	ATACseq consensus peak at TSS
3007	H1-3	ATACseq consensus peak at TSS
3008	H1-4	ATACseq consensus peak at TSS
3012	H2AC8	ATACseq consensus peak at TSS
3013	H2AC7	ATACseq consensus peak at TSS
3014	H2AX	ATACseq consensus peak at TSS
3015	H2AZ1	ATACseq consensus peak at TSS
3017	H2BC5	ATACseq consensus peak at TSS
3018	H2BC3	ATACseq consensus peak at TSS
3020	H3-3A	ATACseq consensus peak at TSS
3021	H3-3B	ATACseq consensus peak at TSS
3028	HSD17B10	ATACseq consensus peak at TSS
3029	HAGH	ATACseq consensus peak at TSS
3030	HADHA	ATACseq consensus peak at TSS
3032	HADHB	ATACseq consensus peak at TSS
3033	HADH	ATACseq consensus peak at TSS
3035	HARS1	ATACseq consensus peak at TSS
3052	HCCS	ATACseq consensus peak at TSS
3054	HCFC1	ATACseq consensus peak at TSS
3064	HTT	ATACseq consensus peak at TSS
3065	HDAC1	ATACseq consensus peak at TSS
3066	HDAC2	ATACseq consensus peak at TSS
3068	HDGF	ATACseq consensus peak at TSS
3069	HDLBP	ATACseq consensus peak at TSS
3070	HELLS	ATACseq consensus peak at TSS
3073	HEXA	ATACseq consensus peak at TSS
3074	HEXB	ATACseq consensus peak at TSS
3084	NRG1	ATACseq consensus peak at TSS
3091	HIF1A	ATACseq consensus peak at TSS
3092	HIP1	ATACseq consensus peak at TSS
3093	UBE2K	ATACseq consensus peak at TSS
3094	HINT1	ATACseq consensus peak at TSS
3097	HIVEP2	ATACseq consensus peak at TSS
3098	HK1	ATACseq consensus peak at TSS
3104	ZBTB48	ATACseq consensus peak at TSS
3105	HLA-A	ATACseq consensus peak at TSS
3107	HLA-C	ATACseq consensus peak at TSS
3116	HLA-DPB2	ATACseq consensus peak at TSS
3131	HLF	ATACseq consensus peak at TSS
3134	HLA-F	ATACseq consensus peak at TSS
3139	HLA-L	ATACseq consensus peak at TSS
3140	MR1	ATACseq consensus peak at TSS
3141	HLCS	ATACseq consensus peak at TSS
3145	HMBS	ATACseq consensus peak at TSS
3146	HMGB1	ATACseq consensus peak at TSS
3148	HMGB2	ATACseq consensus peak at TSS
3149	HMGB3	ATACseq consensus peak at TSS
3150	HMGN1	ATACseq consensus peak at TSS
3151	HMGN2	ATACseq consensus peak at TSS
3155	HMGCL	ATACseq consensus peak at TSS
3156	HMGCR	ATACseq consensus peak at TSS
3157	HMGCS1	ATACseq consensus peak at TSS
3159	HMGA1	ATACseq consensus peak at TSS
3161	HMMR	ATACseq consensus peak at TSS
3163	HMOX2	ATACseq consensus peak at TSS
3164	NR4A1	ATACseq consensus peak at TSS
3175	ONECUT1	ATACseq consensus peak at TSS
3176	HNMT	ATACseq consensus peak at TSS
3177	SLC29A2	ATACseq consensus peak at TSS
3178	HNRNPA1	ATACseq consensus peak at TSS
3181	HNRNPA2B1	ATACseq consensus peak at TSS
3182	HNRNPAB	ATACseq consensus peak at TSS
3183	HNRNPC	ATACseq consensus peak at TSS
3184	HNRNPD	ATACseq consensus peak at TSS
3185	HNRNPF	ATACseq consensus peak at TSS
3187	HNRNPH1	ATACseq consensus peak at TSS
3188	HNRNPH2	ATACseq consensus peak at TSS
3189	HNRNPH3	ATACseq consensus peak at TSS
3190	HNRNPK	ATACseq consensus peak at TSS
3191	HNRNPL	ATACseq consensus peak at TSS
3192	HNRNPU	ATACseq consensus peak at TSS
3241	HPCAL1	ATACseq consensus peak at TSS
3242	HPD	ATACseq consensus peak at TSS
3248	HPGD	ATACseq consensus peak at TSS
3251	HPRT1	ATACseq consensus peak at TSS
3257	HPS1	ATACseq consensus peak at TSS
3265	HRAS	ATACseq consensus peak at TSS
3267	AGFG1	ATACseq consensus peak at TSS
3268	AGFG2	ATACseq consensus peak at TSS
3274	HRH2	ATACseq consensus peak at TSS
3275	PRMT2	ATACseq consensus peak at TSS
3276	PRMT1	ATACseq consensus peak at TSS
3281	HSBP1	ATACseq consensus peak at TSS
3295	HSD17B4	ATACseq consensus peak at TSS
3297	HSF1	ATACseq consensus peak at TSS
3298	HSF2	ATACseq consensus peak at TSS
3299	HSF4	ATACseq consensus peak at TSS
3300	DNAJB2	ATACseq consensus peak at TSS
3301	DNAJA1	ATACseq consensus peak at TSS
3303	HSPA1A	ATACseq consensus peak at TSS
3304	HSPA1B	ATACseq consensus peak at TSS
3305	HSPA1L	ATACseq consensus peak at TSS
3306	HSPA2	ATACseq consensus peak at TSS
3308	HSPA4	ATACseq consensus peak at TSS
3309	HSPA5	ATACseq consensus peak at TSS
3310	HSPA6	ATACseq consensus peak at TSS
3312	HSPA8	ATACseq consensus peak at TSS
3313	HSPA9	ATACseq consensus peak at TSS
3315	HSPB1	ATACseq consensus peak at TSS
3320	HSP90AA1	ATACseq consensus peak at TSS
3321	IGSF3	ATACseq consensus peak at TSS
3326	HSP90AB1	ATACseq consensus peak at TSS
3329	HSPD1	ATACseq consensus peak at TSS
3336	HSPE1	ATACseq consensus peak at TSS
3337	DNAJB1	ATACseq consensus peak at TSS
3338	DNAJC4	ATACseq consensus peak at TSS
3344	FOXN2	ATACseq consensus peak at TSS
3351	HTR1B	ATACseq consensus peak at TSS
3354	HTR1E	ATACseq consensus peak at TSS
3356	HTR2A	ATACseq consensus peak at TSS
3361	HTR5A	ATACseq consensus peak at TSS
3363	HTR7	ATACseq consensus peak at TSS
3364	HUS1	ATACseq consensus peak at TSS
3376	IARS1	ATACseq consensus peak at TSS
3382	ICA1	ATACseq consensus peak at TSS
3396	MRPL58	ATACseq consensus peak at TSS
3397	ID1	ATACseq consensus peak at TSS
3398	ID2	ATACseq consensus peak at TSS
3400	ID4	ATACseq consensus peak at TSS
3416	IDE	ATACseq consensus peak at TSS
3417	IDH1	ATACseq consensus peak at TSS
3418	IDH2	ATACseq consensus peak at TSS
3419	IDH3A	ATACseq consensus peak at TSS
3420	IDH3B	ATACseq consensus peak at TSS
3421	IDH3G	ATACseq consensus peak at TSS
3422	IDI1	ATACseq consensus peak at TSS
3423	IDS	ATACseq consensus peak at TSS
3425	IDUA	ATACseq consensus peak at TSS
3428	IFI16	ATACseq consensus peak at TSS
3433	IFIT2	ATACseq consensus peak at TSS
3434	IFIT1	ATACseq consensus peak at TSS
3437	IFIT3	ATACseq consensus peak at TSS
3454	IFNAR1	ATACseq consensus peak at TSS
3455	IFNAR2	ATACseq consensus peak at TSS
3459	IFNGR1	ATACseq consensus peak at TSS
3460	IFNGR2	ATACseq consensus peak at TSS
3475	IFRD1	ATACseq consensus peak at TSS
3476	IGBP1	ATACseq consensus peak at TSS
3479	IGF1	ATACseq consensus peak at TSS
3480	IGF1R	ATACseq consensus peak at TSS
3482	IGF2R	ATACseq consensus peak at TSS
3484	IGFBP1	ATACseq consensus peak at TSS
3486	IGFBP3	ATACseq consensus peak at TSS
3487	IGFBP4	ATACseq consensus peak at TSS
3489	IGFBP6	ATACseq consensus peak at TSS
3490	IGFBP7	ATACseq consensus peak at TSS
3508	IGHMBP2	ATACseq consensus peak at TSS
3516	RBPJ	ATACseq consensus peak at TSS
3547	IGSF1	ATACseq consensus peak at TSS
3550	IK	ATACseq consensus peak at TSS
3551	IKBKB	ATACseq consensus peak at TSS
3556	IL1RAP	ATACseq consensus peak at TSS
3567	IL5	ATACseq consensus peak at TSS
3572	IL6ST	ATACseq consensus peak at TSS
3574	IL7	ATACseq consensus peak at TSS
3587	IL10RA	ATACseq consensus peak at TSS
3588	IL10RB	ATACseq consensus peak at TSS
3592	IL12A	ATACseq consensus peak at TSS
3600	IL15	ATACseq consensus peak at TSS
3601	IL15RA	ATACseq consensus peak at TSS
3607	FOXK2	ATACseq consensus peak at TSS
3608	ILF2	ATACseq consensus peak at TSS
3609	ILF3	ATACseq consensus peak at TSS
3611	ILK	ATACseq consensus peak at TSS
3612	IMPA1	ATACseq consensus peak at TSS
3614	IMPDH1	ATACseq consensus peak at TSS
3615	IMPDH2	ATACseq consensus peak at TSS
3619	INCENP	ATACseq consensus peak at TSS
3621	ING1	ATACseq consensus peak at TSS
3622	ING2	ATACseq consensus peak at TSS
3628	INPP1	ATACseq consensus peak at TSS
3631	INPP4A	ATACseq consensus peak at TSS
3632	INPP5A	ATACseq consensus peak at TSS
3633	INPP5B	ATACseq consensus peak at TSS
3638	INSIG1	ATACseq consensus peak at TSS
3642	INSM1	ATACseq consensus peak at TSS
3646	EIF3E	ATACseq consensus peak at TSS
3652	IPP	ATACseq consensus peak at TSS
3654	IRAK1	ATACseq consensus peak at TSS
3656	IRAK2	ATACseq consensus peak at TSS
3658	IREB2	ATACseq consensus peak at TSS
3659	IRF1	ATACseq consensus peak at TSS
3660	IRF2	ATACseq consensus peak at TSS
3667	IRS1	ATACseq consensus peak at TSS
3670	ISL1	ATACseq consensus peak at TSS
3672	ITGA1	ATACseq consensus peak at TSS
3673	ITGA2	ATACseq consensus peak at TSS
3675	ITGA3	ATACseq consensus peak at TSS
3679	ITGA7	ATACseq consensus peak at TSS
3685	ITGAV	ATACseq consensus peak at TSS
3688	ITGB1	ATACseq consensus peak at TSS
3692	EIF6	ATACseq consensus peak at TSS
3696	ITGB8	ATACseq consensus peak at TSS
3703	STT3A	ATACseq consensus peak at TSS
3705	ITPK1	ATACseq consensus peak at TSS
3708	ITPR1	ATACseq consensus peak at TSS
3709	ITPR2	ATACseq consensus peak at TSS
3712	IVD	ATACseq consensus peak at TSS
3714	JAG2	ATACseq consensus peak at TSS
3716	JAK1	ATACseq consensus peak at TSS
3717	JAK2	ATACseq consensus peak at TSS
3720	JARID2	ATACseq consensus peak at TSS
3725	JUN	ATACseq consensus peak at TSS
3726	JUNB	ATACseq consensus peak at TSS
3727	JUND	ATACseq consensus peak at TSS
3732	CD82	ATACseq consensus peak at TSS
3734	ANOS2P	ATACseq consensus peak at TSS
3735	KARS1	ATACseq consensus peak at TSS
3737	KCNA2	ATACseq consensus peak at TSS
3738	KCNA3	ATACseq consensus peak at TSS
3739	KCNA4	ATACseq consensus peak at TSS
3741	KCNA5	ATACseq consensus peak at TSS
3742	KCNA6	ATACseq consensus peak at TSS
3745	KCNB1	ATACseq consensus peak at TSS
3747	KCNC2	ATACseq consensus peak at TSS
3748	KCNC3	ATACseq consensus peak at TSS
3749	KCNC4	ATACseq consensus peak at TSS
3750	KCND1	ATACseq consensus peak at TSS
3751	KCND2	ATACseq consensus peak at TSS
3752	KCND3	ATACseq consensus peak at TSS
3754	KCNF1	ATACseq consensus peak at TSS
3756	KCNH1	ATACseq consensus peak at TSS
3757	KCNH2	ATACseq consensus peak at TSS
3759	KCNJ2	ATACseq consensus peak at TSS
3763	KCNJ6	ATACseq consensus peak at TSS
3765	KCNJ9	ATACseq consensus peak at TSS
3767	KCNJ11	ATACseq consensus peak at TSS
3768	KCNJ12	ATACseq consensus peak at TSS
3776	KCNK2	ATACseq consensus peak at TSS
3777	KCNK3	ATACseq consensus peak at TSS
3778	KCNMA1	ATACseq consensus peak at TSS
3781	KCNN2	ATACseq consensus peak at TSS
3782	KCNN3	ATACseq consensus peak at TSS
3786	KCNQ3	ATACseq consensus peak at TSS
3795	KHK	ATACseq consensus peak at TSS
3796	KIF2A	ATACseq consensus peak at TSS
3797	KIF3C	ATACseq consensus peak at TSS
3798	KIF5A	ATACseq consensus peak at TSS
3799	KIF5B	ATACseq consensus peak at TSS
3800	KIF5C	ATACseq consensus peak at TSS
3801	KIFC3	ATACseq consensus peak at TSS
3815	KIT	ATACseq consensus peak at TSS
3831	KLC1	ATACseq consensus peak at TSS
3832	KIF11	ATACseq consensus peak at TSS
3833	KIFC1	ATACseq consensus peak at TSS
3835	KIF22	ATACseq consensus peak at TSS
3836	KPNA1	ATACseq consensus peak at TSS
3837	KPNB1	ATACseq consensus peak at TSS
3838	KPNA2	ATACseq consensus peak at TSS
3839	KPNA3	ATACseq consensus peak at TSS
3840	KPNA4	ATACseq consensus peak at TSS
3841	KPNA5	ATACseq consensus peak at TSS
3842	TNPO1	ATACseq consensus peak at TSS
3845	KRAS	ATACseq consensus peak at TSS
3895	KTN1	ATACseq consensus peak at TSS
3899	AFF3	ATACseq consensus peak at TSS
3915	LAMC1	ATACseq consensus peak at TSS
3916	LAMP1	ATACseq consensus peak at TSS
3920	LAMP2	ATACseq consensus peak at TSS
3921	RPSA	ATACseq consensus peak at TSS
3925	STMN1	ATACseq consensus peak at TSS
3927	LASP1	ATACseq consensus peak at TSS
3930	LBR	ATACseq consensus peak at TSS
3939	LDHA	ATACseq consensus peak at TSS
3945	LDHB	ATACseq consensus peak at TSS
3953	LEPR	ATACseq consensus peak at TSS
3954	LETM1	ATACseq consensus peak at TSS
3955	LFNG	ATACseq consensus peak at TSS
3964	LGALS8	ATACseq consensus peak at TSS
3977	LIFR	ATACseq consensus peak at TSS
3978	LIG1	ATACseq consensus peak at TSS
3980	LIG3	ATACseq consensus peak at TSS
3981	LIG4	ATACseq consensus peak at TSS
3983	ABLIM1	ATACseq consensus peak at TSS
3984	LIMK1	ATACseq consensus peak at TSS
3985	LIMK2	ATACseq consensus peak at TSS
3987	LIMS1	ATACseq consensus peak at TSS
3988	LIPA	ATACseq consensus peak at TSS
3991	LIPE	ATACseq consensus peak at TSS
3992	FADS1	ATACseq consensus peak at TSS
3995	FADS3	ATACseq consensus peak at TSS
3996	LLGL1	ATACseq consensus peak at TSS
3998	LMAN1	ATACseq consensus peak at TSS
4000	LMNA	ATACseq consensus peak at TSS
4001	LMNB1	ATACseq consensus peak at TSS
4004	LMO1	ATACseq consensus peak at TSS
4005	LMO2	ATACseq consensus peak at TSS
4008	LMO7	ATACseq consensus peak at TSS
4012	LNPEP	ATACseq consensus peak at TSS
4013	VWA5A	ATACseq consensus peak at TSS
4015	LOX	ATACseq consensus peak at TSS
4026	LPP	ATACseq consensus peak at TSS
4034	LRCH4	ATACseq consensus peak at TSS
4037	LRP3	ATACseq consensus peak at TSS
4040	LRP6	ATACseq consensus peak at TSS
4043	LRPAP1	ATACseq consensus peak at TSS
4045	LSAMP	ATACseq consensus peak at TSS
4047	LSS	ATACseq consensus peak at TSS
4048	LTA4H	ATACseq consensus peak at TSS
4052	LTBP1	ATACseq consensus peak at TSS
4061	LY6E	ATACseq consensus peak at TSS
4074	M6PR	ATACseq consensus peak at TSS
4076	CAPRIN1	ATACseq consensus peak at TSS
4077	NBR1	ATACseq consensus peak at TSS
4084	MXD1	ATACseq consensus peak at TSS
4085	MAD2L1	ATACseq consensus peak at TSS
4086	SMAD1	ATACseq consensus peak at TSS
4087	SMAD2	ATACseq consensus peak at TSS
4089	SMAD4	ATACseq consensus peak at TSS
4090	SMAD5	ATACseq consensus peak at TSS
4093	SMAD9	ATACseq consensus peak at TSS
4094	MAF	ATACseq consensus peak at TSS
4116	MAGOH	ATACseq consensus peak at TSS
4117	MAK	ATACseq consensus peak at TSS
4121	MAN1A1	ATACseq consensus peak at TSS
4122	MAN2A2	ATACseq consensus peak at TSS
4123	MAN2C1	ATACseq consensus peak at TSS
4124	MAN2A1	ATACseq consensus peak at TSS
4126	MANBA	ATACseq consensus peak at TSS
4128	MAOA	ATACseq consensus peak at TSS
4129	MAOB	ATACseq consensus peak at TSS
4131	MAP1B	ATACseq consensus peak at TSS
4133	MAP2	ATACseq consensus peak at TSS
4134	MAP4	ATACseq consensus peak at TSS
4135	MAP6	ATACseq consensus peak at TSS
4137	MAPT	ATACseq consensus peak at TSS
4139	MARK1	ATACseq consensus peak at TSS
4140	MARK3	ATACseq consensus peak at TSS
4141	MARS1	ATACseq consensus peak at TSS
4144	MAT2A	ATACseq consensus peak at TSS
4147	MATN2	ATACseq consensus peak at TSS
4149	MAX	ATACseq consensus peak at TSS
4152	MBD1	ATACseq consensus peak at TSS
4154	MBNL1	ATACseq consensus peak at TSS
4155	MBP	ATACseq consensus peak at TSS
4160	MC4R	ATACseq consensus peak at TSS
4161	MC5R	ATACseq consensus peak at TSS
4163	MCC	ATACseq consensus peak at TSS
4168	MCF2	ATACseq consensus peak at TSS
4170	MCL1	ATACseq consensus peak at TSS
4171	MCM2	ATACseq consensus peak at TSS
4172	MCM3	ATACseq consensus peak at TSS
4173	MCM4	ATACseq consensus peak at TSS
4175	MCM6	ATACseq consensus peak at TSS
4176	MCM7	ATACseq consensus peak at TSS
4179	CD46	ATACseq consensus peak at TSS
4189	DNAJB9	ATACseq consensus peak at TSS
4190	MDH1	ATACseq consensus peak at TSS
4191	MDH2	ATACseq consensus peak at TSS
4193	MDM2	ATACseq consensus peak at TSS
4194	MDM4	ATACseq consensus peak at TSS
4199	ME1	ATACseq consensus peak at TSS
4200	ME2	ATACseq consensus peak at TSS
4201	MEA1	ATACseq consensus peak at TSS
4204	MECP2	ATACseq consensus peak at TSS
4205	MEF2A	ATACseq consensus peak at TSS
4207	BORCS8-MEF2B	ATACseq consensus peak at TSS
4208	MEF2C	ATACseq consensus peak at TSS
4209	MEF2D	ATACseq consensus peak at TSS
4211	MEIS1	ATACseq consensus peak at TSS
4214	MAP3K1	ATACseq consensus peak at TSS
4215	MAP3K3	ATACseq consensus peak at TSS
4216	MAP3K4	ATACseq consensus peak at TSS
4217	MAP3K5	ATACseq consensus peak at TSS
4218	RAB8A	ATACseq consensus peak at TSS
4221	MEN1	ATACseq consensus peak at TSS
4232	MEST	ATACseq consensus peak at TSS
4233	MET	ATACseq consensus peak at TSS
4234	METTL1	ATACseq consensus peak at TSS
4236	MFAP1	ATACseq consensus peak at TSS
4238	MFAP3	ATACseq consensus peak at TSS
4245	MGAT1	ATACseq consensus peak at TSS
4247	MGAT2	ATACseq consensus peak at TSS
4249	MGAT5	ATACseq consensus peak at TSS
4253	MIA2	ATACseq consensus peak at TSS
4254	KITLG	ATACseq consensus peak at TSS
4255	MGMT	ATACseq consensus peak at TSS
4258	MGST2	ATACseq consensus peak at TSS
4259	MGST3	ATACseq consensus peak at TSS
4281	MID1	ATACseq consensus peak at TSS
4282	MIF	ATACseq consensus peak at TSS
4285	MIPEP	ATACseq consensus peak at TSS
4286	MITF	ATACseq consensus peak at TSS
4287	ATXN3	ATACseq consensus peak at TSS
4289	MKLN1	ATACseq consensus peak at TSS
4291	MLF1	ATACseq consensus peak at TSS
4292	MLH1	ATACseq consensus peak at TSS
4293	MAP3K9	ATACseq consensus peak at TSS
4294	MAP3K10	ATACseq consensus peak at TSS
4298	MLLT1	ATACseq consensus peak at TSS
4299	AFF1	ATACseq consensus peak at TSS
4300	MLLT3	ATACseq consensus peak at TSS
4301	AFDN	ATACseq consensus peak at TSS
4306	NR3C2	ATACseq consensus peak at TSS
4311	MME	ATACseq consensus peak at TSS
4324	MMP15	ATACseq consensus peak at TSS
4325	MMP16	ATACseq consensus peak at TSS
4329	ALDH6A1	ATACseq consensus peak at TSS
4330	MN1	ATACseq consensus peak at TSS
4331	MNAT1	ATACseq consensus peak at TSS
4335	MNT	ATACseq consensus peak at TSS
4337	MOCS1	ATACseq consensus peak at TSS
4338	MOCS2	ATACseq consensus peak at TSS
4342	MOS	ATACseq consensus peak at TSS
4343	MOV10	ATACseq consensus peak at TSS
4345	CD200	ATACseq consensus peak at TSS
4350	MPG	ATACseq consensus peak at TSS
4351	MPI	ATACseq consensus peak at TSS
4354	MPP1	ATACseq consensus peak at TSS
4355	MPP2	ATACseq consensus peak at TSS
4357	MPST	ATACseq consensus peak at TSS
4358	MPV17	ATACseq consensus peak at TSS
4361	MRE11	ATACseq consensus peak at TSS
4430	MYO1B	ATACseq consensus peak at TSS
4436	MSH2	ATACseq consensus peak at TSS
4439	MSH5	ATACseq consensus peak at TSS
4440	MSI1	ATACseq consensus peak at TSS
4485	MST1	ATACseq consensus peak at TSS
4501	MT1X	ATACseq consensus peak at TSS
4502	MT2A	ATACseq consensus peak at TSS
4504	MT3	ATACseq consensus peak at TSS
4507	MTAP	ATACseq consensus peak at TSS
4520	MTF1	ATACseq consensus peak at TSS
4522	MTHFD1	ATACseq consensus peak at TSS
4524	MTHFR	ATACseq consensus peak at TSS
4528	MTIF2	ATACseq consensus peak at TSS
4534	MTM1	ATACseq consensus peak at TSS
4547	MTTP	ATACseq consensus peak at TSS
4548	MTR	ATACseq consensus peak at TSS
4552	MTRR	ATACseq consensus peak at TSS
4580	MTX1	ATACseq consensus peak at TSS
4591	TRIM37	ATACseq consensus peak at TSS
4594	MMUT	ATACseq consensus peak at TSS
4595	MUTYH	ATACseq consensus peak at TSS
4597	MVD	ATACseq consensus peak at TSS
4598	MVK	ATACseq consensus peak at TSS
4599	MX1	ATACseq consensus peak at TSS
4601	MXI1	ATACseq consensus peak at TSS
4602	MYB	ATACseq consensus peak at TSS
4603	MYBL1	ATACseq consensus peak at TSS
4609	MYC	ATACseq consensus peak at TSS
4610	MYCL	ATACseq consensus peak at TSS
4613	MYCN	ATACseq consensus peak at TSS
4627	MYH9	ATACseq consensus peak at TSS
4628	MYH10	ATACseq consensus peak at TSS
4636	MYL5	ATACseq consensus peak at TSS
4637	MYL6	ATACseq consensus peak at TSS
4642	MYO1D	ATACseq consensus peak at TSS
4643	MYO1E	ATACseq consensus peak at TSS
4644	MYO5A	ATACseq consensus peak at TSS
4646	MYO6	ATACseq consensus peak at TSS
4649	MYO9A	ATACseq consensus peak at TSS
4650	MYO9B	ATACseq consensus peak at TSS
4659	PPP1R12A	ATACseq consensus peak at TSS
4660	PPP1R12B	ATACseq consensus peak at TSS
4661	MYT1	ATACseq consensus peak at TSS
4664	NAB1	ATACseq consensus peak at TSS
4666	NACA	ATACseq consensus peak at TSS
4668	NAGA	ATACseq consensus peak at TSS
4669	NAGLU	ATACseq consensus peak at TSS
4670	HNRNPM	ATACseq consensus peak at TSS
4673	NAP1L1	ATACseq consensus peak at TSS
4674	NAP1L2	ATACseq consensus peak at TSS
4675	NAP1L3	ATACseq consensus peak at TSS
4676	NAP1L4	ATACseq consensus peak at TSS
4677	NARS1	ATACseq consensus peak at TSS
4678	NASP	ATACseq consensus peak at TSS
4681	NBL1	ATACseq consensus peak at TSS
4682	NUBP1	ATACseq consensus peak at TSS
4683	NBN	ATACseq consensus peak at TSS
4684	NCAM1	ATACseq consensus peak at TSS
4685	NCAM2	ATACseq consensus peak at TSS
4686	NCBP1	ATACseq consensus peak at TSS
4690	NCK1	ATACseq consensus peak at TSS
4691	NCL	ATACseq consensus peak at TSS
4692	NDN	ATACseq consensus peak at TSS
4694	NDUFA1	ATACseq consensus peak at TSS
4695	NDUFA2	ATACseq consensus peak at TSS
4696	NDUFA3	ATACseq consensus peak at TSS
4697	NDUFA4	ATACseq consensus peak at TSS
4698	NDUFA5	ATACseq consensus peak at TSS
4700	NDUFA6	ATACseq consensus peak at TSS
4701	NDUFA7	ATACseq consensus peak at TSS
4702	NDUFA8	ATACseq consensus peak at TSS
4704	NDUFA9	ATACseq consensus peak at TSS
4705	NDUFA10	ATACseq consensus peak at TSS
4706	NDUFAB1	ATACseq consensus peak at TSS
4707	NDUFB1	ATACseq consensus peak at TSS
4708	NDUFB2	ATACseq consensus peak at TSS
4709	NDUFB3	ATACseq consensus peak at TSS
4710	NDUFB4	ATACseq consensus peak at TSS
4711	NDUFB5	ATACseq consensus peak at TSS
4712	NDUFB6	ATACseq consensus peak at TSS
4713	NDUFB7	ATACseq consensus peak at TSS
4714	NDUFB8	ATACseq consensus peak at TSS
4715	NDUFB9	ATACseq consensus peak at TSS
4717	NDUFC1	ATACseq consensus peak at TSS
4718	NDUFC2	ATACseq consensus peak at TSS
4719	NDUFS1	ATACseq consensus peak at TSS
4720	NDUFS2	ATACseq consensus peak at TSS
4722	NDUFS3	ATACseq consensus peak at TSS
4723	NDUFV1	ATACseq consensus peak at TSS
4724	NDUFS4	ATACseq consensus peak at TSS
4725	NDUFS5	ATACseq consensus peak at TSS
4726	NDUFS6	ATACseq consensus peak at TSS
4728	NDUFS8	ATACseq consensus peak at TSS
4729	NDUFV2	ATACseq consensus peak at TSS
4731	NDUFV3	ATACseq consensus peak at TSS
4733	DRG1	ATACseq consensus peak at TSS
4734	NEDD4	ATACseq consensus peak at TSS
4735	SEPTIN2	ATACseq consensus peak at TSS
4736	RPL10A	ATACseq consensus peak at TSS
4738	NEDD8	ATACseq consensus peak at TSS
4739	NEDD9	ATACseq consensus peak at TSS
4741	NEFM	ATACseq consensus peak at TSS
4744	NEFH	ATACseq consensus peak at TSS
4745	NELL1	ATACseq consensus peak at TSS
4747	NEFL	ATACseq consensus peak at TSS
4750	NEK1	ATACseq consensus peak at TSS
4751	NEK2	ATACseq consensus peak at TSS
4752	NEK3	ATACseq consensus peak at TSS
4753	NELL2	ATACseq consensus peak at TSS
4756	NEO1	ATACseq consensus peak at TSS
4758	NEU1	ATACseq consensus peak at TSS
4763	NF1	ATACseq consensus peak at TSS
4771	NF2	ATACseq consensus peak at TSS
4773	NFATC2	ATACseq consensus peak at TSS
4774	NFIA	ATACseq consensus peak at TSS
4775	NFATC3	ATACseq consensus peak at TSS
4779	NFE2L1	ATACseq consensus peak at TSS
4780	NFE2L2	ATACseq consensus peak at TSS
4781	NFIB	ATACseq consensus peak at TSS
4783	NFIL3	ATACseq consensus peak at TSS
4790	NFKB1	ATACseq consensus peak at TSS
4792	NFKBIA	ATACseq consensus peak at TSS
4793	NFKBIB	ATACseq consensus peak at TSS
4794	NFKBIE	ATACseq consensus peak at TSS
4795	NFKBIL1	ATACseq consensus peak at TSS
4796	TONSL	ATACseq consensus peak at TSS
4798	NFRKB	ATACseq consensus peak at TSS
4799	NFX1	ATACseq consensus peak at TSS
4800	NFYA	ATACseq consensus peak at TSS
4801	NFYB	ATACseq consensus peak at TSS
4802	NFYC	ATACseq consensus peak at TSS
4803	NGF	ATACseq consensus peak at TSS
4810	NHS	ATACseq consensus peak at TSS
4814	NINJ1	ATACseq consensus peak at TSS
4817	NIT1	ATACseq consensus peak at TSS
4820	NKTR	ATACseq consensus peak at TSS
4824	NKX3-1	ATACseq consensus peak at TSS
4826	NNAT	ATACseq consensus peak at TSS
4828	NMB	ATACseq consensus peak at TSS
4829	NMBR	ATACseq consensus peak at TSS
4830	NME1	ATACseq consensus peak at TSS
4831	NME2	ATACseq consensus peak at TSS
4835	NQO2	ATACseq consensus peak at TSS
4836	NMT1	ATACseq consensus peak at TSS
4839	NOP2	ATACseq consensus peak at TSS
4841	NONO	ATACseq consensus peak at TSS
4848	CNOT2	ATACseq consensus peak at TSS
4849	CNOT3	ATACseq consensus peak at TSS
4850	CNOT4	ATACseq consensus peak at TSS
4852	NPY	ATACseq consensus peak at TSS
4853	NOTCH2	ATACseq consensus peak at TSS
4856	CCN3	ATACseq consensus peak at TSS
4857	NOVA1	ATACseq consensus peak at TSS
4860	PNP	ATACseq consensus peak at TSS
4862	NPAS2	ATACseq consensus peak at TSS
4863	NPAT	ATACseq consensus peak at TSS
4864	NPC1	ATACseq consensus peak at TSS
4867	NPHP1	ATACseq consensus peak at TSS
4869	NPM1	ATACseq consensus peak at TSS
4880	NPPC	ATACseq consensus peak at TSS
4885	NPTX2	ATACseq consensus peak at TSS
4886	NPY1R	ATACseq consensus peak at TSS
4887	NPY2R	ATACseq consensus peak at TSS
4889	NPY5R	ATACseq consensus peak at TSS
4891	SLC11A2	ATACseq consensus peak at TSS
4893	NRAS	ATACseq consensus peak at TSS
4897	NRCAM	ATACseq consensus peak at TSS
4898	NRDC	ATACseq consensus peak at TSS
4899	NRF1	ATACseq consensus peak at TSS
4900	NRGN	ATACseq consensus peak at TSS
4901	NRL	ATACseq consensus peak at TSS
4904	YBX1	ATACseq consensus peak at TSS
4907	NT5E	ATACseq consensus peak at TSS
4913	NTHL1	ATACseq consensus peak at TSS
4915	NTRK2	ATACseq consensus peak at TSS
4916	NTRK3	ATACseq consensus peak at TSS
4922	NTS	ATACseq consensus peak at TSS
4924	NUCB1	ATACseq consensus peak at TSS
4925	NUCB2	ATACseq consensus peak at TSS
4926	NUMA1	ATACseq consensus peak at TSS
4927	NUP88	ATACseq consensus peak at TSS
4928	NUP98	ATACseq consensus peak at TSS
4931	NVL	ATACseq consensus peak at TSS
4942	OAT	ATACseq consensus peak at TSS
4943	TBC1D25	ATACseq consensus peak at TSS
4946	OAZ1	ATACseq consensus peak at TSS
4947	OAZ2	ATACseq consensus peak at TSS
4952	OCRL	ATACseq consensus peak at TSS
4953	ODC1	ATACseq consensus peak at TSS
4957	ODF2	ATACseq consensus peak at TSS
4967	OGDH	ATACseq consensus peak at TSS
4968	OGG1	ATACseq consensus peak at TSS
4974	OMG	ATACseq consensus peak at TSS
4976	OPA1	ATACseq consensus peak at TSS
4978	OPCML	ATACseq consensus peak at TSS
4983	OPHN1	ATACseq consensus peak at TSS
4986	OPRK1	ATACseq consensus peak at TSS
4987	OPRL1	ATACseq consensus peak at TSS
4988	OPRM1	ATACseq consensus peak at TSS
4992	OR1F1	ATACseq consensus peak at TSS
4998	ORC1	ATACseq consensus peak at TSS
4999	ORC2	ATACseq consensus peak at TSS
5000	ORC4	ATACseq consensus peak at TSS
5001	ORC5	ATACseq consensus peak at TSS
5007	OSBP	ATACseq consensus peak at TSS
5018	OXA1L	ATACseq consensus peak at TSS
5019	OXCT1	ATACseq consensus peak at TSS
5021	OXTR	ATACseq consensus peak at TSS
5024	P2RX3	ATACseq consensus peak at TSS
5025	P2RX4	ATACseq consensus peak at TSS
5027	P2RX7	ATACseq consensus peak at TSS
5028	P2RY1	ATACseq consensus peak at TSS
5033	P4HA1	ATACseq consensus peak at TSS
5034	P4HB	ATACseq consensus peak at TSS
5036	PA2G4	ATACseq consensus peak at TSS
5037	PEBP1	ATACseq consensus peak at TSS
5045	FURIN	ATACseq consensus peak at TSS
5046	PCSK6	ATACseq consensus peak at TSS
5048	PAFAH1B1	ATACseq consensus peak at TSS
5049	PAFAH1B2	ATACseq consensus peak at TSS
5050	PAFAH1B3	ATACseq consensus peak at TSS
5051	PAFAH2	ATACseq consensus peak at TSS
5052	PRDX1	ATACseq consensus peak at TSS
5053	PAH	ATACseq consensus peak at TSS
5058	PAK1	ATACseq consensus peak at TSS
5062	PAK2	ATACseq consensus peak at TSS
5063	PAK3	ATACseq consensus peak at TSS
5066	PAM	ATACseq consensus peak at TSS
5067	CNTN3	ATACseq consensus peak at TSS
5071	PRKN	ATACseq consensus peak at TSS
5082	PDCL	ATACseq consensus peak at TSS
5087	PBX1	ATACseq consensus peak at TSS
5091	PC	ATACseq consensus peak at TSS
5092	PCBD1	ATACseq consensus peak at TSS
5094	PCBP2	ATACseq consensus peak at TSS
5095	PCCA	ATACseq consensus peak at TSS
5096	PCCB	ATACseq consensus peak at TSS
5097	PCDH1	ATACseq consensus peak at TSS
5098	PCDHGC3	ATACseq consensus peak at TSS
5099	PCDH7	ATACseq consensus peak at TSS
5100	PCDH8	ATACseq consensus peak at TSS
5101	PCDH9	ATACseq consensus peak at TSS
5106	PCK2	ATACseq consensus peak at TSS
5108	PCM1	ATACseq consensus peak at TSS
5110	PCMT1	ATACseq consensus peak at TSS
5111	PCNA	ATACseq consensus peak at TSS
5116	PCNT	ATACseq consensus peak at TSS
5121	PCP4	ATACseq consensus peak at TSS
5122	PCSK1	ATACseq consensus peak at TSS
5125	PCSK5	ATACseq consensus peak at TSS
5126	PCSK2	ATACseq consensus peak at TSS
5127	CDK16	ATACseq consensus peak at TSS
5128	CDK17	ATACseq consensus peak at TSS
5129	CDK18	ATACseq consensus peak at TSS
5130	PCYT1A	ATACseq consensus peak at TSS
5134	PDCD2	ATACseq consensus peak at TSS
5136	PDE1A	ATACseq consensus peak at TSS
5137	PDE1C	ATACseq consensus peak at TSS
5139	PDE3A	ATACseq consensus peak at TSS
5140	PDE3B	ATACseq consensus peak at TSS
5142	PDE4B	ATACseq consensus peak at TSS
5144	PDE4D	ATACseq consensus peak at TSS
5147	PDE6D	ATACseq consensus peak at TSS
5150	PDE7A	ATACseq consensus peak at TSS
5151	PDE8A	ATACseq consensus peak at TSS
5153	PDE1B	ATACseq consensus peak at TSS
5156	PDGFRA	ATACseq consensus peak at TSS
5157	PDGFRL	ATACseq consensus peak at TSS
5160	PDHA1	ATACseq consensus peak at TSS
5162	PDHB	ATACseq consensus peak at TSS
5163	PDK1	ATACseq consensus peak at TSS
5164	PDK2	ATACseq consensus peak at TSS
5165	PDK3	ATACseq consensus peak at TSS
5167	ENPP1	ATACseq consensus peak at TSS
5168	ENPP2	ATACseq consensus peak at TSS
5172	SLC26A4	ATACseq consensus peak at TSS
5184	PEPD	ATACseq consensus peak at TSS
5187	PER1	ATACseq consensus peak at TSS
5188	GATB	ATACseq consensus peak at TSS
5189	PEX1	ATACseq consensus peak at TSS
5190	PEX6	ATACseq consensus peak at TSS
5191	PEX7	ATACseq consensus peak at TSS
5192	PEX10	ATACseq consensus peak at TSS
5193	PEX12	ATACseq consensus peak at TSS
5194	PEX13	ATACseq consensus peak at TSS
5197	PF4V1	ATACseq consensus peak at TSS
5198	PFAS	ATACseq consensus peak at TSS
5201	PFDN1	ATACseq consensus peak at TSS
5202	PFDN2	ATACseq consensus peak at TSS
5203	PFDN4	ATACseq consensus peak at TSS
5204	PFDN5	ATACseq consensus peak at TSS
5205	ATP8B1	ATACseq consensus peak at TSS
5207	PFKFB1	ATACseq consensus peak at TSS
5208	PFKFB2	ATACseq consensus peak at TSS
5209	PFKFB3	ATACseq consensus peak at TSS
5210	PFKFB4	ATACseq consensus peak at TSS
5213	PFKM	ATACseq consensus peak at TSS
5214	PFKP	ATACseq consensus peak at TSS
5216	PFN1	ATACseq consensus peak at TSS
5217	PFN2	ATACseq consensus peak at TSS
5218	CDK14	ATACseq consensus peak at TSS
5223	PGAM1	ATACseq consensus peak at TSS
5226	PGD	ATACseq consensus peak at TSS
5229	PGGT1B	ATACseq consensus peak at TSS
5230	PGK1	ATACseq consensus peak at TSS
5236	PGM1	ATACseq consensus peak at TSS
5238	PGM3	ATACseq consensus peak at TSS
5243	ABCB1	ATACseq consensus peak at TSS
5250	SLC25A3	ATACseq consensus peak at TSS
5253	PHF2	ATACseq consensus peak at TSS
5255	PHKA1	ATACseq consensus peak at TSS
5257	PHKB	ATACseq consensus peak at TSS
5261	PHKG2	ATACseq consensus peak at TSS
5264	PHYH	ATACseq consensus peak at TSS
5269	SERPINB6	ATACseq consensus peak at TSS
5270	SERPINE2	ATACseq consensus peak at TSS
5271	SERPINB8	ATACseq consensus peak at TSS
5272	SERPINB9	ATACseq consensus peak at TSS
5274	SERPINI1	ATACseq consensus peak at TSS
5277	PIGA	ATACseq consensus peak at TSS
5279	PIGC	ATACseq consensus peak at TSS
5281	PIGF	ATACseq consensus peak at TSS
5283	PIGH	ATACseq consensus peak at TSS
5286	PIK3C2A	ATACseq consensus peak at TSS
5287	PIK3C2B	ATACseq consensus peak at TSS
5289	PIK3C3	ATACseq consensus peak at TSS
5290	PIK3CA	ATACseq consensus peak at TSS
5291	PIK3CB	ATACseq consensus peak at TSS
5292	PIM1	ATACseq consensus peak at TSS
5295	PIK3R1	ATACseq consensus peak at TSS
5296	PIK3R2	ATACseq consensus peak at TSS
5297	PI4KA	ATACseq consensus peak at TSS
5298	PI4KB	ATACseq consensus peak at TSS
5300	PIN1	ATACseq consensus peak at TSS
5303	PIN4	ATACseq consensus peak at TSS
5305	PIP4K2A	ATACseq consensus peak at TSS
5306	PITPNA	ATACseq consensus peak at TSS
5310	PKD1	ATACseq consensus peak at TSS
5311	PKD2	ATACseq consensus peak at TSS
5315	PKM	ATACseq consensus peak at TSS
5316	PKNOX1	ATACseq consensus peak at TSS
5317	PKP1	ATACseq consensus peak at TSS
5324	PLAG1	ATACseq consensus peak at TSS
5325	PLAGL1	ATACseq consensus peak at TSS
5326	PLAGL2	ATACseq consensus peak at TSS
5332	PLCB4	ATACseq consensus peak at TSS
5333	PLCD1	ATACseq consensus peak at TSS
5334	PLCL1	ATACseq consensus peak at TSS
5335	PLCG1	ATACseq consensus peak at TSS
5337	PLD1	ATACseq consensus peak at TSS
5339	PLEC	ATACseq consensus peak at TSS
5347	PLK1	ATACseq consensus peak at TSS
5351	PLOD1	ATACseq consensus peak at TSS
5352	PLOD2	ATACseq consensus peak at TSS
5356	PLRG1	ATACseq consensus peak at TSS
5357	PLS1	ATACseq consensus peak at TSS
5359	PLSCR1	ATACseq consensus peak at TSS
5360	PLTP	ATACseq consensus peak at TSS
5361	PLXNA1	ATACseq consensus peak at TSS
5362	PLXNA2	ATACseq consensus peak at TSS
5368	PNOC	ATACseq consensus peak at TSS
5371	PML	ATACseq consensus peak at TSS
5372	PMM1	ATACseq consensus peak at TSS
5373	PMM2	ATACseq consensus peak at TSS
5376	PMP22	ATACseq consensus peak at TSS
5378	PMS1	ATACseq consensus peak at TSS
5379	PMS2P1	ATACseq consensus peak at TSS
5382	PMS2P4	ATACseq consensus peak at TSS
5383	PMS2P5	ATACseq consensus peak at TSS
5387	PMS2P3	ATACseq consensus peak at TSS
5393	EXOSC9	ATACseq consensus peak at TSS
5394	EXOSC10	ATACseq consensus peak at TSS
5395	PMS2	ATACseq consensus peak at TSS
5411	PNN	ATACseq consensus peak at TSS
5412	UBL3	ATACseq consensus peak at TSS
5413	SEPTIN5	ATACseq consensus peak at TSS
5414	SEPTIN4	ATACseq consensus peak at TSS
5422	POLA1	ATACseq consensus peak at TSS
5423	POLB	ATACseq consensus peak at TSS
5424	POLD1	ATACseq consensus peak at TSS
5425	POLD2	ATACseq consensus peak at TSS
5426	POLE	ATACseq consensus peak at TSS
5427	POLE2	ATACseq consensus peak at TSS
5428	POLG	ATACseq consensus peak at TSS
5429	POLH	ATACseq consensus peak at TSS
5430	POLR2A	ATACseq consensus peak at TSS
5431	POLR2B	ATACseq consensus peak at TSS
5433	POLR2D	ATACseq consensus peak at TSS
5435	POLR2F	ATACseq consensus peak at TSS
5436	POLR2G	ATACseq consensus peak at TSS
5437	POLR2H	ATACseq consensus peak at TSS
5438	POLR2I	ATACseq consensus peak at TSS
5439	POLR2J	ATACseq consensus peak at TSS
5440	POLR2K	ATACseq consensus peak at TSS
5441	POLR2L	ATACseq consensus peak at TSS
5442	POLRMT	ATACseq consensus peak at TSS
5445	PON2	ATACseq consensus peak at TSS
5447	POR	ATACseq consensus peak at TSS
5451	POU2F1	ATACseq consensus peak at TSS
5452	POU2F2	ATACseq consensus peak at TSS
5454	POU3F2	ATACseq consensus peak at TSS
5455	POU3F3	ATACseq consensus peak at TSS
5456	POU3F4	ATACseq consensus peak at TSS
5463	POU6F1	ATACseq consensus peak at TSS
5464	PPA1	ATACseq consensus peak at TSS
5467	PPARD	ATACseq consensus peak at TSS
5469	MED1	ATACseq consensus peak at TSS
5471	PPAT	ATACseq consensus peak at TSS
5475	PPEF1	ATACseq consensus peak at TSS
5476	CTSA	ATACseq consensus peak at TSS
5478	PPIA	ATACseq consensus peak at TSS
5479	PPIB	ATACseq consensus peak at TSS
5480	PPIC	ATACseq consensus peak at TSS
5481	PPID	ATACseq consensus peak at TSS
5494	PPM1A	ATACseq consensus peak at TSS
5495	PPM1B	ATACseq consensus peak at TSS
5496	PPM1G	ATACseq consensus peak at TSS
5498	PPOX	ATACseq consensus peak at TSS
5499	PPP1CA	ATACseq consensus peak at TSS
5500	PPP1CB	ATACseq consensus peak at TSS
5501	PPP1CC	ATACseq consensus peak at TSS
5504	PPP1R2	ATACseq consensus peak at TSS
5507	PPP1R3C	ATACseq consensus peak at TSS
5509	PPP1R3D	ATACseq consensus peak at TSS
5510	PPP1R7	ATACseq consensus peak at TSS
5511	PPP1R8	ATACseq consensus peak at TSS
5514	PPP1R10	ATACseq consensus peak at TSS
5515	PPP2CA	ATACseq consensus peak at TSS
5516	PPP2CB	ATACseq consensus peak at TSS
5518	PPP2R1A	ATACseq consensus peak at TSS
5519	PPP2R1B	ATACseq consensus peak at TSS
5520	PPP2R2A	ATACseq consensus peak at TSS
5521	PPP2R2B	ATACseq consensus peak at TSS
5522	PPP2R2C	ATACseq consensus peak at TSS
5523	PPP2R3A	ATACseq consensus peak at TSS
5524	PTPA	ATACseq consensus peak at TSS
5525	PPP2R5A	ATACseq consensus peak at TSS
5526	PPP2R5B	ATACseq consensus peak at TSS
5527	PPP2R5C	ATACseq consensus peak at TSS
5528	PPP2R5D	ATACseq consensus peak at TSS
5529	PPP2R5E	ATACseq consensus peak at TSS
5530	PPP3CA	ATACseq consensus peak at TSS
5531	PPP4C	ATACseq consensus peak at TSS
5532	PPP3CB	ATACseq consensus peak at TSS
5533	PPP3CC	ATACseq consensus peak at TSS
5534	PPP3R1	ATACseq consensus peak at TSS
5536	PPP5C	ATACseq consensus peak at TSS
5537	PPP6C	ATACseq consensus peak at TSS
5538	PPT1	ATACseq consensus peak at TSS
5546	PRCC	ATACseq consensus peak at TSS
5547	PRCP	ATACseq consensus peak at TSS
5550	PREP	ATACseq consensus peak at TSS
5554	PRH1	ATACseq consensus peak at TSS
5557	PRIM1	ATACseq consensus peak at TSS
5558	PRIM2	ATACseq consensus peak at TSS
5562	PRKAA1	ATACseq consensus peak at TSS
5563	PRKAA2	ATACseq consensus peak at TSS
5564	PRKAB1	ATACseq consensus peak at TSS
5565	PRKAB2	ATACseq consensus peak at TSS
5566	PRKACA	ATACseq consensus peak at TSS
5567	PRKACB	ATACseq consensus peak at TSS
5569	PKIA	ATACseq consensus peak at TSS
5570	PKIB	ATACseq consensus peak at TSS
5571	PRKAG1	ATACseq consensus peak at TSS
5573	PRKAR1A	ATACseq consensus peak at TSS
5575	PRKAR1B	ATACseq consensus peak at TSS
5576	PRKAR2A	ATACseq consensus peak at TSS
5577	PRKAR2B	ATACseq consensus peak at TSS
5578	PRKCA	ATACseq consensus peak at TSS
5579	PRKCB	ATACseq consensus peak at TSS
5581	PRKCE	ATACseq consensus peak at TSS
5584	PRKCI	ATACseq consensus peak at TSS
5586	PKN2	ATACseq consensus peak at TSS
5587	PRKD1	ATACseq consensus peak at TSS
5588	PRKCQ	ATACseq consensus peak at TSS
5589	PRKCSH	ATACseq consensus peak at TSS
5590	PRKCZ	ATACseq consensus peak at TSS
5591	PRKDC	ATACseq consensus peak at TSS
5592	PRKG1	ATACseq consensus peak at TSS
5593	PRKG2	ATACseq consensus peak at TSS
5594	MAPK1	ATACseq consensus peak at TSS
5596	MAPK4	ATACseq consensus peak at TSS
5597	MAPK6	ATACseq consensus peak at TSS
5598	MAPK7	ATACseq consensus peak at TSS
5599	MAPK8	ATACseq consensus peak at TSS
5601	MAPK9	ATACseq consensus peak at TSS
5602	MAPK10	ATACseq consensus peak at TSS
5604	MAP2K1	ATACseq consensus peak at TSS
5605	MAP2K2	ATACseq consensus peak at TSS
5606	MAP2K3	ATACseq consensus peak at TSS
5607	MAP2K5	ATACseq consensus peak at TSS
5608	MAP2K6	ATACseq consensus peak at TSS
5609	MAP2K7	ATACseq consensus peak at TSS
5610	EIF2AK2	ATACseq consensus peak at TSS
[truncated: 13,218 more rows]

## Sheet: 7
ENTREZID	GENEID	Evidence of expression		Supplementary Table 3	List of genes with accessible TSS regions in oligodendrocytes from control donors
14	AAMP	ATACseq consensus peak at TSS		ATACseq consensus peaks were derived by creating a nonredundant peak set from 16 ATACseq datasets generated from 8 different control donors, and then filtering down to peaks that were present in the majority of samples.
15	AANAT	ATACseq consensus peak at TSS		The list presents genes for which any of their TSSs (as annotated in NCBI Refseq hg38 [version 109.20211119]) overlaps with an ATACseq consensus peak.
16	AARS1	ATACseq consensus peak at TSS
18	ABAT	ATACseq consensus peak at TSS
19	ABCA1	ATACseq consensus peak at TSS
20	ABCA2	ATACseq consensus peak at TSS
21	ABCA3	ATACseq consensus peak at TSS
22	ABCB7	ATACseq consensus peak at TSS
23	ABCF1	ATACseq consensus peak at TSS
25	ABL1	ATACseq consensus peak at TSS
27	ABL2	ATACseq consensus peak at TSS
30	ACAA1	ATACseq consensus peak at TSS
31	ACACA	ATACseq consensus peak at TSS
34	ACADM	ATACseq consensus peak at TSS
35	ACADS	ATACseq consensus peak at TSS
36	ACADSB	ATACseq consensus peak at TSS
37	ACADVL	ATACseq consensus peak at TSS
38	ACAT1	ATACseq consensus peak at TSS
39	ACAT2	ATACseq consensus peak at TSS
41	ASIC1	ATACseq consensus peak at TSS
43	ACHE	ATACseq consensus peak at TSS
47	ACLY	ATACseq consensus peak at TSS
48	ACO1	ATACseq consensus peak at TSS
50	ACO2	ATACseq consensus peak at TSS
51	ACOX1	ATACseq consensus peak at TSS
52	ACP1	ATACseq consensus peak at TSS
53	ACP2	ATACseq consensus peak at TSS
59	ACTA2	ATACseq consensus peak at TSS
60	ACTB	ATACseq consensus peak at TSS
71	ACTG1	ATACseq consensus peak at TSS
81	ACTN4	ATACseq consensus peak at TSS
86	ACTL6A	ATACseq consensus peak at TSS
87	ACTN1	ATACseq consensus peak at TSS
88	ACTN2	ATACseq consensus peak at TSS
89	ACTN3	ATACseq consensus peak at TSS
90	ACVR1	ATACseq consensus peak at TSS
91	ACVR1B	ATACseq consensus peak at TSS
92	ACVR2A	ATACseq consensus peak at TSS
93	ACVR2B	ATACseq consensus peak at TSS
97	ACYP1	ATACseq consensus peak at TSS
98	ACYP2	ATACseq consensus peak at TSS
102	ADAM10	ATACseq consensus peak at TSS
103	ADAR	ATACseq consensus peak at TSS
104	ADARB1	ATACseq consensus peak at TSS
105	ADARB2	ATACseq consensus peak at TSS
108	ADCY2	ATACseq consensus peak at TSS
109	ADCY3	ATACseq consensus peak at TSS
111	ADCY5	ATACseq consensus peak at TSS
112	ADCY6	ATACseq consensus peak at TSS
114	ADCY8	ATACseq consensus peak at TSS
117	ADCYAP1R1	ATACseq consensus peak at TSS
118	ADD1	ATACseq consensus peak at TSS
119	ADD2	ATACseq consensus peak at TSS
120	ADD3	ATACseq consensus peak at TSS
128	ADH5	ATACseq consensus peak at TSS
132	ADK	ATACseq consensus peak at TSS
134	ADORA1	ATACseq consensus peak at TSS
141	ADPRH	ATACseq consensus peak at TSS
142	PARP1	ATACseq consensus peak at TSS
143	PARP4	ATACseq consensus peak at TSS
147	ADRA1B	ATACseq consensus peak at TSS
148	ADRA1A	ATACseq consensus peak at TSS
150	ADRA2A	ATACseq consensus peak at TSS
153	ADRB1	ATACseq consensus peak at TSS
154	ADRB2	ATACseq consensus peak at TSS
158	ADSL	ATACseq consensus peak at TSS
159	ADSS2	ATACseq consensus peak at TSS
161	AP2A2	ATACseq consensus peak at TSS
162	AP1B1	ATACseq consensus peak at TSS
163	AP2B1	ATACseq consensus peak at TSS
164	AP1G1	ATACseq consensus peak at TSS
172	AFG3L1P	ATACseq consensus peak at TSS
175	AGA	ATACseq consensus peak at TSS
178	AGL	ATACseq consensus peak at TSS
182	JAG1	ATACseq consensus peak at TSS
183	AGT	ATACseq consensus peak at TSS
190	NR0B1	ATACseq consensus peak at TSS
191	AHCY	ATACseq consensus peak at TSS
196	AHR	ATACseq consensus peak at TSS
202	CRYBG1	ATACseq consensus peak at TSS
203	AK1	ATACseq consensus peak at TSS
204	AK2	ATACseq consensus peak at TSS
207	AKT1	ATACseq consensus peak at TSS
208	AKT2	ATACseq consensus peak at TSS
210	ALAD	ATACseq consensus peak at TSS
211	ALAS1	ATACseq consensus peak at TSS
214	ALCAM	ATACseq consensus peak at TSS
215	ABCD1	ATACseq consensus peak at TSS
217	ALDH2	ATACseq consensus peak at TSS
218	ALDH3A1	ATACseq consensus peak at TSS
219	ALDH1B1	ATACseq consensus peak at TSS
223	ALDH9A1	ATACseq consensus peak at TSS
224	ALDH3A2	ATACseq consensus peak at TSS
225	ABCD2	ATACseq consensus peak at TSS
226	ALDOA	ATACseq consensus peak at TSS
230	ALDOC	ATACseq consensus peak at TSS
231	AKR1B1	ATACseq consensus peak at TSS
238	ALK	ATACseq consensus peak at TSS
262	AMD1	ATACseq consensus peak at TSS
267	AMFR	ATACseq consensus peak at TSS
271	AMPD2	ATACseq consensus peak at TSS
272	AMPD3	ATACseq consensus peak at TSS
273	AMPH	ATACseq consensus peak at TSS
274	BIN1	ATACseq consensus peak at TSS
283	ANG	ATACseq consensus peak at TSS
285	ANGPT2	ATACseq consensus peak at TSS
286	ANK1	ATACseq consensus peak at TSS
287	ANK2	ATACseq consensus peak at TSS
288	ANK3	ATACseq consensus peak at TSS
291	SLC25A4	ATACseq consensus peak at TSS
292	SLC25A5	ATACseq consensus peak at TSS
304	ANXA2P2	ATACseq consensus peak at TSS
307	ANXA4	ATACseq consensus peak at TSS
308	ANXA5	ATACseq consensus peak at TSS
309	ANXA6	ATACseq consensus peak at TSS
310	ANXA7	ATACseq consensus peak at TSS
316	AOX1	ATACseq consensus peak at TSS
317	APAF1	ATACseq consensus peak at TSS
318	NUDT2	ATACseq consensus peak at TSS
320	APBA1	ATACseq consensus peak at TSS
321	APBA2	ATACseq consensus peak at TSS
322	APBB1	ATACseq consensus peak at TSS
323	APBB2	ATACseq consensus peak at TSS
324	APC	ATACseq consensus peak at TSS
327	APEH	ATACseq consensus peak at TSS
328	APEX1	ATACseq consensus peak at TSS
329	BIRC2	ATACseq consensus peak at TSS
330	BIRC3	ATACseq consensus peak at TSS
331	XIAP	ATACseq consensus peak at TSS
333	APLP1	ATACseq consensus peak at TSS
334	APLP2	ATACseq consensus peak at TSS
351	APP	ATACseq consensus peak at TSS
353	APRT	ATACseq consensus peak at TSS
355	FAS	ATACseq consensus peak at TSS
357	SHROOM2	ATACseq consensus peak at TSS
361	AQP4	ATACseq consensus peak at TSS
369	ARAF	ATACseq consensus peak at TSS
372	ARCN1	ATACseq consensus peak at TSS
373	TRIM23	ATACseq consensus peak at TSS
374	AREG	ATACseq consensus peak at TSS
375	ARF1	ATACseq consensus peak at TSS
377	ARF3	ATACseq consensus peak at TSS
378	ARF4	ATACseq consensus peak at TSS
381	ARF5	ATACseq consensus peak at TSS
382	ARF6	ATACseq consensus peak at TSS
384	ARG2	ATACseq consensus peak at TSS
387	RHOA	ATACseq consensus peak at TSS
388	RHOB	ATACseq consensus peak at TSS
390	RND3	ATACseq consensus peak at TSS
391	RHOG	ATACseq consensus peak at TSS
392	ARHGAP1	ATACseq consensus peak at TSS
394	ARHGAP5	ATACseq consensus peak at TSS
395	ARHGAP6	ATACseq consensus peak at TSS
396	ARHGDIA	ATACseq consensus peak at TSS
400	ARL1	ATACseq consensus peak at TSS
402	ARL2	ATACseq consensus peak at TSS
403	ARL3	ATACseq consensus peak at TSS
405	ARNT	ATACseq consensus peak at TSS
406	ARNTL	ATACseq consensus peak at TSS
408	ARRB1	ATACseq consensus peak at TSS
409	ARRB2	ATACseq consensus peak at TSS
410	ARSA	ATACseq consensus peak at TSS
411	ARSB	ATACseq consensus peak at TSS
412	STS	ATACseq consensus peak at TSS
414	ARSD	ATACseq consensus peak at TSS
421	ARVCF	ATACseq consensus peak at TSS
427	ASAH1	ATACseq consensus peak at TSS
435	ASL	ATACseq consensus peak at TSS
439	GET3	ATACseq consensus peak at TSS
440	ASNS	ATACseq consensus peak at TSS
442	ASNSP2	ATACseq consensus peak at TSS
444	ASPH	ATACseq consensus peak at TSS
460	ASTN1	ATACseq consensus peak at TSS
463	ZFHX3	ATACseq consensus peak at TSS
466	ATF1	ATACseq consensus peak at TSS
467	ATF3	ATACseq consensus peak at TSS
468	ATF4	ATACseq consensus peak at TSS
471	ATIC	ATACseq consensus peak at TSS
472	ATM	ATACseq consensus peak at TSS
473	RERE	ATACseq consensus peak at TSS
475	ATOX1	ATACseq consensus peak at TSS
476	ATP1A1	ATACseq consensus peak at TSS
481	ATP1B1	ATACseq consensus peak at TSS
483	ATP1B3	ATACseq consensus peak at TSS
487	ATP2A1	ATACseq consensus peak at TSS
488	ATP2A2	ATACseq consensus peak at TSS
490	ATP2B1	ATACseq consensus peak at TSS
498	ATP5F1A	ATACseq consensus peak at TSS
501	ALDH7A1	ATACseq consensus peak at TSS
506	ATP5F1B	ATACseq consensus peak at TSS
509	ATP5F1C	ATACseq consensus peak at TSS
513	ATP5F1D	ATACseq consensus peak at TSS
514	ATP5F1E	ATACseq consensus peak at TSS
515	ATP5PB	ATACseq consensus peak at TSS
516	ATP5MC1	ATACseq consensus peak at TSS
517	ATP5MC2	ATACseq consensus peak at TSS
518	ATP5MC3	ATACseq consensus peak at TSS
521	ATP5ME	ATACseq consensus peak at TSS
522	ATP5PF	ATACseq consensus peak at TSS
523	ATP6V1A	ATACseq consensus peak at TSS
526	ATP6V1B2	ATACseq consensus peak at TSS
527	ATP6V0C	ATACseq consensus peak at TSS
528	ATP6V1C1	ATACseq consensus peak at TSS
529	ATP6V1E1	ATACseq consensus peak at TSS
533	ATP6V0B	ATACseq consensus peak at TSS
534	ATP6V1G2	ATACseq consensus peak at TSS
535	ATP6V0A1	ATACseq consensus peak at TSS
537	ATP6AP1	ATACseq consensus peak at TSS
538	ATP7A	ATACseq consensus peak at TSS
539	ATP5PO	ATACseq consensus peak at TSS
540	ATP7B	ATACseq consensus peak at TSS
545	ATR	ATACseq consensus peak at TSS
546	ATRX	ATACseq consensus peak at TSS
547	KIF1A	ATACseq consensus peak at TSS
549	AUH	ATACseq consensus peak at TSS
550	AUP1	ATACseq consensus peak at TSS
567	B2M	ATACseq consensus peak at TSS
571	BACH1	ATACseq consensus peak at TSS
572	BAD	ATACseq consensus peak at TSS
573	BAG1	ATACseq consensus peak at TSS
576	ADGRB2	ATACseq consensus peak at TSS
577	ADGRB3	ATACseq consensus peak at TSS
578	BAK1	ATACseq consensus peak at TSS
580	BARD1	ATACseq consensus peak at TSS
581	BAX	ATACseq consensus peak at TSS
583	BBS2	ATACseq consensus peak at TSS
585	BBS4	ATACseq consensus peak at TSS
586	BCAT1	ATACseq consensus peak at TSS
590	BCHE	ATACseq consensus peak at TSS
593	BCKDHA	ATACseq consensus peak at TSS
594	BCKDHB	ATACseq consensus peak at TSS
596	BCL2	ATACseq consensus peak at TSS
598	BCL2L1	ATACseq consensus peak at TSS
599	BCL2L2	ATACseq consensus peak at TSS
604	BCL6	ATACseq consensus peak at TSS
605	BCL7A	ATACseq consensus peak at TSS
607	BCL9	ATACseq consensus peak at TSS
613	BCR	ATACseq consensus peak at TSS
617	BCS1L	ATACseq consensus peak at TSS
618	BCYRN1	ATACseq consensus peak at TSS
624	BDKRB2	ATACseq consensus peak at TSS
631	BFSP1	ATACseq consensus peak at TSS
636	BICD1	ATACseq consensus peak at TSS
641	BLM	ATACseq consensus peak at TSS
644	BLVRA	ATACseq consensus peak at TSS
645	BLVRB	ATACseq consensus peak at TSS
649	BMP1	ATACseq consensus peak at TSS
650	BMP2	ATACseq consensus peak at TSS
652	BMP4	ATACseq consensus peak at TSS
654	BMP6	ATACseq consensus peak at TSS
657	BMPR1A	ATACseq consensus peak at TSS
658	BMPR1B	ATACseq consensus peak at TSS
659	BMPR2	ATACseq consensus peak at TSS
661	POLR3D	ATACseq consensus peak at TSS
662	BNIP1	ATACseq consensus peak at TSS
663	BNIP2	ATACseq consensus peak at TSS
664	BNIP3	ATACseq consensus peak at TSS
665	BNIP3L	ATACseq consensus peak at TSS
667	DST	ATACseq consensus peak at TSS
669	BPGM	ATACseq consensus peak at TSS
670	BPHL	ATACseq consensus peak at TSS
673	BRAF	ATACseq consensus peak at TSS
675	BRCA2	ATACseq consensus peak at TSS
678	ZFP36L2	ATACseq consensus peak at TSS
682	BSG	ATACseq consensus peak at TSS
685	BTC	ATACseq consensus peak at TSS
686	BTD	ATACseq consensus peak at TSS
688	KLF5	ATACseq consensus peak at TSS
689	BTF3	ATACseq consensus peak at TSS
694	BTG1	ATACseq consensus peak at TSS
695	BTK	ATACseq consensus peak at TSS
699	BUB1	ATACseq consensus peak at TSS
701	BUB1B	ATACseq consensus peak at TSS
705	BYSL	ATACseq consensus peak at TSS
708	C1QBP	ATACseq consensus peak at TSS
717	C2	ATACseq consensus peak at TSS
726	CAPN5	ATACseq consensus peak at TSS
727	C5	ATACseq consensus peak at TSS
733	C8G	ATACseq consensus peak at TSS
734	OSGIN2	ATACseq consensus peak at TSS
738	VPS51	ATACseq consensus peak at TSS
741	ZNHIT2	ATACseq consensus peak at TSS
744	MPPED2	ATACseq consensus peak at TSS
746	TMEM258	ATACseq consensus peak at TSS
747	DAGLA	ATACseq consensus peak at TSS
753	LDLRAD4	ATACseq consensus peak at TSS
754	PTTG1IP	ATACseq consensus peak at TSS
755	CFAP410	ATACseq consensus peak at TSS
757	TMEM50B	ATACseq consensus peak at TSS
760	CA2	ATACseq consensus peak at TSS
761	CA3	ATACseq consensus peak at TSS
767	CA8	ATACseq consensus peak at TSS
770	CA11	ATACseq consensus peak at TSS
775	CACNA1C	ATACseq consensus peak at TSS
776	CACNA1D	ATACseq consensus peak at TSS
780	DDR1	ATACseq consensus peak at TSS
781	CACNA2D1	ATACseq consensus peak at TSS
783	CACNB2	ATACseq consensus peak at TSS
784	CACNB3	ATACseq consensus peak at TSS
785	CACNB4	ATACseq consensus peak at TSS
790	CAD	ATACseq consensus peak at TSS
793	CALB1	ATACseq consensus peak at TSS
794	CALB2	ATACseq consensus peak at TSS
800	CALD1	ATACseq consensus peak at TSS
801	CALM1	ATACseq consensus peak at TSS
805	CALM2	ATACseq consensus peak at TSS
808	CALM3	ATACseq consensus peak at TSS
811	CALR	ATACseq consensus peak at TSS
813	CALU	ATACseq consensus peak at TSS
814	CAMK4	ATACseq consensus peak at TSS
817	CAMK2D	ATACseq consensus peak at TSS
818	CAMK2G	ATACseq consensus peak at TSS
819	CAMLG	ATACseq consensus peak at TSS
821	CANX	ATACseq consensus peak at TSS
822	CAPG	ATACseq consensus peak at TSS
824	CAPN2	ATACseq consensus peak at TSS
826	CAPNS1	ATACseq consensus peak at TSS
829	CAPZA1	ATACseq consensus peak at TSS
830	CAPZA2	ATACseq consensus peak at TSS
831	CAST	ATACseq consensus peak at TSS
832	CAPZB	ATACseq consensus peak at TSS
833	CARS1	ATACseq consensus peak at TSS
835	CASP2	ATACseq consensus peak at TSS
836	CASP3	ATACseq consensus peak at TSS
839	CASP6	ATACseq consensus peak at TSS
840	CASP7	ATACseq consensus peak at TSS
842	CASP9	ATACseq consensus peak at TSS
860	RUNX2	ATACseq consensus peak at TSS
861	RUNX1	ATACseq consensus peak at TSS
862	RUNX1T1	ATACseq consensus peak at TSS
865	CBFB	ATACseq consensus peak at TSS
867	CBL	ATACseq consensus peak at TSS
868	CBLB	ATACseq consensus peak at TSS
869	CBLN1	ATACseq consensus peak at TSS
871	SERPINH1	ATACseq consensus peak at TSS
873	CBR1	ATACseq consensus peak at TSS
874	CBR3	ATACseq consensus peak at TSS
883	KYAT1	ATACseq consensus peak at TSS
889	KRIT1	ATACseq consensus peak at TSS
890	CCNA2	ATACseq consensus peak at TSS
891	CCNB1	ATACseq consensus peak at TSS
892	CCNC	ATACseq consensus peak at TSS
896	CCND3	ATACseq consensus peak at TSS
898	CCNE1	ATACseq consensus peak at TSS
899	CCNF	ATACseq consensus peak at TSS
900	CCNG1	ATACseq consensus peak at TSS
901	CCNG2	ATACseq consensus peak at TSS
902	CCNH	ATACseq consensus peak at TSS
904	CCNT1	ATACseq consensus peak at TSS
905	CCNT2	ATACseq consensus peak at TSS
908	CCT6A	ATACseq consensus peak at TSS
912	CD1D	ATACseq consensus peak at TSS
925	CD8A	ATACseq consensus peak at TSS
938	CD24P4	ATACseq consensus peak at TSS
949	SCARB1	ATACseq consensus peak at TSS
950	SCARB2	ATACseq consensus peak at TSS
955	ENTPD6	ATACseq consensus peak at TSS
957	ENTPD5	ATACseq consensus peak at TSS
961	CD47	ATACseq consensus peak at TSS
965	CD58	ATACseq consensus peak at TSS
966	CD59	ATACseq consensus peak at TSS
967	CD63	ATACseq consensus peak at TSS
983	CDK1	ATACseq consensus peak at TSS
984	CDK11B	ATACseq consensus peak at TSS
987	LRBA	ATACseq consensus peak at TSS
988	CDC5L	ATACseq consensus peak at TSS
989	SEPTIN7	ATACseq consensus peak at TSS
990	CDC6	ATACseq consensus peak at TSS
991	CDC20	ATACseq consensus peak at TSS
993	CDC25A	ATACseq consensus peak at TSS
994	CDC25B	ATACseq consensus peak at TSS
995	CDC25C	ATACseq consensus peak at TSS
996	CDC27	ATACseq consensus peak at TSS
997	CDC34	ATACseq consensus peak at TSS
998	CDC42	ATACseq consensus peak at TSS
1000	CDH2	ATACseq consensus peak at TSS
1004	CDH6	ATACseq consensus peak at TSS
1006	CDH8	ATACseq consensus peak at TSS
1008	CDH10	ATACseq consensus peak at TSS
1009	CDH11	ATACseq consensus peak at TSS
1010	CDH12	ATACseq consensus peak at TSS
1012	CDH13	ATACseq consensus peak at TSS
1013	CDH15	ATACseq consensus peak at TSS
1016	CDH18	ATACseq consensus peak at TSS
1017	CDK2	ATACseq consensus peak at TSS
1019	CDK4	ATACseq consensus peak at TSS
1020	CDK5	ATACseq consensus peak at TSS
1021	CDK6	ATACseq consensus peak at TSS
1022	CDK7	ATACseq consensus peak at TSS
1024	CDK8	ATACseq consensus peak at TSS
1025	CDK9	ATACseq consensus peak at TSS
1027	CDKN1B	ATACseq consensus peak at TSS
1028	CDKN1C	ATACseq consensus peak at TSS
1029	CDKN2A	ATACseq consensus peak at TSS
1030	CDKN2B	ATACseq consensus peak at TSS
1031	CDKN2C	ATACseq consensus peak at TSS
1032	CDKN2D	ATACseq consensus peak at TSS
1033	CDKN3	ATACseq consensus peak at TSS
1036	CDO1	ATACseq consensus peak at TSS
1039	CDR2	ATACseq consensus peak at TSS
1040	CDS1	ATACseq consensus peak at TSS
1047	CLGN	ATACseq consensus peak at TSS
1050	CEBPA	ATACseq consensus peak at TSS
1052	CEBPD	ATACseq consensus peak at TSS
1054	CEBPG	ATACseq consensus peak at TSS
1058	CENPA	ATACseq consensus peak at TSS
1059	CENPB	ATACseq consensus peak at TSS
1060	CENPC	ATACseq consensus peak at TSS
1062	CENPE	ATACseq consensus peak at TSS
1063	CENPF	ATACseq consensus peak at TSS
1069	CETN2	ATACseq consensus peak at TSS
1070	CETN3	ATACseq consensus peak at TSS
1072	CFL1	ATACseq consensus peak at TSS
1073	CFL2	ATACseq consensus peak at TSS
1075	CTSC	ATACseq consensus peak at TSS
1080	CFTR	ATACseq consensus peak at TSS
1102	RCBTB2	ATACseq consensus peak at TSS
1104	RCC1	ATACseq consensus peak at TSS
1105	CHD1	ATACseq consensus peak at TSS
1106	CHD2	ATACseq consensus peak at TSS
1108	CHD4	ATACseq consensus peak at TSS
1111	CHEK1	ATACseq consensus peak at TSS
1112	FOXN3	ATACseq consensus peak at TSS
1114	CHGB	ATACseq consensus peak at TSS
1119	CHKA	ATACseq consensus peak at TSS
1120	CHKB	ATACseq consensus peak at TSS
1121	CHM	ATACseq consensus peak at TSS
1122	CHML	ATACseq consensus peak at TSS
1123	CHN1	ATACseq consensus peak at TSS
1124	CHN2	ATACseq consensus peak at TSS
1130	LYST	ATACseq consensus peak at TSS
1131	CHRM3	ATACseq consensus peak at TSS
1139	CHRNA7	ATACseq consensus peak at TSS
1147	CHUK	ATACseq consensus peak at TSS
1152	CKB	ATACseq consensus peak at TSS
1153	CIRBP	ATACseq consensus peak at TSS
1154	CISH	ATACseq consensus peak at TSS
1155	TBCB	ATACseq consensus peak at TSS
1160	CKMT2	ATACseq consensus peak at TSS
1161	ERCC8	ATACseq consensus peak at TSS
1163	CKS1B	ATACseq consensus peak at TSS
1164	CKS2	ATACseq consensus peak at TSS
1173	AP2M1	ATACseq consensus peak at TSS
1174	AP1S1	ATACseq consensus peak at TSS
1175	AP2S1	ATACseq consensus peak at TSS
1176	AP3S1	ATACseq consensus peak at TSS
1181	CLCN2	ATACseq consensus peak at TSS
1182	CLCN3	ATACseq consensus peak at TSS
1183	CLCN4	ATACseq consensus peak at TSS
1184	CLCN5	ATACseq consensus peak at TSS
1185	CLCN6	ATACseq consensus peak at TSS
1191	CLU	ATACseq consensus peak at TSS
1195	CLK1	ATACseq consensus peak at TSS
1196	CLK2	ATACseq consensus peak at TSS
1198	CLK3	ATACseq consensus peak at TSS
1200	TPP1	ATACseq consensus peak at TSS
1201	CLN3	ATACseq consensus peak at TSS
1203	CLN5	ATACseq consensus peak at TSS
1207	CLNS1A	ATACseq consensus peak at TSS
1209	CLPTM1	ATACseq consensus peak at TSS
1211	CLTA	ATACseq consensus peak at TSS
1212	CLTB	ATACseq consensus peak at TSS
1213	CLTC	ATACseq consensus peak at TSS
1259	CNGA1	ATACseq consensus peak at TSS
1262	CNGA4	ATACseq consensus peak at TSS
1263	PLK3	ATACseq consensus peak at TSS
1266	CNN3	ATACseq consensus peak at TSS
1267	CNP	ATACseq consensus peak at TSS
1268	CNR1	ATACseq consensus peak at TSS
1271	CNTFR	ATACseq consensus peak at TSS
1272	CNTN1	ATACseq consensus peak at TSS
1280	COL2A1	ATACseq consensus peak at TSS
1285	COL4A3	ATACseq consensus peak at TSS
1286	COL4A4	ATACseq consensus peak at TSS
1287	COL4A5	ATACseq consensus peak at TSS
1291	COL6A1	ATACseq consensus peak at TSS
1295	COL8A1	ATACseq consensus peak at TSS
1297	COL9A1	ATACseq consensus peak at TSS
1301	COL11A1	ATACseq consensus peak at TSS
1306	COL15A1	ATACseq consensus peak at TSS
1310	COL19A1	ATACseq consensus peak at TSS
1312	COMT	ATACseq consensus peak at TSS
1314	COPA	ATACseq consensus peak at TSS
1315	COPB1	ATACseq consensus peak at TSS
1316	KLF6	ATACseq consensus peak at TSS
1317	SLC31A1	ATACseq consensus peak at TSS
1318	SLC31A2	ATACseq consensus peak at TSS
1326	MAP3K8	ATACseq consensus peak at TSS
1327	COX4I1	ATACseq consensus peak at TSS
1329	COX5B	ATACseq consensus peak at TSS
1337	COX6A1	ATACseq consensus peak at TSS
1340	COX6B1	ATACseq consensus peak at TSS
1345	COX6C	ATACseq consensus peak at TSS
1347	COX7A2	ATACseq consensus peak at TSS
1349	COX7B	ATACseq consensus peak at TSS
1350	COX7C	ATACseq consensus peak at TSS
1351	COX8A	ATACseq consensus peak at TSS
1352	COX10	ATACseq consensus peak at TSS
1353	COX11	ATACseq consensus peak at TSS
1355	COX15	ATACseq consensus peak at TSS
1362	CPD	ATACseq consensus peak at TSS
1363	CPE	ATACseq consensus peak at TSS
1371	CPOX	ATACseq consensus peak at TSS
1376	CPT2	ATACseq consensus peak at TSS
1378	CR1	ATACseq consensus peak at TSS
1379	CR1L	ATACseq consensus peak at TSS
1380	CR2	ATACseq consensus peak at TSS
1382	CRABP2	ATACseq consensus peak at TSS
1384	CRAT	ATACseq consensus peak at TSS
1385	CREB1	ATACseq consensus peak at TSS
1386	ATF2	ATACseq consensus peak at TSS
1387	CREBBP	ATACseq consensus peak at TSS
1388	ATF6B	ATACseq consensus peak at TSS
1389	CREBL2	ATACseq consensus peak at TSS
1390	CREM	ATACseq consensus peak at TSS
1398	CRK	ATACseq consensus peak at TSS
1399	CRKL	ATACseq consensus peak at TSS
1404	HAPLN1	ATACseq consensus peak at TSS
1407	CRY1	ATACseq consensus peak at TSS
1408	CRY2	ATACseq consensus peak at TSS
1410	CRYAB	ATACseq consensus peak at TSS
1416	CRYBB2P1	ATACseq consensus peak at TSS
1429	CRYZ	ATACseq consensus peak at TSS
1431	CS	ATACseq consensus peak at TSS
1432	MAPK14	ATACseq consensus peak at TSS
1434	CSE1L	ATACseq consensus peak at TSS
1435	CSF1	ATACseq consensus peak at TSS
1445	CSK	ATACseq consensus peak at TSS
1452	CSNK1A1	ATACseq consensus peak at TSS
1453	CSNK1D	ATACseq consensus peak at TSS
1454	CSNK1E	ATACseq consensus peak at TSS
1455	CSNK1G2	ATACseq consensus peak at TSS
1456	CSNK1G3	ATACseq consensus peak at TSS
1457	CSNK2A1	ATACseq consensus peak at TSS
1459	CSNK2A2	ATACseq consensus peak at TSS
1460	CSNK2B	ATACseq consensus peak at TSS
1465	CSRP1	ATACseq consensus peak at TSS
1468	SLC25A10	ATACseq consensus peak at TSS
1471	CST3	ATACseq consensus peak at TSS
1476	CSTB	ATACseq consensus peak at TSS
1477	CSTF1	ATACseq consensus peak at TSS
1478	CSTF2	ATACseq consensus peak at TSS
1479	CSTF3	ATACseq consensus peak at TSS
1486	CTBS	ATACseq consensus peak at TSS
1487	CTBP1	ATACseq consensus peak at TSS
1488	CTBP2	ATACseq consensus peak at TSS
1489	CTF1	ATACseq consensus peak at TSS
1490	CCN2	ATACseq consensus peak at TSS
1491	CTH	ATACseq consensus peak at TSS
1495	CTNNA1	ATACseq consensus peak at TSS
1496	CTNNA2	ATACseq consensus peak at TSS
1497	CTNS	ATACseq consensus peak at TSS
1499	CTNNB1	ATACseq consensus peak at TSS
1500	CTNND1	ATACseq consensus peak at TSS
1501	CTNND2	ATACseq consensus peak at TSS
1503	CTPS1	ATACseq consensus peak at TSS
1508	CTSB	ATACseq consensus peak at TSS
1509	CTSD	ATACseq consensus peak at TSS
1514	CTSL	ATACseq consensus peak at TSS
1519	CTSO	ATACseq consensus peak at TSS
1523	CUX1	ATACseq consensus peak at TSS
1525	CXADR	ATACseq consensus peak at TSS
1528	CYB5A	ATACseq consensus peak at TSS
1537	CYC1	ATACseq consensus peak at TSS
1540	CYLD	ATACseq consensus peak at TSS
1593	CYP27A1	ATACseq consensus peak at TSS
1595	CYP51A1	ATACseq consensus peak at TSS
1600	DAB1	ATACseq consensus peak at TSS
1601	DAB2	ATACseq consensus peak at TSS
1603	DAD1	ATACseq consensus peak at TSS
1604	CD55	ATACseq consensus peak at TSS
1605	DAG1	ATACseq consensus peak at TSS
1607	DGKB	ATACseq consensus peak at TSS
1608	DGKG	ATACseq consensus peak at TSS
1609	DGKQ	ATACseq consensus peak at TSS
1611	DAP	ATACseq consensus peak at TSS
1613	DAPK3	ATACseq consensus peak at TSS
1615	DARS1	ATACseq consensus peak at TSS
1616	DAXX	ATACseq consensus peak at TSS
1620	BRINP1	ATACseq consensus peak at TSS
1622	DBI	ATACseq consensus peak at TSS
1628	DBP	ATACseq consensus peak at TSS
1629	DBT	ATACseq consensus peak at TSS
1630	DCC	ATACseq consensus peak at TSS
1632	ECI1	ATACseq consensus peak at TSS
1633	DCK	ATACseq consensus peak at TSS
1635	DCTD	ATACseq consensus peak at TSS
1638	DCT	ATACseq consensus peak at TSS
1639	DCTN1	ATACseq consensus peak at TSS
1642	DDB1	ATACseq consensus peak at TSS
1643	DDB2	ATACseq consensus peak at TSS
1647	GADD45A	ATACseq consensus peak at TSS
1649	DDIT3	ATACseq consensus peak at TSS
1650	DDOST	ATACseq consensus peak at TSS
1653	DDX1	ATACseq consensus peak at TSS
1654	DDX3X	ATACseq consensus peak at TSS
1655	DDX5	ATACseq consensus peak at TSS
1656	DDX6	ATACseq consensus peak at TSS
1657	DMXL1	ATACseq consensus peak at TSS
1659	DHX8	ATACseq consensus peak at TSS
1660	DHX9	ATACseq consensus peak at TSS
1662	DDX10	ATACseq consensus peak at TSS
1663	DDX11	ATACseq consensus peak at TSS
1665	DHX15	ATACseq consensus peak at TSS
1666	DECR1	ATACseq consensus peak at TSS
1676	DFFA	ATACseq consensus peak at TSS
1677	DFFB	ATACseq consensus peak at TSS
1678	TIMM8A	ATACseq consensus peak at TSS
1687	GSDME	ATACseq consensus peak at TSS
1690	COCH	ATACseq consensus peak at TSS
1716	DGUOK	ATACseq consensus peak at TSS
1717	DHCR7	ATACseq consensus peak at TSS
1718	DHCR24	ATACseq consensus peak at TSS
1723	DHODH	ATACseq consensus peak at TSS
1725	DHPS	ATACseq consensus peak at TSS
1727	CYB5R3	ATACseq consensus peak at TSS
1728	NQO1	ATACseq consensus peak at TSS
1729	DIAPH1	ATACseq consensus peak at TSS
1730	DIAPH2	ATACseq consensus peak at TSS
1736	DKC1	ATACseq consensus peak at TSS
1737	DLAT	ATACseq consensus peak at TSS
1738	DLD	ATACseq consensus peak at TSS
1739	DLG1	ATACseq consensus peak at TSS
1740	DLG2	ATACseq consensus peak at TSS
1741	DLG3	ATACseq consensus peak at TSS
1742	DLG4	ATACseq consensus peak at TSS
1743	DLST	ATACseq consensus peak at TSS
1745	DLX1	ATACseq consensus peak at TSS
1746	DLX2	ATACseq consensus peak at TSS
1750	DLX6	ATACseq consensus peak at TSS
1756	DMD	ATACseq consensus peak at TSS
1759	DNM1	ATACseq consensus peak at TSS
1762	DMWD	ATACseq consensus peak at TSS
1763	DNA2	ATACseq consensus peak at TSS
1767	DNAH5	ATACseq consensus peak at TSS
1768	DNAH6	ATACseq consensus peak at TSS
1770	DNAH9	ATACseq consensus peak at TSS
1773	DNASE1	ATACseq consensus peak at TSS
1774	DNASE1L1	ATACseq consensus peak at TSS
1778	DYNC1H1	ATACseq consensus peak at TSS
1780	DYNC1I1	ATACseq consensus peak at TSS
1781	DYNC1I2	ATACseq consensus peak at TSS
1783	DYNC1LI2	ATACseq consensus peak at TSS
1785	DNM2	ATACseq consensus peak at TSS
1786	DNMT1	ATACseq consensus peak at TSS
1787	TRDMT1	ATACseq consensus peak at TSS
1788	DNMT3A	ATACseq consensus peak at TSS
1789	DNMT3B	ATACseq consensus peak at TSS
1795	DOCK3	ATACseq consensus peak at TSS
1796	DOK1	ATACseq consensus peak at TSS
1797	DXO	ATACseq consensus peak at TSS
1798	DPAGT1	ATACseq consensus peak at TSS
1801	DPH1	ATACseq consensus peak at TSS
1802	DPH2	ATACseq consensus peak at TSS
1804	DPP6	ATACseq consensus peak at TSS
1806	DPYD	ATACseq consensus peak at TSS
1808	DPYSL2	ATACseq consensus peak at TSS
1809	DPYSL3	ATACseq consensus peak at TSS
1810	DR1	ATACseq consensus peak at TSS
1812	DRD1	ATACseq consensus peak at TSS
1813	DRD2	ATACseq consensus peak at TSS
1819	DRG2	ATACseq consensus peak at TSS
1822	ATN1	ATACseq consensus peak at TSS
1824	DSC2	ATACseq consensus peak at TSS
1827	RCAN1	ATACseq consensus peak at TSS
1831	TSC22D3	ATACseq consensus peak at TSS
1836	SLC26A2	ATACseq consensus peak at TSS
1837	DTNA	ATACseq consensus peak at TSS
1838	DTNB	ATACseq consensus peak at TSS
1839	HBEGF	ATACseq consensus peak at TSS
1841	DTYMK	ATACseq consensus peak at TSS
1843	DUSP1	ATACseq consensus peak at TSS
1844	DUSP2	ATACseq consensus peak at TSS
1845	DUSP3	ATACseq consensus peak at TSS
1846	DUSP4	ATACseq consensus peak at TSS
1847	DUSP5	ATACseq consensus peak at TSS
1848	DUSP6	ATACseq consensus peak at TSS
1849	DUSP7	ATACseq consensus peak at TSS
1850	DUSP8	ATACseq consensus peak at TSS
1854	DUT	ATACseq consensus peak at TSS
1855	DVL1	ATACseq consensus peak at TSS
1856	DVL2	ATACseq consensus peak at TSS
1857	DVL3	ATACseq consensus peak at TSS
1859	DYRK1A	ATACseq consensus peak at TSS
1861	TOR1A	ATACseq consensus peak at TSS
1869	E2F1	ATACseq consensus peak at TSS
1871	E2F3	ATACseq consensus peak at TSS
1874	E2F4	ATACseq consensus peak at TSS
1875	E2F5	ATACseq consensus peak at TSS
1876	E2F6	ATACseq consensus peak at TSS
1877	E4F1	ATACseq consensus peak at TSS
1889	ECE1	ATACseq consensus peak at TSS
1891	ECH1	ATACseq consensus peak at TSS
1892	ECHS1	ATACseq consensus peak at TSS
1894	ECT2	ATACseq consensus peak at TSS
1901	S1PR1	ATACseq consensus peak at TSS
1906	EDN1	ATACseq consensus peak at TSS
1909	EDNRA	ATACseq consensus peak at TSS
1910	EDNRB	ATACseq consensus peak at TSS
1911	PHC1	ATACseq consensus peak at TSS
1912	PHC2	ATACseq consensus peak at TSS
1915	EEF1A1	ATACseq consensus peak at TSS
1933	EEF1B2	ATACseq consensus peak at TSS
1936	EEF1D	ATACseq consensus peak at TSS
1937	EEF1G	ATACseq consensus peak at TSS
1939	EIF2D	ATACseq consensus peak at TSS
1942	EFNA1	ATACseq consensus peak at TSS
1947	EFNB1	ATACseq consensus peak at TSS
1948	EFNB2	ATACseq consensus peak at TSS
1951	CELSR3	ATACseq consensus peak at TSS
1952	CELSR2	ATACseq consensus peak at TSS
1953	MEGF6	ATACseq consensus peak at TSS
1954	MEGF8	ATACseq consensus peak at TSS
1955	MEGF9	ATACseq consensus peak at TSS
1956	EGFR	ATACseq consensus peak at TSS
1958	EGR1	ATACseq consensus peak at TSS
1964	EIF1AX	ATACseq consensus peak at TSS
1965	EIF2S1	ATACseq consensus peak at TSS
1967	EIF2B1	ATACseq consensus peak at TSS
1968	EIF2S3	ATACseq consensus peak at TSS
1973	EIF4A1	ATACseq consensus peak at TSS
1974	EIF4A2	ATACseq consensus peak at TSS
1975	EIF4B	ATACseq consensus peak at TSS
1977	EIF4E	ATACseq consensus peak at TSS
1978	EIF4EBP1	ATACseq consensus peak at TSS
1979	EIF4EBP2	ATACseq consensus peak at TSS
1981	EIF4G1	ATACseq consensus peak at TSS
1982	EIF4G2	ATACseq consensus peak at TSS
1983	EIF5	ATACseq consensus peak at TSS
1984	EIF5A	ATACseq consensus peak at TSS
1992	SERPINB1	ATACseq consensus peak at TSS
1993	ELAVL2	ATACseq consensus peak at TSS
1995	ELAVL3	ATACseq consensus peak at TSS
1997	ELF1	ATACseq consensus peak at TSS
1998	ELF2	ATACseq consensus peak at TSS
2002	ELK1	ATACseq consensus peak at TSS
2005	ELK4	ATACseq consensus peak at TSS
2009	EML1	ATACseq consensus peak at TSS
2010	EMD	ATACseq consensus peak at TSS
2011	MARK2	ATACseq consensus peak at TSS
2017	CTTN	ATACseq consensus peak at TSS
2021	ENDOG	ATACseq consensus peak at TSS
2023	ENO1	ATACseq consensus peak at TSS
2026	ENO2	ATACseq consensus peak at TSS
2027	ENO3	ATACseq consensus peak at TSS
2029	ENSA	ATACseq consensus peak at TSS
2030	SLC29A1	ATACseq consensus peak at TSS
2033	EP300	ATACseq consensus peak at TSS
2035	EPB41	ATACseq consensus peak at TSS
2036	EPB41L1	ATACseq consensus peak at TSS
2037	EPB41L2	ATACseq consensus peak at TSS
2039	DMTN	ATACseq consensus peak at TSS
2040	STOM	ATACseq consensus peak at TSS
2042	EPHA3	ATACseq consensus peak at TSS
2043	EPHA4	ATACseq consensus peak at TSS
2044	EPHA5	ATACseq consensus peak at TSS
2045	EPHA7	ATACseq consensus peak at TSS
2047	EPHB1	ATACseq consensus peak at TSS
2048	EPHB2	ATACseq consensus peak at TSS
2049	EPHB3	ATACseq consensus peak at TSS
2051	EPHB6	ATACseq consensus peak at TSS
2052	EPHX1	ATACseq consensus peak at TSS
2053	EPHX2	ATACseq consensus peak at TSS
2054	STX2	ATACseq consensus peak at TSS
2055	CLN8	ATACseq consensus peak at TSS
2058	EPRS1	ATACseq consensus peak at TSS
2059	EPS8	ATACseq consensus peak at TSS
2060	EPS15	ATACseq consensus peak at TSS
2064	ERBB2	ATACseq consensus peak at TSS
2066	ERBB4	ATACseq consensus peak at TSS
2067	ERCC1	ATACseq consensus peak at TSS
2068	ERCC2	ATACseq consensus peak at TSS
2071	ERCC3	ATACseq consensus peak at TSS
2072	ERCC4	ATACseq consensus peak at TSS
2073	ERCC5	ATACseq consensus peak at TSS
2074	ERCC6	ATACseq consensus peak at TSS
2077	ERF	ATACseq consensus peak at TSS
2079	ERH	ATACseq consensus peak at TSS
2081	ERN1	ATACseq consensus peak at TSS
2086	ERV3-1	ATACseq consensus peak at TSS
2098	ESD	ATACseq consensus peak at TSS
2099	ESR1	ATACseq consensus peak at TSS
2100	ESR2	ATACseq consensus peak at TSS
2101	ESRRA	ATACseq consensus peak at TSS
2104	ESRRG	ATACseq consensus peak at TSS
2107	ETF1	ATACseq consensus peak at TSS
2108	ETFA	ATACseq consensus peak at TSS
2110	ETFDH	ATACseq consensus peak at TSS
2113	ETS1	ATACseq consensus peak at TSS
2114	ETS2	ATACseq consensus peak at TSS
2115	ETV1	ATACseq consensus peak at TSS
2117	ETV3	ATACseq consensus peak at TSS
2119	ETV5	ATACseq consensus peak at TSS
2120	ETV6	ATACseq consensus peak at TSS
2130	EWSR1	ATACseq consensus peak at TSS
2131	EXT1	ATACseq consensus peak at TSS
2132	EXT2	ATACseq consensus peak at TSS
2135	EXTL2	ATACseq consensus peak at TSS
2137	EXTL3	ATACseq consensus peak at TSS
2138	EYA1	ATACseq consensus peak at TSS
2140	EYA3	ATACseq consensus peak at TSS
2146	EZH2	ATACseq consensus peak at TSS
2152	F3	ATACseq consensus peak at TSS
2153	F5	ATACseq consensus peak at TSS
2166	FAAH	ATACseq consensus peak at TSS
2170	FABP3	ATACseq consensus peak at TSS
2171	FABP5	ATACseq consensus peak at TSS
2172	FABP6	ATACseq consensus peak at TSS
2173	FABP7	ATACseq consensus peak at TSS
2175	FANCA	ATACseq consensus peak at TSS
2176	FANCC	ATACseq consensus peak at TSS
2177	FANCD2	ATACseq consensus peak at TSS
2180	ACSL1	ATACseq consensus peak at TSS
2181	ACSL3	ATACseq consensus peak at TSS
2182	ACSL4	ATACseq consensus peak at TSS
2185	PTK2B	ATACseq consensus peak at TSS
2186	BPTF	ATACseq consensus peak at TSS
2187	FANCB	ATACseq consensus peak at TSS
2188	FANCF	ATACseq consensus peak at TSS
2189	FANCG	ATACseq consensus peak at TSS
2193	FARSA	ATACseq consensus peak at TSS
2194	FASN	ATACseq consensus peak at TSS
2195	FAT1	ATACseq consensus peak at TSS
2200	FBN1	ATACseq consensus peak at TSS
2202	EFEMP1	ATACseq consensus peak at TSS
2218	FKTN	ATACseq consensus peak at TSS
2222	FDFT1	ATACseq consensus peak at TSS
2224	FDPS	ATACseq consensus peak at TSS
2230	FDX1	ATACseq consensus peak at TSS
2231	FDX1P1	ATACseq consensus peak at TSS
2232	FDXR	ATACseq consensus peak at TSS
2235	FECH	ATACseq consensus peak at TSS
2237	FEN1	ATACseq consensus peak at TSS
2241	FER	ATACseq consensus peak at TSS
2245	FGD1	ATACseq consensus peak at TSS
2246	FGF1	ATACseq consensus peak at TSS
2247	FGF2	ATACseq consensus peak at TSS
2250	FGF5	ATACseq consensus peak at TSS
2254	FGF9	ATACseq consensus peak at TSS
2255	FGF10	ATACseq consensus peak at TSS
2257	FGF12	ATACseq consensus peak at TSS
2258	FGF13	ATACseq consensus peak at TSS
2259	FGF14	ATACseq consensus peak at TSS
2260	FGFR1	ATACseq consensus peak at TSS
2262	GPC5	ATACseq consensus peak at TSS
2263	FGFR2	ATACseq consensus peak at TSS
2271	FH	ATACseq consensus peak at TSS
2272	FHIT	ATACseq consensus peak at TSS
2273	FHL1	ATACseq consensus peak at TSS
2274	FHL2	ATACseq consensus peak at TSS
2280	FKBP1A	ATACseq consensus peak at TSS
2286	FKBP2	ATACseq consensus peak at TSS
2287	FKBP3	ATACseq consensus peak at TSS
2288	FKBP4	ATACseq consensus peak at TSS
2290	FOXG1	ATACseq consensus peak at TSS
2302	FOXJ1	ATACseq consensus peak at TSS
2305	FOXM1	ATACseq consensus peak at TSS
2308	FOXO1	ATACseq consensus peak at TSS
2309	FOXO3	ATACseq consensus peak at TSS
2310	FOXO3B	ATACseq consensus peak at TSS
2314	FLII	ATACseq consensus peak at TSS
2317	FLNB	ATACseq consensus peak at TSS
2319	FLOT2	ATACseq consensus peak at TSS
2322	FLT3	ATACseq consensus peak at TSS
2329	FMO4	ATACseq consensus peak at TSS
2332	FMR1	ATACseq consensus peak at TSS
2334	AFF2	ATACseq consensus peak at TSS
2339	FNTA	ATACseq consensus peak at TSS
2342	FNTB	ATACseq consensus peak at TSS
2346	FOLH1	ATACseq consensus peak at TSS
2353	FOS	ATACseq consensus peak at TSS
2355	FOSL2	ATACseq consensus peak at TSS
2356	FPGS	ATACseq consensus peak at TSS
2395	FXN	ATACseq consensus peak at TSS
2444	FRK	ATACseq consensus peak at TSS
2475	MTOR	ATACseq consensus peak at TSS
2483	FRG1	ATACseq consensus peak at TSS
2487	FRZB	ATACseq consensus peak at TSS
2491	CENPI	ATACseq consensus peak at TSS
2494	NR5A2	ATACseq consensus peak at TSS
2495	FTH1	ATACseq consensus peak at TSS
2512	FTL	ATACseq consensus peak at TSS
2517	FUCA1	ATACseq consensus peak at TSS
2519	FUCA2	ATACseq consensus peak at TSS
2521	FUS	ATACseq consensus peak at TSS
2526	FUT4	ATACseq consensus peak at TSS
2530	FUT8	ATACseq consensus peak at TSS
2531	KDSR	ATACseq consensus peak at TSS
2533	FYB1	ATACseq consensus peak at TSS
2534	FYN	ATACseq consensus peak at TSS
2537	IFI6	ATACseq consensus peak at TSS
2539	G6PD	ATACseq consensus peak at TSS
2542	SLC37A4	ATACseq consensus peak at TSS
2547	XRCC6	ATACseq consensus peak at TSS
2548	GAA	ATACseq consensus peak at TSS
2549	GAB1	ATACseq consensus peak at TSS
2550	GABBR1	ATACseq consensus peak at TSS
2551	GABPA	ATACseq consensus peak at TSS
2553	GABPB1	ATACseq consensus peak at TSS
2554	GABRA1	ATACseq consensus peak at TSS
2555	GABRA2	ATACseq consensus peak at TSS
2556	GABRA3	ATACseq consensus peak at TSS
2560	GABRB1	ATACseq consensus peak at TSS
2561	GABRB2	ATACseq consensus peak at TSS
2562	GABRB3	ATACseq consensus peak at TSS
2565	GABRG1	ATACseq consensus peak at TSS
2571	GAD1	ATACseq consensus peak at TSS
2572	GAD2	ATACseq consensus peak at TSS
2580	GAK	ATACseq consensus peak at TSS
2581	GALC	ATACseq consensus peak at TSS
2582	GALE	ATACseq consensus peak at TSS
2583	B4GALNT1	ATACseq consensus peak at TSS
2584	GALK1	ATACseq consensus peak at TSS
2585	GALK2	ATACseq consensus peak at TSS
2588	GALNS	ATACseq consensus peak at TSS
2589	GALNT1	ATACseq consensus peak at TSS
2590	GALNT2	ATACseq consensus peak at TSS
2592	GALT	ATACseq consensus peak at TSS
2593	GAMT	ATACseq consensus peak at TSS
2595	GANC	ATACseq consensus peak at TSS
2597	GAPDH	ATACseq consensus peak at TSS
2617	GARS1	ATACseq consensus peak at TSS
2618	GART	ATACseq consensus peak at TSS
2619	GAS1	ATACseq consensus peak at TSS
2620	GAS2	ATACseq consensus peak at TSS
2621	GAS6	ATACseq consensus peak at TSS
2622	GAS8	ATACseq consensus peak at TSS
2628	GATM	ATACseq consensus peak at TSS
2629	GBA	ATACseq consensus peak at TSS
2630	GBAP1	ATACseq consensus peak at TSS
2631	NIPSNAP2	ATACseq consensus peak at TSS
2632	GBE1	ATACseq consensus peak at TSS
2639	GCDH	ATACseq consensus peak at TSS
2643	GCH1	ATACseq consensus peak at TSS
2645	GCK	ATACseq consensus peak at TSS
2647	BLOC1S1	ATACseq consensus peak at TSS
2649	NR6A1	ATACseq consensus peak at TSS
2650	GCNT1	ATACseq consensus peak at TSS
2651	GCNT2	ATACseq consensus peak at TSS
2653	GCSH	ATACseq consensus peak at TSS
2657	GDF1	ATACseq consensus peak at TSS
2661	GDF9	ATACseq consensus peak at TSS
2664	GDI1	ATACseq consensus peak at TSS
2665	GDI2	ATACseq consensus peak at TSS
2668	GDNF	ATACseq consensus peak at TSS
2669	GEM	ATACseq consensus peak at TSS
2671	GFER	ATACseq consensus peak at TSS
2673	GFPT1	ATACseq consensus peak at TSS
2674	GFRA1	ATACseq consensus peak at TSS
2677	GGCX	ATACseq consensus peak at TSS
2683	B4GALT1	ATACseq consensus peak at TSS
2690	GHR	ATACseq consensus peak at TSS
2710	GK	ATACseq consensus peak at TSS
2717	GLA	ATACseq consensus peak at TSS
2720	GLB1	ATACseq consensus peak at TSS
2729	GCLC	ATACseq consensus peak at TSS
2730	GCLM	ATACseq consensus peak at TSS
2731	GLDC	ATACseq consensus peak at TSS
2733	GLE1	ATACseq consensus peak at TSS
2734	GLG1	ATACseq consensus peak at TSS
2736	GLI2	ATACseq consensus peak at TSS
2737	GLI3	ATACseq consensus peak at TSS
2738	GLI4	ATACseq consensus peak at TSS
2739	GLO1	ATACseq consensus peak at TSS
2741	GLRA1	ATACseq consensus peak at TSS
2743	GLRB	ATACseq consensus peak at TSS
2744	GLS	ATACseq consensus peak at TSS
2745	GLRX	ATACseq consensus peak at TSS
2746	GLUD1	ATACseq consensus peak at TSS
2749	GLUD1P3	ATACseq consensus peak at TSS
2752	GLUL	ATACseq consensus peak at TSS
2760	GM2A	ATACseq consensus peak at TSS
2762	GMDS	ATACseq consensus peak at TSS
2764	GMFB	ATACseq consensus peak at TSS
2766	GMPR	ATACseq consensus peak at TSS
2767	GNA11	ATACseq consensus peak at TSS
2768	GNA12	ATACseq consensus peak at TSS
2770	GNAI1	ATACseq consensus peak at TSS
2771	GNAI2	ATACseq consensus peak at TSS
2773	GNAI3	ATACseq consensus peak at TSS
2774	GNAL	ATACseq consensus peak at TSS
2775	GNAO1	ATACseq consensus peak at TSS
2776	GNAQ	ATACseq consensus peak at TSS
2778	GNAS	ATACseq consensus peak at TSS
2781	GNAZ	ATACseq consensus peak at TSS
2782	GNB1	ATACseq consensus peak at TSS
2783	GNB2	ATACseq consensus peak at TSS
2787	GNG5	ATACseq consensus peak at TSS
2790	GNG10	ATACseq consensus peak at TSS
2794	GNL1	ATACseq consensus peak at TSS
2799	GNS	ATACseq consensus peak at TSS
2800	GOLGA1	ATACseq consensus peak at TSS
2801	GOLGA2	ATACseq consensus peak at TSS
2802	GOLGA3	ATACseq consensus peak at TSS
2803	GOLGA4	ATACseq consensus peak at TSS
2804	GOLGB1	ATACseq consensus peak at TSS
2805	GOT1	ATACseq consensus peak at TSS
2806	GOT2	ATACseq consensus peak at TSS
2817	GPC1	ATACseq consensus peak at TSS
2820	GPD2	ATACseq consensus peak at TSS
2821	GPI	ATACseq consensus peak at TSS
2822	GPLD1	ATACseq consensus peak at TSS
2823	GPM6A	ATACseq consensus peak at TSS
2824	GPM6B	ATACseq consensus peak at TSS
2827	GPR3	ATACseq consensus peak at TSS
2842	GPR19	ATACseq consensus peak at TSS
2845	GPR22	ATACseq consensus peak at TSS
2850	GPR27	ATACseq consensus peak at TSS
2861	GPR37	ATACseq consensus peak at TSS
2863	GPR39	ATACseq consensus peak at TSS
2868	GRK4	ATACseq consensus peak at TSS
2869	GRK5	ATACseq consensus peak at TSS
2870	GRK6	ATACseq consensus peak at TSS
2872	MKNK2	ATACseq consensus peak at TSS
2874	GPS2	ATACseq consensus peak at TSS
2875	GPT	ATACseq consensus peak at TSS
2876	GPX1	ATACseq consensus peak at TSS
2878	GPX3	ATACseq consensus peak at TSS
2879	GPX4	ATACseq consensus peak at TSS
2882	GPX7	ATACseq consensus peak at TSS
2885	GRB2	ATACseq consensus peak at TSS
2887	GRB10	ATACseq consensus peak at TSS
2888	GRB14	ATACseq consensus peak at TSS
2891	GRIA2	ATACseq consensus peak at TSS
2893	GRIA4	ATACseq consensus peak at TSS
2894	GRID1	ATACseq consensus peak at TSS
2895	GRID2	ATACseq consensus peak at TSS
2896	GRN	ATACseq consensus peak at TSS
2897	GRIK1	ATACseq consensus peak at TSS
2898	GRIK2	ATACseq consensus peak at TSS
2900	GRIK4	ATACseq consensus peak at TSS
2903	GRIN2A	ATACseq consensus peak at TSS
2904	GRIN2B	ATACseq consensus peak at TSS
2907	GRINA	ATACseq consensus peak at TSS
2908	NR3C1	ATACseq consensus peak at TSS
2911	GRM1	ATACseq consensus peak at TSS
2913	GRM3	ATACseq consensus peak at TSS
2915	GRM5	ATACseq consensus peak at TSS
2917	GRM7	ATACseq consensus peak at TSS
2918	GRM8	ATACseq consensus peak at TSS
2920	CXCL2	ATACseq consensus peak at TSS
2921	CXCL3	ATACseq consensus peak at TSS
2923	PDIA3	ATACseq consensus peak at TSS
2925	GRPR	ATACseq consensus peak at TSS
2926	GRSF1	ATACseq consensus peak at TSS
2931	GSK3A	ATACseq consensus peak at TSS
2932	GSK3B	ATACseq consensus peak at TSS
2934	GSN	ATACseq consensus peak at TSS
2935	GSPT1	ATACseq consensus peak at TSS
2936	GSR	ATACseq consensus peak at TSS
2937	GSS	ATACseq consensus peak at TSS
2941	GSTA4	ATACseq consensus peak at TSS
2946	GSTM2	ATACseq consensus peak at TSS
2948	GSTM4	ATACseq consensus peak at TSS
2954	GSTZ1	ATACseq consensus peak at TSS
2956	MSH6	ATACseq consensus peak at TSS
2957	GTF2A1	ATACseq consensus peak at TSS
2958	GTF2A2	ATACseq consensus peak at TSS
2959	GTF2B	ATACseq consensus peak at TSS
2960	GTF2E1	ATACseq consensus peak at TSS
2961	GTF2E2	ATACseq consensus peak at TSS
2962	GTF2F1	ATACseq consensus peak at TSS
2963	GTF2F2	ATACseq consensus peak at TSS
2965	GTF2H1	ATACseq consensus peak at TSS
2967	GTF2H3	ATACseq consensus peak at TSS
2968	GTF2H4	ATACseq consensus peak at TSS
2969	GTF2I	ATACseq consensus peak at TSS
2971	GTF3A	ATACseq consensus peak at TSS
2972	BRF1	ATACseq consensus peak at TSS
2975	GTF3C1	ATACseq consensus peak at TSS
2976	GTF3C2	ATACseq consensus peak at TSS
2977	GUCY1A2	ATACseq consensus peak at TSS
2982	GUCY1A1	ATACseq consensus peak at TSS
2983	GUCY1B1	ATACseq consensus peak at TSS
2987	GUK1	ATACseq consensus peak at TSS
2990	GUSB	ATACseq consensus peak at TSS
2992	GYG1	ATACseq consensus peak at TSS
2994	GYPB	ATACseq consensus peak at TSS
2995	GYPC	ATACseq consensus peak at TSS
2996	GYPE	ATACseq consensus peak at TSS
2997	GYS1	ATACseq consensus peak at TSS
3005	H1-0	ATACseq consensus peak at TSS
3006	H1-2	ATACseq consensus peak at TSS
3007	H1-3	ATACseq consensus peak at TSS
3008	H1-4	ATACseq consensus peak at TSS
3012	H2AC8	ATACseq consensus peak at TSS
3013	H2AC7	ATACseq consensus peak at TSS
3014	H2AX	ATACseq consensus peak at TSS
3015	H2AZ1	ATACseq consensus peak at TSS
3017	H2BC5	ATACseq consensus peak at TSS
3018	H2BC3	ATACseq consensus peak at TSS
3020	H3-3A	ATACseq consensus peak at TSS
3021	H3-3B	ATACseq consensus peak at TSS
3028	HSD17B10	ATACseq consensus peak at TSS
3029	HAGH	ATACseq consensus peak at TSS
3030	HADHA	ATACseq consensus peak at TSS
3032	HADHB	ATACseq consensus peak at TSS
3033	HADH	ATACseq consensus peak at TSS
3035	HARS1	ATACseq consensus peak at TSS
3038	HAS3	ATACseq consensus peak at TSS
3052	HCCS	ATACseq consensus peak at TSS
3054	HCFC1	ATACseq consensus peak at TSS
3064	HTT	ATACseq consensus peak at TSS
3065	HDAC1	ATACseq consensus peak at TSS
3066	HDAC2	ATACseq consensus peak at TSS
3068	HDGF	ATACseq consensus peak at TSS
3069	HDLBP	ATACseq consensus peak at TSS
3070	HELLS	ATACseq consensus peak at TSS
3073	HEXA	ATACseq consensus peak at TSS
3074	HEXB	ATACseq consensus peak at TSS
3084	NRG1	ATACseq consensus peak at TSS
3091	HIF1A	ATACseq consensus peak at TSS
3092	HIP1	ATACseq consensus peak at TSS
3093	UBE2K	ATACseq consensus peak at TSS
3094	HINT1	ATACseq consensus peak at TSS
3096	HIVEP1	ATACseq consensus peak at TSS
3097	HIVEP2	ATACseq consensus peak at TSS
3098	HK1	ATACseq consensus peak at TSS
3104	ZBTB48	ATACseq consensus peak at TSS
3105	HLA-A	ATACseq consensus peak at TSS
3107	HLA-C	ATACseq consensus peak at TSS
3108	HLA-DMA	ATACseq consensus peak at TSS
3131	HLF	ATACseq consensus peak at TSS
3134	HLA-F	ATACseq consensus peak at TSS
3139	HLA-L	ATACseq consensus peak at TSS
3140	MR1	ATACseq consensus peak at TSS
3141	HLCS	ATACseq consensus peak at TSS
3142	HLX	ATACseq consensus peak at TSS
3145	HMBS	ATACseq consensus peak at TSS
3146	HMGB1	ATACseq consensus peak at TSS
3148	HMGB2	ATACseq consensus peak at TSS
3149	HMGB3	ATACseq consensus peak at TSS
3150	HMGN1	ATACseq consensus peak at TSS
3151	HMGN2	ATACseq consensus peak at TSS
3155	HMGCL	ATACseq consensus peak at TSS
3156	HMGCR	ATACseq consensus peak at TSS
3157	HMGCS1	ATACseq consensus peak at TSS
3159	HMGA1	ATACseq consensus peak at TSS
3161	HMMR	ATACseq consensus peak at TSS
3162	HMOX1	ATACseq consensus peak at TSS
3163	HMOX2	ATACseq consensus peak at TSS
3164	NR4A1	ATACseq consensus peak at TSS
3175	ONECUT1	ATACseq consensus peak at TSS
3176	HNMT	ATACseq consensus peak at TSS
3178	HNRNPA1	ATACseq consensus peak at TSS
3181	HNRNPA2B1	ATACseq consensus peak at TSS
3182	HNRNPAB	ATACseq consensus peak at TSS
3183	HNRNPC	ATACseq consensus peak at TSS
3184	HNRNPD	ATACseq consensus peak at TSS
3185	HNRNPF	ATACseq consensus peak at TSS
3187	HNRNPH1	ATACseq consensus peak at TSS
3188	HNRNPH2	ATACseq consensus peak at TSS
3189	HNRNPH3	ATACseq consensus peak at TSS
3190	HNRNPK	ATACseq consensus peak at TSS
3191	HNRNPL	ATACseq consensus peak at TSS
3192	HNRNPU	ATACseq consensus peak at TSS
3241	HPCAL1	ATACseq consensus peak at TSS
3242	HPD	ATACseq consensus peak at TSS
3248	HPGD	ATACseq consensus peak at TSS
3249	HPN	ATACseq consensus peak at TSS
3250	HPR	ATACseq consensus peak at TSS
3251	HPRT1	ATACseq consensus peak at TSS
3257	HPS1	ATACseq consensus peak at TSS
3265	HRAS	ATACseq consensus peak at TSS
3267	AGFG1	ATACseq consensus peak at TSS
3268	AGFG2	ATACseq consensus peak at TSS
3275	PRMT2	ATACseq consensus peak at TSS
3276	PRMT1	ATACseq consensus peak at TSS
3281	HSBP1	ATACseq consensus peak at TSS
3290	HSD11B1	ATACseq consensus peak at TSS
3295	HSD17B4	ATACseq consensus peak at TSS
3297	HSF1	ATACseq consensus peak at TSS
3298	HSF2	ATACseq consensus peak at TSS
3299	HSF4	ATACseq consensus peak at TSS
3300	DNAJB2	ATACseq consensus peak at TSS
3301	DNAJA1	ATACseq consensus peak at TSS
3303	HSPA1A	ATACseq consensus peak at TSS
3304	HSPA1B	ATACseq consensus peak at TSS
3305	HSPA1L	ATACseq consensus peak at TSS
3306	HSPA2	ATACseq consensus peak at TSS
3308	HSPA4	ATACseq consensus peak at TSS
3309	HSPA5	ATACseq consensus peak at TSS
3310	HSPA6	ATACseq consensus peak at TSS
3312	HSPA8	ATACseq consensus peak at TSS
3313	HSPA9	ATACseq consensus peak at TSS
3315	HSPB1	ATACseq consensus peak at TSS
3320	HSP90AA1	ATACseq consensus peak at TSS
3321	IGSF3	ATACseq consensus peak at TSS
3326	HSP90AB1	ATACseq consensus peak at TSS
3329	HSPD1	ATACseq consensus peak at TSS
3336	HSPE1	ATACseq consensus peak at TSS
3337	DNAJB1	ATACseq consensus peak at TSS
3338	DNAJC4	ATACseq consensus peak at TSS
3344	FOXN2	ATACseq consensus peak at TSS
3354	HTR1E	ATACseq consensus peak at TSS
3358	HTR2C	ATACseq consensus peak at TSS
3363	HTR7	ATACseq consensus peak at TSS
3364	HUS1	ATACseq consensus peak at TSS
3371	TNC	ATACseq consensus peak at TSS
3376	IARS1	ATACseq consensus peak at TSS
3382	ICA1	ATACseq consensus peak at TSS
3396	MRPL58	ATACseq consensus peak at TSS
3397	ID1	ATACseq consensus peak at TSS
3398	ID2	ATACseq consensus peak at TSS
3400	ID4	ATACseq consensus peak at TSS
3416	IDE	ATACseq consensus peak at TSS
3417	IDH1	ATACseq consensus peak at TSS
3418	IDH2	ATACseq consensus peak at TSS
3419	IDH3A	ATACseq consensus peak at TSS
3420	IDH3B	ATACseq consensus peak at TSS
3421	IDH3G	ATACseq consensus peak at TSS
3422	IDI1	ATACseq consensus peak at TSS
3423	IDS	ATACseq consensus peak at TSS
3425	IDUA	ATACseq consensus peak at TSS
3428	IFI16	ATACseq consensus peak at TSS
3433	IFIT2	ATACseq consensus peak at TSS
3434	IFIT1	ATACseq consensus peak at TSS
3437	IFIT3	ATACseq consensus peak at TSS
3454	IFNAR1	ATACseq consensus peak at TSS
3455	IFNAR2	ATACseq consensus peak at TSS
3459	IFNGR1	ATACseq consensus peak at TSS
3474	IFNWP19	ATACseq consensus peak at TSS
3475	IFRD1	ATACseq consensus peak at TSS
3476	IGBP1	ATACseq consensus peak at TSS
3480	IGF1R	ATACseq consensus peak at TSS
3482	IGF2R	ATACseq consensus peak at TSS
3490	IGFBP7	ATACseq consensus peak at TSS
3508	IGHMBP2	ATACseq consensus peak at TSS
3516	RBPJ	ATACseq consensus peak at TSS
3547	IGSF1	ATACseq consensus peak at TSS
3550	IK	ATACseq consensus peak at TSS
3551	IKBKB	ATACseq consensus peak at TSS
3554	IL1R1	ATACseq consensus peak at TSS
3556	IL1RAP	ATACseq consensus peak at TSS
3567	IL5	ATACseq consensus peak at TSS
3570	IL6R	ATACseq consensus peak at TSS
3572	IL6ST	ATACseq consensus peak at TSS
3574	IL7	ATACseq consensus peak at TSS
3587	IL10RA	ATACseq consensus peak at TSS
3588	IL10RB	ATACseq consensus peak at TSS
3592	IL12A	ATACseq consensus peak at TSS
3596	IL13	ATACseq consensus peak at TSS
3600	IL15	ATACseq consensus peak at TSS
3601	IL15RA	ATACseq consensus peak at TSS
3607	FOXK2	ATACseq consensus peak at TSS
3608	ILF2	ATACseq consensus peak at TSS
3609	ILF3	ATACseq consensus peak at TSS
3611	ILK	ATACseq consensus peak at TSS
3612	IMPA1	ATACseq consensus peak at TSS
3614	IMPDH1	ATACseq consensus peak at TSS
3615	IMPDH2	ATACseq consensus peak at TSS
3619	INCENP	ATACseq consensus peak at TSS
3621	ING1	ATACseq consensus peak at TSS
3622	ING2	ATACseq consensus peak at TSS
3628	INPP1	ATACseq consensus peak at TSS
3631	INPP4A	ATACseq consensus peak at TSS
3632	INPP5A	ATACseq consensus peak at TSS
3633	INPP5B	ATACseq consensus peak at TSS
3636	INPPL1	ATACseq consensus peak at TSS
3638	INSIG1	ATACseq consensus peak at TSS
3642	INSM1	ATACseq consensus peak at TSS
3643	INSR	ATACseq consensus peak at TSS
3646	EIF3E	ATACseq consensus peak at TSS
3652	IPP	ATACseq consensus peak at TSS
3654	IRAK1	ATACseq consensus peak at TSS
3656	IRAK2	ATACseq consensus peak at TSS
3658	IREB2	ATACseq consensus peak at TSS
3659	IRF1	ATACseq consensus peak at TSS
3660	IRF2	ATACseq consensus peak at TSS
3661	IRF3	ATACseq consensus peak at TSS
3667	IRS1	ATACseq consensus peak at TSS
3670	ISL1	ATACseq consensus peak at TSS
3672	ITGA1	ATACseq consensus peak at TSS
3673	ITGA2	ATACseq consensus peak at TSS
3679	ITGA7	ATACseq consensus peak at TSS
3685	ITGAV	ATACseq consensus peak at TSS
3688	ITGB1	ATACseq consensus peak at TSS
3692	EIF6	ATACseq consensus peak at TSS
3696	ITGB8	ATACseq consensus peak at TSS
3703	STT3A	ATACseq consensus peak at TSS
3704	ITPA	ATACseq consensus peak at TSS
3705	ITPK1	ATACseq consensus peak at TSS
3708	ITPR1	ATACseq consensus peak at TSS
3709	ITPR2	ATACseq consensus peak at TSS
3712	IVD	ATACseq consensus peak at TSS
3716	JAK1	ATACseq consensus peak at TSS
3717	JAK2	ATACseq consensus peak at TSS
3720	JARID2	ATACseq consensus peak at TSS
3725	JUN	ATACseq consensus peak at TSS
3726	JUNB	ATACseq consensus peak at TSS
3727	JUND	ATACseq consensus peak at TSS
3728	JUP	ATACseq consensus peak at TSS
3732	CD82	ATACseq consensus peak at TSS
3734	ANOS2P	ATACseq consensus peak at TSS
3735	KARS1	ATACseq consensus peak at TSS
3737	KCNA2	ATACseq consensus peak at TSS
3738	KCNA3	ATACseq consensus peak at TSS
3739	KCNA4	ATACseq consensus peak at TSS
3742	KCNA6	ATACseq consensus peak at TSS
3745	KCNB1	ATACseq consensus peak at TSS
3746	KCNC1	ATACseq consensus peak at TSS
3748	KCNC3	ATACseq consensus peak at TSS
3749	KCNC4	ATACseq consensus peak at TSS
3751	KCND2	ATACseq consensus peak at TSS
3752	KCND3	ATACseq consensus peak at TSS
3756	KCNH1	ATACseq consensus peak at TSS
3757	KCNH2	ATACseq consensus peak at TSS
3759	KCNJ2	ATACseq consensus peak at TSS
3765	KCNJ9	ATACseq consensus peak at TSS
3767	KCNJ11	ATACseq consensus peak at TSS
3775	KCNK1	ATACseq consensus peak at TSS
3776	KCNK2	ATACseq consensus peak at TSS
3781	KCNN2	ATACseq consensus peak at TSS
3782	KCNN3	ATACseq consensus peak at TSS
3786	KCNQ3	ATACseq consensus peak at TSS
3790	KCNS3	ATACseq consensus peak at TSS
3795	KHK	ATACseq consensus peak at TSS
3796	KIF2A	ATACseq consensus peak at TSS
3797	KIF3C	ATACseq consensus peak at TSS
3798	KIF5A	ATACseq consensus peak at TSS
3799	KIF5B	ATACseq consensus peak at TSS
3800	KIF5C	ATACseq consensus peak at TSS
3801	KIFC3	ATACseq consensus peak at TSS
3815	KIT	ATACseq consensus peak at TSS
3831	KLC1	ATACseq consensus peak at TSS
3832	KIF11	ATACseq consensus peak at TSS
3833	KIFC1	ATACseq consensus peak at TSS
3835	KIF22	ATACseq consensus peak at TSS
3836	KPNA1	ATACseq consensus peak at TSS
3837	KPNB1	ATACseq consensus peak at TSS
3838	KPNA2	ATACseq consensus peak at TSS
3839	KPNA3	ATACseq consensus peak at TSS
3840	KPNA4	ATACseq consensus peak at TSS
3841	KPNA5	ATACseq consensus peak at TSS
3842	TNPO1	ATACseq consensus peak at TSS
3845	KRAS	ATACseq consensus peak at TSS
3895	KTN1	ATACseq consensus peak at TSS
3899	AFF3	ATACseq consensus peak at TSS
3908	LAMA2	ATACseq consensus peak at TSS
3913	LAMB2	ATACseq consensus peak at TSS
3915	LAMC1	ATACseq consensus peak at TSS
3916	LAMP1	ATACseq consensus peak at TSS
3920	LAMP2	ATACseq consensus peak at TSS
3921	RPSA	ATACseq consensus peak at TSS
3925	STMN1	ATACseq consensus peak at TSS
3927	LASP1	ATACseq consensus peak at TSS
3930	LBR	ATACseq consensus peak at TSS
3939	LDHA	ATACseq consensus peak at TSS
3945	LDHB	ATACseq consensus peak at TSS
3953	LEPR	ATACseq consensus peak at TSS
3954	LETM1	ATACseq consensus peak at TSS
3955	LFNG	ATACseq consensus peak at TSS
3959	LGALS3BP	ATACseq consensus peak at TSS
3964	LGALS8	ATACseq consensus peak at TSS
3973	LHCGR	ATACseq consensus peak at TSS
3977	LIFR	ATACseq consensus peak at TSS
3978	LIG1	ATACseq consensus peak at TSS
3980	LIG3	ATACseq consensus peak at TSS
3981	LIG4	ATACseq consensus peak at TSS
3983	ABLIM1	ATACseq consensus peak at TSS
3984	LIMK1	ATACseq consensus peak at TSS
3985	LIMK2	ATACseq consensus peak at TSS
3987	LIMS1	ATACseq consensus peak at TSS
3988	LIPA	ATACseq consensus peak at TSS
3991	LIPE	ATACseq consensus peak at TSS
3992	FADS1	ATACseq consensus peak at TSS
3995	FADS3	ATACseq consensus peak at TSS
3996	LLGL1	ATACseq consensus peak at TSS
3998	LMAN1	ATACseq consensus peak at TSS
4000	LMNA	ATACseq consensus peak at TSS
4001	LMNB1	ATACseq consensus peak at TSS
4004	LMO1	ATACseq consensus peak at TSS
4005	LMO2	ATACseq consensus peak at TSS
4008	LMO7	ATACseq consensus peak at TSS
4012	LNPEP	ATACseq consensus peak at TSS
4013	VWA5A	ATACseq consensus peak at TSS
4015	LOX	ATACseq consensus peak at TSS
4023	LPL	ATACseq consensus peak at TSS
4026	LPP	ATACseq consensus peak at TSS
4034	LRCH4	ATACseq consensus peak at TSS
4040	LRP6	ATACseq consensus peak at TSS
4043	LRPAP1	ATACseq consensus peak at TSS
4045	LSAMP	ATACseq consensus peak at TSS
4047	LSS	ATACseq consensus peak at TSS
4048	LTA4H	ATACseq consensus peak at TSS
4052	LTBP1	ATACseq consensus peak at TSS
4064	CD180	ATACseq consensus peak at TSS
4071	TM4SF1	ATACseq consensus peak at TSS
4074	M6PR	ATACseq consensus peak at TSS
4076	CAPRIN1	ATACseq consensus peak at TSS
4077	NBR1	ATACseq consensus peak at TSS
4081	MAB21L1	ATACseq consensus peak at TSS
4084	MXD1	ATACseq consensus peak at TSS
4085	MAD2L1	ATACseq consensus peak at TSS
4086	SMAD1	ATACseq consensus peak at TSS
4087	SMAD2	ATACseq consensus peak at TSS
4089	SMAD4	ATACseq consensus peak at TSS
4090	SMAD5	ATACseq consensus peak at TSS
4093	SMAD9	ATACseq consensus peak at TSS
4094	MAF	ATACseq consensus peak at TSS
4116	MAGOH	ATACseq consensus peak at TSS
4117	MAK	ATACseq consensus peak at TSS
4121	MAN1A1	ATACseq consensus peak at TSS
4122	MAN2A2	ATACseq consensus peak at TSS
4123	MAN2C1	ATACseq consensus peak at TSS
4124	MAN2A1	ATACseq consensus peak at TSS
4126	MANBA	ATACseq consensus peak at TSS
4128	MAOA	ATACseq consensus peak at TSS
4131	MAP1B	ATACseq consensus peak at TSS
4133	MAP2	ATACseq consensus peak at TSS
4134	MAP4	ATACseq consensus peak at TSS
4135	MAP6	ATACseq consensus peak at TSS
4137	MAPT	ATACseq consensus peak at TSS
4139	MARK1	ATACseq consensus peak at TSS
4140	MARK3	ATACseq consensus peak at TSS
4141	MARS1	ATACseq consensus peak at TSS
4144	MAT2A	ATACseq consensus peak at TSS
4147	MATN2	ATACseq consensus peak at TSS
4149	MAX	ATACseq consensus peak at TSS
4152	MBD1	ATACseq consensus peak at TSS
4154	MBNL1	ATACseq consensus peak at TSS
4155	MBP	ATACseq consensus peak at TSS
4160	MC4R	ATACseq consensus peak at TSS
4161	MC5R	ATACseq consensus peak at TSS
4163	MCC	ATACseq consensus peak at TSS
4168	MCF2	ATACseq consensus peak at TSS
4170	MCL1	ATACseq consensus peak at TSS
4171	MCM2	ATACseq consensus peak at TSS
4172	MCM3	ATACseq consensus peak at TSS
4173	MCM4	ATACseq consensus peak at TSS
4174	MCM5	ATACseq consensus peak at TSS
4175	MCM6	ATACseq consensus peak at TSS
4176	MCM7	ATACseq consensus peak at TSS
4179	CD46	ATACseq consensus peak at TSS
4182	CD46P1	ATACseq consensus peak at TSS
4189	DNAJB9	ATACseq consensus peak at TSS
4190	MDH1	ATACseq consensus peak at TSS
4191	MDH2	ATACseq consensus peak at TSS
4193	MDM2	ATACseq consensus peak at TSS
4194	MDM4	ATACseq consensus peak at TSS
4199	ME1	ATACseq consensus peak at TSS
4200	ME2	ATACseq consensus peak at TSS
4201	MEA1	ATACseq consensus peak at TSS
4204	MECP2	ATACseq consensus peak at TSS
4205	MEF2A	ATACseq consensus peak at TSS
4207	BORCS8-MEF2B	ATACseq consensus peak at TSS
4208	MEF2C	ATACseq consensus peak at TSS
4209	MEF2D	ATACseq consensus peak at TSS
4211	MEIS1	ATACseq consensus peak at TSS
4214	MAP3K1	ATACseq consensus peak at TSS
4215	MAP3K3	ATACseq consensus peak at TSS
4216	MAP3K4	ATACseq consensus peak at TSS
4217	MAP3K5	ATACseq consensus peak at TSS
4218	RAB8A	ATACseq consensus peak at TSS
4221	MEN1	ATACseq consensus peak at TSS
4232	MEST	ATACseq consensus peak at TSS
4233	MET	ATACseq consensus peak at TSS
4234	METTL1	ATACseq consensus peak at TSS
4236	MFAP1	ATACseq consensus peak at TSS
4238	MFAP3	ATACseq consensus peak at TSS
4245	MGAT1	ATACseq consensus peak at TSS
4247	MGAT2	ATACseq consensus peak at TSS
4249	MGAT5	ATACseq consensus peak at TSS
4253	MIA2	ATACseq consensus peak at TSS
4254	KITLG	ATACseq consensus peak at TSS
4255	MGMT	ATACseq consensus peak at TSS
4258	MGST2	ATACseq consensus peak at TSS
4259	MGST3	ATACseq consensus peak at TSS
4281	MID1	ATACseq consensus peak at TSS
4282	MIF	ATACseq consensus peak at TSS
4285	MIPEP	ATACseq consensus peak at TSS
4286	MITF	ATACseq consensus peak at TSS
4287	ATXN3	ATACseq consensus peak at TSS
4289	MKLN1	ATACseq consensus peak at TSS
4291	MLF1	ATACseq consensus peak at TSS
4292	MLH1	ATACseq consensus peak at TSS
4293	MAP3K9	ATACseq consensus peak at TSS
4294	MAP3K10	ATACseq consensus peak at TSS
4297	KMT2A	ATACseq consensus peak at TSS
4298	MLLT1	ATACseq consensus peak at TSS
4299	AFF1	ATACseq consensus peak at TSS
4300	MLLT3	ATACseq consensus peak at TSS
4301	AFDN	ATACseq consensus peak at TSS
4303	FOXO4	ATACseq consensus peak at TSS
4306	NR3C2	ATACseq consensus peak at TSS
4324	MMP15	ATACseq consensus peak at TSS
4325	MMP16	ATACseq consensus peak at TSS
4326	MMP17	ATACseq consensus peak at TSS
4329	ALDH6A1	ATACseq consensus peak at TSS
4330	MN1	ATACseq consensus peak at TSS
4331	MNAT1	ATACseq consensus peak at TSS
4335	MNT	ATACseq consensus peak at TSS
4337	MOCS1	ATACseq consensus peak at TSS
4338	MOCS2	ATACseq consensus peak at TSS
4343	MOV10	ATACseq consensus peak at TSS
4345	CD200	ATACseq consensus peak at TSS
4350	MPG	ATACseq consensus peak at TSS
4351	MPI	ATACseq consensus peak at TSS
4354	MPP1	ATACseq consensus peak at TSS
4355	MPP2	ATACseq consensus peak at TSS
4357	MPST	ATACseq consensus peak at TSS
4358	MPV17	ATACseq consensus peak at TSS
4361	MRE11	ATACseq consensus peak at TSS
4430	MYO1B	ATACseq consensus peak at TSS
4435	CITED1	ATACseq consensus peak at TSS
4436	MSH2	ATACseq consensus peak at TSS
4439	MSH5	ATACseq consensus peak at TSS
4440	MSI1	ATACseq consensus peak at TSS
4482	MSRA	ATACseq consensus peak at TSS
4485	MST1	ATACseq consensus peak at TSS
4501	MT1X	ATACseq consensus peak at TSS
4502	MT2A	ATACseq consensus peak at TSS
4504	MT3	ATACseq consensus peak at TSS
4507	MTAP	ATACseq consensus peak at TSS
4515	MTCP1	ATACseq consensus peak at TSS
4520	MTF1	ATACseq consensus peak at TSS
4521	NUDT1	ATACseq consensus peak at TSS
4522	MTHFD1	ATACseq consensus peak at TSS
4524	MTHFR	ATACseq consensus peak at TSS
4528	MTIF2	ATACseq consensus peak at TSS
4534	MTM1	ATACseq consensus peak at TSS
4547	MTTP	ATACseq consensus peak at TSS
4548	MTR	ATACseq consensus peak at TSS
4552	MTRR	ATACseq consensus peak at TSS
4580	MTX1	ATACseq consensus peak at TSS
4591	TRIM37	ATACseq consensus peak at TSS
4594	MMUT	ATACseq consensus peak at TSS
4595	MUTYH	ATACseq consensus peak at TSS
4597	MVD	ATACseq consensus peak at TSS
4598	MVK	ATACseq consensus peak at TSS
4599	MX1	ATACseq consensus peak at TSS
4601	MXI1	ATACseq consensus peak at TSS
4602	MYB	ATACseq consensus peak at TSS
4603	MYBL1	ATACseq consensus peak at TSS
4609	MYC	ATACseq consensus peak at TSS
4610	MYCL	ATACseq consensus peak at TSS
4613	MYCN	ATACseq consensus peak at TSS
4627	MYH9	ATACseq consensus peak at TSS
4628	MYH10	ATACseq consensus peak at TSS
4636	MYL5	ATACseq consensus peak at TSS
4637	MYL6	ATACseq consensus peak at TSS
4642	MYO1D	ATACseq consensus peak at TSS
4643	MYO1E	ATACseq consensus peak at TSS
4644	MYO5A	ATACseq consensus peak at TSS
4646	MYO6	ATACseq consensus peak at TSS
4647	MYO7A	ATACseq consensus peak at TSS
4649	MYO9A	ATACseq consensus peak at TSS
4650	MYO9B	ATACseq consensus peak at TSS
4659	PPP1R12A	ATACseq consensus peak at TSS
4660	PPP1R12B	ATACseq consensus peak at TSS
4664	NAB1	ATACseq consensus peak at TSS
4665	NAB2	ATACseq consensus peak at TSS
4666	NACA	ATACseq consensus peak at TSS
4668	NAGA	ATACseq consensus peak at TSS
4669	NAGLU	ATACseq consensus peak at TSS
4670	HNRNPM	ATACseq consensus peak at TSS
4673	NAP1L1	ATACseq consensus peak at TSS
4674	NAP1L2	ATACseq consensus peak at TSS
4675	NAP1L3	ATACseq consensus peak at TSS
4676	NAP1L4	ATACseq consensus peak at TSS
4677	NARS1	ATACseq consensus peak at TSS
4678	NASP	ATACseq consensus peak at TSS
4682	NUBP1	ATACseq consensus peak at TSS
4683	NBN	ATACseq consensus peak at TSS
4684	NCAM1	ATACseq consensus peak at TSS
4685	NCAM2	ATACseq consensus peak at TSS
4686	NCBP1	ATACseq consensus peak at TSS
4690	NCK1	ATACseq consensus peak at TSS
4691	NCL	ATACseq consensus peak at TSS
4692	NDN	ATACseq consensus peak at TSS
4694	NDUFA1	ATACseq consensus peak at TSS
4695	NDUFA2	ATACseq consensus peak at TSS
4696	NDUFA3	ATACseq consensus peak at TSS
4697	NDUFA4	ATACseq consensus peak at TSS
4698	NDUFA5	ATACseq consensus peak at TSS
4700	NDUFA6	ATACseq consensus peak at TSS
4701	NDUFA7	ATACseq consensus peak at TSS
4702	NDUFA8	ATACseq consensus peak at TSS
4704	NDUFA9	ATACseq consensus peak at TSS
4705	NDUFA10	ATACseq consensus peak at TSS
4706	NDUFAB1	ATACseq consensus peak at TSS
4707	NDUFB1	ATACseq consensus peak at TSS
4708	NDUFB2	ATACseq consensus peak at TSS
4709	NDUFB3	ATACseq consensus peak at TSS
4710	NDUFB4	ATACseq consensus peak at TSS
4711	NDUFB5	ATACseq consensus peak at TSS
4712	NDUFB6	ATACseq consensus peak at TSS
4713	NDUFB7	ATACseq consensus peak at TSS
4714	NDUFB8	ATACseq consensus peak at TSS
4715	NDUFB9	ATACseq consensus peak at TSS
4716	NDUFB10	ATACseq consensus peak at TSS
4717	NDUFC1	ATACseq consensus peak at TSS
4718	NDUFC2	ATACseq consensus peak at TSS
4719	NDUFS1	ATACseq consensus peak at TSS
4720	NDUFS2	ATACseq consensus peak at TSS
4722	NDUFS3	ATACseq consensus peak at TSS
4723	NDUFV1	ATACseq consensus peak at TSS
4724	NDUFS4	ATACseq consensus peak at TSS
4725	NDUFS5	ATACseq consensus peak at TSS
4726	NDUFS6	ATACseq consensus peak at TSS
4728	NDUFS8	ATACseq consensus peak at TSS
4729	NDUFV2	ATACseq consensus peak at TSS
4731	NDUFV3	ATACseq consensus peak at TSS
4733	DRG1	ATACseq consensus peak at TSS
4734	NEDD4	ATACseq consensus peak at TSS
4735	SEPTIN2	ATACseq consensus peak at TSS
4736	RPL10A	ATACseq consensus peak at TSS
4738	NEDD8	ATACseq consensus peak at TSS
4739	NEDD9	ATACseq consensus peak at TSS
4741	NEFM	ATACseq consensus peak at TSS
4750	NEK1	ATACseq consensus peak at TSS
4751	NEK2	ATACseq consensus peak at TSS
4752	NEK3	ATACseq consensus peak at TSS
4753	NELL2	ATACseq consensus peak at TSS
4756	NEO1	ATACseq consensus peak at TSS
4758	NEU1	ATACseq consensus peak at TSS
4763	NF1	ATACseq consensus peak at TSS
4771	NF2	ATACseq consensus peak at TSS
4773	NFATC2	ATACseq consensus peak at TSS
4774	NFIA	ATACseq consensus peak at TSS
4775	NFATC3	ATACseq consensus peak at TSS
4776	NFATC4	ATACseq consensus peak at TSS
4779	NFE2L1	ATACseq consensus peak at TSS
4780	NFE2L2	ATACseq consensus peak at TSS
4781	NFIB	ATACseq consensus peak at TSS
4783	NFIL3	ATACseq consensus peak at TSS
4790	NFKB1	ATACseq consensus peak at TSS
4792	NFKBIA	ATACseq consensus peak at TSS
4793	NFKBIB	ATACseq consensus peak at TSS
4794	NFKBIE	ATACseq consensus peak at TSS
4795	NFKBIL1	ATACseq consensus peak at TSS
4796	TONSL	ATACseq consensus peak at TSS
4798	NFRKB	ATACseq consensus peak at TSS
4799	NFX1	ATACseq consensus peak at TSS
4800	NFYA	ATACseq consensus peak at TSS
4801	NFYB	ATACseq consensus peak at TSS
4802	NFYC	ATACseq consensus peak at TSS
4803	NGF	ATACseq consensus peak at TSS
4810	NHS	ATACseq consensus peak at TSS
4814	NINJ1	ATACseq consensus peak at TSS
4817	NIT1	ATACseq consensus peak at TSS
4820	NKTR	ATACseq consensus peak at TSS
4824	NKX3-1	ATACseq consensus peak at TSS
4829	NMBR	ATACseq consensus peak at TSS
4830	NME1	ATACseq consensus peak at TSS
4831	NME2	ATACseq consensus peak at TSS
4835	NQO2	ATACseq consensus peak at TSS
4836	NMT1	ATACseq consensus peak at TSS
4839	NOP2	ATACseq consensus peak at TSS
4841	NONO	ATACseq consensus peak at TSS
4848	CNOT2	ATACseq consensus peak at TSS
4849	CNOT3	ATACseq consensus peak at TSS
4850	CNOT4	ATACseq consensus peak at TSS
4853	NOTCH2	ATACseq consensus peak at TSS
4856	CCN3	ATACseq consensus peak at TSS
4857	NOVA1	ATACseq consensus peak at TSS
4860	PNP	ATACseq consensus peak at TSS
4863	NPAT	ATACseq consensus peak at TSS
4864	NPC1	ATACseq consensus peak at TSS
4867	NPHP1	ATACseq consensus peak at TSS
4869	NPM1	ATACseq consensus peak at TSS
4880	NPPC	ATACseq consensus peak at TSS
4883	NPR3	ATACseq consensus peak at TSS
4885	NPTX2	ATACseq consensus peak at TSS
4886	NPY1R	ATACseq consensus peak at TSS
4887	NPY2R	ATACseq consensus peak at TSS
4889	NPY5R	ATACseq consensus peak at TSS
4891	SLC11A2	ATACseq consensus peak at TSS
4893	NRAS	ATACseq consensus peak at TSS
4897	NRCAM	ATACseq consensus peak at TSS
4898	NRDC	ATACseq consensus peak at TSS
4899	NRF1	ATACseq consensus peak at TSS
4900	NRGN	ATACseq consensus peak at TSS
4901	NRL	ATACseq consensus peak at TSS
4904	YBX1	ATACseq consensus peak at TSS
4907	NT5E	ATACseq consensus peak at TSS
4913	NTHL1	ATACseq consensus peak at TSS
4915	NTRK2	ATACseq consensus peak at TSS
4916	NTRK3	ATACseq consensus peak at TSS
4924	NUCB1	ATACseq consensus peak at TSS
4925	NUCB2	ATACseq consensus peak at TSS
4926	NUMA1	ATACseq consensus peak at TSS
4927	NUP88	ATACseq consensus peak at TSS
4928	NUP98	ATACseq consensus peak at TSS
4931	NVL	ATACseq consensus peak at TSS
4942	OAT	ATACseq consensus peak at TSS
4943	TBC1D25	ATACseq consensus peak at TSS
4946	OAZ1	ATACseq consensus peak at TSS
4947	OAZ2	ATACseq consensus peak at TSS
4952	OCRL	ATACseq consensus peak at TSS
4953	ODC1	ATACseq consensus peak at TSS
4957	ODF2	ATACseq consensus peak at TSS
4967	OGDH	ATACseq consensus peak at TSS
4968	OGG1	ATACseq consensus peak at TSS
4974	OMG	ATACseq consensus peak at TSS
4976	OPA1	ATACseq consensus peak at TSS
4978	OPCML	ATACseq consensus peak at TSS
4982	TNFRSF11B	ATACseq consensus peak at TSS
4983	OPHN1	ATACseq consensus peak at TSS
4998	ORC1	ATACseq consensus peak at TSS
4999	ORC2	ATACseq consensus peak at TSS
5000	ORC4	ATACseq consensus peak at TSS
5001	ORC5	ATACseq consensus peak at TSS
5007	OSBP	ATACseq consensus peak at TSS
5018	OXA1L	ATACseq consensus peak at TSS
5019	OXCT1	ATACseq consensus peak at TSS
5021	OXTR	ATACseq consensus peak at TSS
5024	P2RX3	ATACseq consensus peak at TSS
5025	P2RX4	ATACseq consensus peak at TSS
5027	P2RX7	ATACseq consensus peak at TSS
5028	P2RY1	ATACseq consensus peak at TSS
5033	P4HA1	ATACseq consensus peak at TSS
5034	P4HB	ATACseq consensus peak at TSS
5036	PA2G4	ATACseq consensus peak at TSS
5037	PEBP1	ATACseq consensus peak at TSS
5045	FURIN	ATACseq consensus peak at TSS
5046	PCSK6	ATACseq consensus peak at TSS
5048	PAFAH1B1	ATACseq consensus peak at TSS
5049	PAFAH1B2	ATACseq consensus peak at TSS
5051	PAFAH2	ATACseq consensus peak at TSS
5052	PRDX1	ATACseq consensus peak at TSS
5053	PAH	ATACseq consensus peak at TSS
5058	PAK1	ATACseq consensus peak at TSS
5062	PAK2	ATACseq consensus peak at TSS
5063	PAK3	ATACseq consensus peak at TSS
5066	PAM	ATACseq consensus peak at TSS
5067	CNTN3	ATACseq consensus peak at TSS
5071	PRKN	ATACseq consensus peak at TSS
5082	PDCL	ATACseq consensus peak at TSS
5087	PBX1	ATACseq consensus peak at TSS
5089	PBX2	ATACseq consensus peak at TSS
5091	PC	ATACseq consensus peak at TSS
5092	PCBD1	ATACseq consensus peak at TSS
5094	PCBP2	ATACseq consensus peak at TSS
5095	PCCA	ATACseq consensus peak at TSS
5096	PCCB	ATACseq consensus peak at TSS
5097	PCDH1	ATACseq consensus peak at TSS
5098	PCDHGC3	ATACseq consensus peak at TSS
5099	PCDH7	ATACseq consensus peak at TSS
5101	PCDH9	ATACseq consensus peak at TSS
5106	PCK2	ATACseq consensus peak at TSS
5108	PCM1	ATACseq consensus peak at TSS
5110	PCMT1	ATACseq consensus peak at TSS
5111	PCNA	ATACseq consensus peak at TSS
5116	PCNT	ATACseq consensus peak at TSS
5119	CHMP1A	ATACseq consensus peak at TSS
5121	PCP4	ATACseq consensus peak at TSS
5122	PCSK1	ATACseq consensus peak at TSS
5125	PCSK5	ATACseq consensus peak at TSS
5126	PCSK2	ATACseq consensus peak at TSS
5127	CDK16	ATACseq consensus peak at TSS
5128	CDK17	ATACseq consensus peak at TSS
5129	CDK18	ATACseq consensus peak at TSS
5130	PCYT1A	ATACseq consensus peak at TSS
5134	PDCD2	ATACseq consensus peak at TSS
5136	PDE1A	ATACseq consensus peak at TSS
5137	PDE1C	ATACseq consensus peak at TSS
5139	PDE3A	ATACseq consensus peak at TSS
5140	PDE3B	ATACseq consensus peak at TSS
5142	PDE4B	ATACseq consensus peak at TSS
5144	PDE4D	ATACseq consensus peak at TSS
5147	PDE6D	ATACseq consensus peak at TSS
5150	PDE7A	ATACseq consensus peak at TSS
5151	PDE8A	ATACseq consensus peak at TSS
5153	PDE1B	ATACseq consensus peak at TSS
5154	PDGFA	ATACseq consensus peak at TSS
5156	PDGFRA	ATACseq consensus peak at TSS
5157	PDGFRL	ATACseq consensus peak at TSS
5159	PDGFRB	ATACseq consensus peak at TSS
5160	PDHA1	ATACseq consensus peak at TSS
5162	PDHB	ATACseq consensus peak at TSS
5163	PDK1	ATACseq consensus peak at TSS
5164	PDK2	ATACseq consensus peak at TSS
5165	PDK3	ATACseq consensus peak at TSS
5167	ENPP1	ATACseq consensus peak at TSS
5168	ENPP2	ATACseq consensus peak at TSS
5184	PEPD	ATACseq consensus peak at TSS
5188	GATB	ATACseq consensus peak at TSS
5189	PEX1	ATACseq consensus peak at TSS
5190	PEX6	ATACseq consensus peak at TSS
5191	PEX7	ATACseq consensus peak at TSS
5192	PEX10	ATACseq consensus peak at TSS
5193	PEX12	ATACseq consensus peak at TSS
5194	PEX13	ATACseq consensus peak at TSS
5198	PFAS	ATACseq consensus peak at TSS
5201	PFDN1	ATACseq consensus peak at TSS
5202	PFDN2	ATACseq consensus peak at TSS
5203	PFDN4	ATACseq consensus peak at TSS
5204	PFDN5	ATACseq consensus peak at TSS
5207	PFKFB1	ATACseq consensus peak at TSS
5208	PFKFB2	ATACseq consensus peak at TSS
5209	PFKFB3	ATACseq consensus peak at TSS
5210	PFKFB4	ATACseq consensus peak at TSS
5213	PFKM	ATACseq consensus peak at TSS
5214	PFKP	ATACseq consensus peak at TSS
5216	PFN1	ATACseq consensus peak at TSS
5217	PFN2	ATACseq consensus peak at TSS
5218	CDK14	ATACseq consensus peak at TSS
5223	PGAM1	ATACseq consensus peak at TSS
5226	PGD	ATACseq consensus peak at TSS
5229	PGGT1B	ATACseq consensus peak at TSS
5230	PGK1	ATACseq consensus peak at TSS
5236	PGM1	ATACseq consensus peak at TSS
5238	PGM3	ATACseq consensus peak at TSS
5243	ABCB1	ATACseq consensus peak at TSS
5250	SLC25A3	ATACseq consensus peak at TSS
5253	PHF2	ATACseq consensus peak at TSS
5257	PHKB	ATACseq consensus peak at TSS
5260	PHKG1	ATACseq consensus peak at TSS
5261	PHKG2	ATACseq consensus peak at TSS
5264	PHYH	ATACseq consensus peak at TSS
5269	SERPINB6	ATACseq consensus peak at TSS
5270	SERPINE2	ATACseq consensus peak at TSS
5271	SERPINB8	ATACseq consensus peak at TSS
5272	SERPINB9	ATACseq consensus peak at TSS
5274	SERPINI1	ATACseq consensus peak at TSS
5277	PIGA	ATACseq consensus peak at TSS
5279	PIGC	ATACseq consensus peak at TSS
5281	PIGF	ATACseq consensus peak at TSS
5283	PIGH	ATACseq consensus peak at TSS
5286	PIK3C2A	ATACseq consensus peak at TSS
5287	PIK3C2B	ATACseq consensus peak at TSS
5289	PIK3C3	ATACseq consensus peak at TSS
5290	PIK3CA	ATACseq consensus peak at TSS
5291	PIK3CB	ATACseq consensus peak at TSS
5292	PIM1	ATACseq consensus peak at TSS
5295	PIK3R1	ATACseq consensus peak at TSS
5296	PIK3R2	ATACseq consensus peak at TSS
5297	PI4KA	ATACseq consensus peak at TSS
5298	PI4KB	ATACseq consensus peak at TSS
5300	PIN1	ATACseq consensus peak at TSS
5303	PIN4	ATACseq consensus peak at TSS
5305	PIP4K2A	ATACseq consensus peak at TSS
5306	PITPNA	ATACseq consensus peak at TSS
5310	PKD1	ATACseq consensus peak at TSS
5311	PKD2	ATACseq consensus peak at TSS
5315	PKM	ATACseq consensus peak at TSS
5316	PKNOX1	ATACseq consensus peak at TSS
5318	PKP2	ATACseq consensus peak at TSS
5324	PLAG1	ATACseq consensus peak at TSS
5325	PLAGL1	ATACseq consensus peak at TSS
5326	PLAGL2	ATACseq consensus peak at TSS
5332	PLCB4	ATACseq consensus peak at TSS
5333	PLCD1	ATACseq consensus peak at TSS
5334	PLCL1	ATACseq consensus peak at TSS
5335	PLCG1	ATACseq consensus peak at TSS
5337	PLD1	ATACseq consensus peak at TSS
5339	PLEC	ATACseq consensus peak at TSS
5351	PLOD1	ATACseq consensus peak at TSS
5352	PLOD2	ATACseq consensus peak at TSS
5356	PLRG1	ATACseq consensus peak at TSS
5357	PLS1	ATACseq consensus peak at TSS
5359	PLSCR1	ATACseq consensus peak at TSS
5361	PLXNA1	ATACseq consensus peak at TSS
5362	PLXNA2	ATACseq consensus peak at TSS
5371	PML	ATACseq consensus peak at TSS
5372	PMM1	ATACseq consensus peak at TSS
5373	PMM2	ATACseq consensus peak at TSS
5376	PMP22	ATACseq consensus peak at TSS
5378	PMS1	ATACseq consensus peak at TSS
5379	PMS2P1	ATACseq consensus peak at TSS
5382	PMS2P4	ATACseq consensus peak at TSS
5383	PMS2P5	ATACseq consensus peak at TSS
5387	PMS2P3	ATACseq consensus peak at TSS
5393	EXOSC9	ATACseq consensus peak at TSS
5394	EXOSC10	ATACseq consensus peak at TSS
5395	PMS2	ATACseq consensus peak at TSS
5411	PNN	ATACseq consensus peak at TSS
5412	UBL3	ATACseq consensus peak at TSS
5413	SEPTIN5	ATACseq consensus peak at TSS
5414	SEPTIN4	ATACseq consensus peak at TSS
5420	PODXL	ATACseq consensus peak at TSS
5422	POLA1	ATACseq consensus peak at TSS
5423	POLB	ATACseq consensus peak at TSS
5424	POLD1	ATACseq consensus peak at TSS
5425	POLD2	ATACseq consensus peak at TSS
5426	POLE	ATACseq consensus peak at TSS
5427	POLE2	ATACseq consensus peak at TSS
5428	POLG	ATACseq consensus peak at TSS
5429	POLH	ATACseq consensus peak at TSS
5430	POLR2A	ATACseq consensus peak at TSS
5431	POLR2B	ATACseq consensus peak at TSS
5432	POLR2C	ATACseq consensus peak at TSS
5433	POLR2D	ATACseq consensus peak at TSS
5434	POLR2E	ATACseq consensus peak at TSS
5435	POLR2F	ATACseq consensus peak at TSS
5436	POLR2G	ATACseq consensus peak at TSS
5437	POLR2H	ATACseq consensus peak at TSS
5438	POLR2I	ATACseq consensus peak at TSS
5439	POLR2J	ATACseq consensus peak at TSS
5440	POLR2K	ATACseq consensus peak at TSS
5441	POLR2L	ATACseq consensus peak at TSS
5442	POLRMT	ATACseq consensus peak at TSS
5445	PON2	ATACseq consensus peak at TSS
5447	POR	ATACseq consensus peak at TSS
5451	POU2F1	ATACseq consensus peak at TSS
5454	POU3F2	ATACseq consensus peak at TSS
5455	POU3F3	ATACseq consensus peak at TSS
5456	POU3F4	ATACseq consensus peak at TSS
5463	POU6F1	ATACseq consensus peak at TSS
5464	PPA1	ATACseq consensus peak at TSS
5465	PPARA	ATACseq consensus peak at TSS
5467	PPARD	ATACseq consensus peak at TSS
5469	MED1	ATACseq consensus peak at TSS
5471	PPAT	ATACseq consensus peak at TSS
5475	PPEF1	ATACseq consensus peak at TSS
5476	CTSA	ATACseq consensus peak at TSS
5478	PPIA	ATACseq consensus peak at TSS
5479	PPIB	ATACseq consensus peak at TSS
5480	PPIC	ATACseq consensus peak at TSS
5481	PPID	ATACseq consensus peak at TSS
5494	PPM1A	ATACseq consensus peak at TSS
5495	PPM1B	ATACseq consensus peak at TSS
5496	PPM1G	ATACseq consensus peak at TSS
5498	PPOX	ATACseq consensus peak at TSS
5499	PPP1CA	ATACseq consensus peak at TSS
5500	PPP1CB	ATACseq consensus peak at TSS
5501	PPP1CC	ATACseq consensus peak at TSS
5504	PPP1R2	ATACseq consensus peak at TSS
5507	PPP1R3C	ATACseq consensus peak at TSS
5509	PPP1R3D	ATACseq consensus peak at TSS
5510	PPP1R7	ATACseq consensus peak at TSS
5511	PPP1R8	ATACseq consensus peak at TSS
5514	PPP1R10	ATACseq consensus peak at TSS
5515	PPP2CA	ATACseq consensus peak at TSS
5516	PPP2CB	ATACseq consensus peak at TSS
5518	PPP2R1A	ATACseq consensus peak at TSS
5519	PPP2R1B	ATACseq consensus peak at TSS
5520	PPP2R2A	ATACseq consensus peak at TSS
5521	PPP2R2B	ATACseq consensus peak at TSS
5523	PPP2R3A	ATACseq consensus peak at TSS
5524	PTPA	ATACseq consensus peak at TSS
5525	PPP2R5A	ATACseq consensus peak at TSS
5526	PPP2R5B	ATACseq consensus peak at TSS
5527	PPP2R5C	ATACseq consensus peak at TSS
5528	PPP2R5D	ATACseq consensus peak at TSS
5529	PPP2R5E	ATACseq consensus peak at TSS
5530	PPP3CA	ATACseq consensus peak at TSS
5532	PPP3CB	ATACseq consensus peak at TSS
5533	PPP3CC	ATACseq consensus peak at TSS
5534	PPP3R1	ATACseq consensus peak at TSS
5536	PPP5C	ATACseq consensus peak at TSS
5537	PPP6C	ATACseq consensus peak at TSS
5538	PPT1	ATACseq consensus peak at TSS
5546	PRCC	ATACseq consensus peak at TSS
5547	PRCP	ATACseq consensus peak at TSS
5550	PREP	ATACseq consensus peak at TSS
5554	PRH1	ATACseq consensus peak at TSS
5557	PRIM1	ATACseq consensus peak at TSS
5558	PRIM2	ATACseq consensus peak at TSS
5562	PRKAA1	ATACseq consensus peak at TSS
5563	PRKAA2	ATACseq consensus peak at TSS
5564	PRKAB1	ATACseq consensus peak at TSS
5565	PRKAB2	ATACseq consensus peak at TSS
5566	PRKACA	ATACseq consensus peak at TSS
5567	PRKACB	ATACseq consensus peak at TSS
5569	PKIA	ATACseq consensus peak at TSS
5570	PKIB	ATACseq consensus peak at TSS
5571	PRKAG1	ATACseq consensus peak at TSS
5573	PRKAR1A	ATACseq consensus peak at TSS
5576	PRKAR2A	ATACseq consensus peak at TSS
5577	PRKAR2B	ATACseq consensus peak at TSS
5578	PRKCA	ATACseq consensus peak at TSS
5579	PRKCB	ATACseq consensus peak at TSS
5581	PRKCE	ATACseq consensus peak at TSS
5583	PRKCH	ATACseq consensus peak at TSS
5584	PRKCI	ATACseq consensus peak at TSS
5586	PKN2	ATACseq consensus peak at TSS
5587	PRKD1	ATACseq consensus peak at TSS
5588	PRKCQ	ATACseq consensus peak at TSS
5589	PRKCSH	ATACseq consensus peak at TSS
5590	PRKCZ	ATACseq consensus peak at TSS
5591	PRKDC	ATACseq consensus peak at TSS
5592	PRKG1	ATACseq consensus peak at TSS
5593	PRKG2	ATACseq consensus peak at TSS
5594	MAPK1	ATACseq consensus peak at TSS
5595	MAPK3	ATACseq consensus peak at TSS
5596	MAPK4	ATACseq consensus peak at TSS
5597	MAPK6	ATACseq consensus peak at TSS
5598	MAPK7	ATACseq consensus peak at TSS
5599	MAPK8	ATACseq consensus peak at TSS
5601	MAPK9	ATACseq consensus peak at TSS
5602	MAPK10	ATACseq consensus peak at TSS
5604	MAP2K1	ATACseq consensus peak at TSS
5605	MAP2K2	ATACseq consensus peak at TSS
5606	MAP2K3	ATACseq consensus peak at TSS
5607	MAP2K5	ATACseq consensus peak at TSS
5608	MAP2K6	ATACseq consensus peak at TSS
5609	MAP2K7	ATACseq consensus peak at TSS
5610	EIF2AK2	ATACseq consensus peak at TSS
5611	DNAJC3	ATACseq consensus peak at TSS
5612	THAP12	ATACseq consensus peak at TSS
5616	PRKY	ATACseq consensus peak at TSS
5621	PRNP	ATACseq consensus peak at TSS
5627	PROS1	ATACseq consensus peak at TSS
5629	PROX1	ATACseq consensus peak at TSS
5631	PRPS1	ATACseq consensus peak at TSS
5634	PRPS2	ATACseq consensus peak at TSS
5635	PRPSAP1	ATACseq consensus peak at TSS
[truncated: 13,837 more rows]

## Sheet: 8
ENTREZID	GENEID	Evidence of expression		Supplementary Table 3	List of genes with accessible TSS regions in astrocytes from control donors
14	AAMP	ATACseq consensus peak at TSS		ATACseq consensus peaks were derived by creating a nonredundant peak set from 15 ATACseq datasets generated from 8 different control donors, and then filtering down to peaks that were present in the majority of samples.
15	AANAT	ATACseq consensus peak at TSS		The list presents genes for which any of their TSSs (as annotated in NCBI Refseq hg38 [version 109.20211119]) overlaps with an ATACseq consensus peak.
16	AARS1	ATACseq consensus peak at TSS
18	ABAT	ATACseq consensus peak at TSS
19	ABCA1	ATACseq consensus peak at TSS
20	ABCA2	ATACseq consensus peak at TSS
21	ABCA3	ATACseq consensus peak at TSS
22	ABCB7	ATACseq consensus peak at TSS
23	ABCF1	ATACseq consensus peak at TSS
25	ABL1	ATACseq consensus peak at TSS
27	ABL2	ATACseq consensus peak at TSS
30	ACAA1	ATACseq consensus peak at TSS
31	ACACA	ATACseq consensus peak at TSS
34	ACADM	ATACseq consensus peak at TSS
35	ACADS	ATACseq consensus peak at TSS
36	ACADSB	ATACseq consensus peak at TSS
37	ACADVL	ATACseq consensus peak at TSS
38	ACAT1	ATACseq consensus peak at TSS
39	ACAT2	ATACseq consensus peak at TSS
41	ASIC1	ATACseq consensus peak at TSS
43	ACHE	ATACseq consensus peak at TSS
47	ACLY	ATACseq consensus peak at TSS
48	ACO1	ATACseq consensus peak at TSS
50	ACO2	ATACseq consensus peak at TSS
51	ACOX1	ATACseq consensus peak at TSS
52	ACP1	ATACseq consensus peak at TSS
53	ACP2	ATACseq consensus peak at TSS
59	ACTA2	ATACseq consensus peak at TSS
60	ACTB	ATACseq consensus peak at TSS
70	ACTC1	ATACseq consensus peak at TSS
71	ACTG1	ATACseq consensus peak at TSS
81	ACTN4	ATACseq consensus peak at TSS
86	ACTL6A	ATACseq consensus peak at TSS
87	ACTN1	ATACseq consensus peak at TSS
88	ACTN2	ATACseq consensus peak at TSS
89	ACTN3	ATACseq consensus peak at TSS
90	ACVR1	ATACseq consensus peak at TSS
91	ACVR1B	ATACseq consensus peak at TSS
92	ACVR2A	ATACseq consensus peak at TSS
93	ACVR2B	ATACseq consensus peak at TSS
97	ACYP1	ATACseq consensus peak at TSS
98	ACYP2	ATACseq consensus peak at TSS
102	ADAM10	ATACseq consensus peak at TSS
103	ADAR	ATACseq consensus peak at TSS
104	ADARB1	ATACseq consensus peak at TSS
105	ADARB2	ATACseq consensus peak at TSS
108	ADCY2	ATACseq consensus peak at TSS
109	ADCY3	ATACseq consensus peak at TSS
112	ADCY6	ATACseq consensus peak at TSS
113	ADCY7	ATACseq consensus peak at TSS
114	ADCY8	ATACseq consensus peak at TSS
117	ADCYAP1R1	ATACseq consensus peak at TSS
118	ADD1	ATACseq consensus peak at TSS
120	ADD3	ATACseq consensus peak at TSS
128	ADH5	ATACseq consensus peak at TSS
132	ADK	ATACseq consensus peak at TSS
133	ADM	ATACseq consensus peak at TSS
134	ADORA1	ATACseq consensus peak at TSS
142	PARP1	ATACseq consensus peak at TSS
143	PARP4	ATACseq consensus peak at TSS
146	ADRA1D	ATACseq consensus peak at TSS
147	ADRA1B	ATACseq consensus peak at TSS
148	ADRA1A	ATACseq consensus peak at TSS
150	ADRA2A	ATACseq consensus peak at TSS
152	ADRA2C	ATACseq consensus peak at TSS
153	ADRB1	ATACseq consensus peak at TSS
154	ADRB2	ATACseq consensus peak at TSS
157	GRK3	ATACseq consensus peak at TSS
158	ADSL	ATACseq consensus peak at TSS
159	ADSS2	ATACseq consensus peak at TSS
161	AP2A2	ATACseq consensus peak at TSS
162	AP1B1	ATACseq consensus peak at TSS
163	AP2B1	ATACseq consensus peak at TSS
164	AP1G1	ATACseq consensus peak at TSS
172	AFG3L1P	ATACseq consensus peak at TSS
175	AGA	ATACseq consensus peak at TSS
178	AGL	ATACseq consensus peak at TSS
182	JAG1	ATACseq consensus peak at TSS
183	AGT	ATACseq consensus peak at TSS
191	AHCY	ATACseq consensus peak at TSS
196	AHR	ATACseq consensus peak at TSS
203	AK1	ATACseq consensus peak at TSS
204	AK2	ATACseq consensus peak at TSS
205	AK4	ATACseq consensus peak at TSS
207	AKT1	ATACseq consensus peak at TSS
208	AKT2	ATACseq consensus peak at TSS
210	ALAD	ATACseq consensus peak at TSS
211	ALAS1	ATACseq consensus peak at TSS
214	ALCAM	ATACseq consensus peak at TSS
215	ABCD1	ATACseq consensus peak at TSS
217	ALDH2	ATACseq consensus peak at TSS
219	ALDH1B1	ATACseq consensus peak at TSS
223	ALDH9A1	ATACseq consensus peak at TSS
224	ALDH3A2	ATACseq consensus peak at TSS
225	ABCD2	ATACseq consensus peak at TSS
226	ALDOA	ATACseq consensus peak at TSS
230	ALDOC	ATACseq consensus peak at TSS
231	AKR1B1	ATACseq consensus peak at TSS
238	ALK	ATACseq consensus peak at TSS
262	AMD1	ATACseq consensus peak at TSS
267	AMFR	ATACseq consensus peak at TSS
271	AMPD2	ATACseq consensus peak at TSS
272	AMPD3	ATACseq consensus peak at TSS
273	AMPH	ATACseq consensus peak at TSS
274	BIN1	ATACseq consensus peak at TSS
275	AMT	ATACseq consensus peak at TSS
283	ANG	ATACseq consensus peak at TSS
285	ANGPT2	ATACseq consensus peak at TSS
286	ANK1	ATACseq consensus peak at TSS
287	ANK2	ATACseq consensus peak at TSS
288	ANK3	ATACseq consensus peak at TSS
291	SLC25A4	ATACseq consensus peak at TSS
292	SLC25A5	ATACseq consensus peak at TSS
304	ANXA2P2	ATACseq consensus peak at TSS
306	ANXA3	ATACseq consensus peak at TSS
307	ANXA4	ATACseq consensus peak at TSS
308	ANXA5	ATACseq consensus peak at TSS
309	ANXA6	ATACseq consensus peak at TSS
310	ANXA7	ATACseq consensus peak at TSS
311	ANXA11	ATACseq consensus peak at TSS
316	AOX1	ATACseq consensus peak at TSS
317	APAF1	ATACseq consensus peak at TSS
318	NUDT2	ATACseq consensus peak at TSS
320	APBA1	ATACseq consensus peak at TSS
321	APBA2	ATACseq consensus peak at TSS
322	APBB1	ATACseq consensus peak at TSS
323	APBB2	ATACseq consensus peak at TSS
324	APC	ATACseq consensus peak at TSS
327	APEH	ATACseq consensus peak at TSS
328	APEX1	ATACseq consensus peak at TSS
329	BIRC2	ATACseq consensus peak at TSS
330	BIRC3	ATACseq consensus peak at TSS
331	XIAP	ATACseq consensus peak at TSS
334	APLP2	ATACseq consensus peak at TSS
338	APOB	ATACseq consensus peak at TSS
351	APP	ATACseq consensus peak at TSS
353	APRT	ATACseq consensus peak at TSS
355	FAS	ATACseq consensus peak at TSS
357	SHROOM2	ATACseq consensus peak at TSS
361	AQP4	ATACseq consensus peak at TSS
369	ARAF	ATACseq consensus peak at TSS
372	ARCN1	ATACseq consensus peak at TSS
373	TRIM23	ATACseq consensus peak at TSS
374	AREG	ATACseq consensus peak at TSS
375	ARF1	ATACseq consensus peak at TSS
377	ARF3	ATACseq consensus peak at TSS
378	ARF4	ATACseq consensus peak at TSS
381	ARF5	ATACseq consensus peak at TSS
382	ARF6	ATACseq consensus peak at TSS
384	ARG2	ATACseq consensus peak at TSS
387	RHOA	ATACseq consensus peak at TSS
388	RHOB	ATACseq consensus peak at TSS
390	RND3	ATACseq consensus peak at TSS
391	RHOG	ATACseq consensus peak at TSS
392	ARHGAP1	ATACseq consensus peak at TSS
394	ARHGAP5	ATACseq consensus peak at TSS
395	ARHGAP6	ATACseq consensus peak at TSS
396	ARHGDIA	ATACseq consensus peak at TSS
400	ARL1	ATACseq consensus peak at TSS
402	ARL2	ATACseq consensus peak at TSS
403	ARL3	ATACseq consensus peak at TSS
405	ARNT	ATACseq consensus peak at TSS
406	ARNTL	ATACseq consensus peak at TSS
408	ARRB1	ATACseq consensus peak at TSS
409	ARRB2	ATACseq consensus peak at TSS
410	ARSA	ATACseq consensus peak at TSS
411	ARSB	ATACseq consensus peak at TSS
412	STS	ATACseq consensus peak at TSS
414	ARSD	ATACseq consensus peak at TSS
416	ARSF	ATACseq consensus peak at TSS
421	ARVCF	ATACseq consensus peak at TSS
427	ASAH1	ATACseq consensus peak at TSS
435	ASL	ATACseq consensus peak at TSS
439	GET3	ATACseq consensus peak at TSS
440	ASNS	ATACseq consensus peak at TSS
444	ASPH	ATACseq consensus peak at TSS
460	ASTN1	ATACseq consensus peak at TSS
463	ZFHX3	ATACseq consensus peak at TSS
466	ATF1	ATACseq consensus peak at TSS
467	ATF3	ATACseq consensus peak at TSS
468	ATF4	ATACseq consensus peak at TSS
471	ATIC	ATACseq consensus peak at TSS
472	ATM	ATACseq consensus peak at TSS
473	RERE	ATACseq consensus peak at TSS
475	ATOX1	ATACseq consensus peak at TSS
476	ATP1A1	ATACseq consensus peak at TSS
481	ATP1B1	ATACseq consensus peak at TSS
482	ATP1B2	ATACseq consensus peak at TSS
483	ATP1B3	ATACseq consensus peak at TSS
487	ATP2A1	ATACseq consensus peak at TSS
488	ATP2A2	ATACseq consensus peak at TSS
490	ATP2B1	ATACseq consensus peak at TSS
491	ATP2B2	ATACseq consensus peak at TSS
498	ATP5F1A	ATACseq consensus peak at TSS
501	ALDH7A1	ATACseq consensus peak at TSS
506	ATP5F1B	ATACseq consensus peak at TSS
509	ATP5F1C	ATACseq consensus peak at TSS
513	ATP5F1D	ATACseq consensus peak at TSS
514	ATP5F1E	ATACseq consensus peak at TSS
515	ATP5PB	ATACseq consensus peak at TSS
516	ATP5MC1	ATACseq consensus peak at TSS
517	ATP5MC2	ATACseq consensus peak at TSS
518	ATP5MC3	ATACseq consensus peak at TSS
521	ATP5ME	ATACseq consensus peak at TSS
522	ATP5PF	ATACseq consensus peak at TSS
523	ATP6V1A	ATACseq consensus peak at TSS
526	ATP6V1B2	ATACseq consensus peak at TSS
527	ATP6V0C	ATACseq consensus peak at TSS
528	ATP6V1C1	ATACseq consensus peak at TSS
529	ATP6V1E1	ATACseq consensus peak at TSS
533	ATP6V0B	ATACseq consensus peak at TSS
534	ATP6V1G2	ATACseq consensus peak at TSS
535	ATP6V0A1	ATACseq consensus peak at TSS
537	ATP6AP1	ATACseq consensus peak at TSS
538	ATP7A	ATACseq consensus peak at TSS
539	ATP5PO	ATACseq consensus peak at TSS
540	ATP7B	ATACseq consensus peak at TSS
545	ATR	ATACseq consensus peak at TSS
546	ATRX	ATACseq consensus peak at TSS
547	KIF1A	ATACseq consensus peak at TSS
549	AUH	ATACseq consensus peak at TSS
550	AUP1	ATACseq consensus peak at TSS
553	AVPR1B	ATACseq consensus peak at TSS
567	B2M	ATACseq consensus peak at TSS
571	BACH1	ATACseq consensus peak at TSS
572	BAD	ATACseq consensus peak at TSS
573	BAG1	ATACseq consensus peak at TSS
576	ADGRB2	ATACseq consensus peak at TSS
577	ADGRB3	ATACseq consensus peak at TSS
578	BAK1	ATACseq consensus peak at TSS
580	BARD1	ATACseq consensus peak at TSS
581	BAX	ATACseq consensus peak at TSS
583	BBS2	ATACseq consensus peak at TSS
585	BBS4	ATACseq consensus peak at TSS
586	BCAT1	ATACseq consensus peak at TSS
590	BCHE	ATACseq consensus peak at TSS
593	BCKDHA	ATACseq consensus peak at TSS
594	BCKDHB	ATACseq consensus peak at TSS
596	BCL2	ATACseq consensus peak at TSS
598	BCL2L1	ATACseq consensus peak at TSS
599	BCL2L2	ATACseq consensus peak at TSS
604	BCL6	ATACseq consensus peak at TSS
605	BCL7A	ATACseq consensus peak at TSS
607	BCL9	ATACseq consensus peak at TSS
613	BCR	ATACseq consensus peak at TSS
617	BCS1L	ATACseq consensus peak at TSS
622	BDH1	ATACseq consensus peak at TSS
624	BDKRB2	ATACseq consensus peak at TSS
631	BFSP1	ATACseq consensus peak at TSS
636	BICD1	ATACseq consensus peak at TSS
637	BID	ATACseq consensus peak at TSS
641	BLM	ATACseq consensus peak at TSS
644	BLVRA	ATACseq consensus peak at TSS
645	BLVRB	ATACseq consensus peak at TSS
649	BMP1	ATACseq consensus peak at TSS
650	BMP2	ATACseq consensus peak at TSS
652	BMP4	ATACseq consensus peak at TSS
654	BMP6	ATACseq consensus peak at TSS
657	BMPR1A	ATACseq consensus peak at TSS
658	BMPR1B	ATACseq consensus peak at TSS
659	BMPR2	ATACseq consensus peak at TSS
661	POLR3D	ATACseq consensus peak at TSS
662	BNIP1	ATACseq consensus peak at TSS
663	BNIP2	ATACseq consensus peak at TSS
664	BNIP3	ATACseq consensus peak at TSS
665	BNIP3L	ATACseq consensus peak at TSS
667	DST	ATACseq consensus peak at TSS
669	BPGM	ATACseq consensus peak at TSS
670	BPHL	ATACseq consensus peak at TSS
673	BRAF	ATACseq consensus peak at TSS
675	BRCA2	ATACseq consensus peak at TSS
678	ZFP36L2	ATACseq consensus peak at TSS
682	BSG	ATACseq consensus peak at TSS
685	BTC	ATACseq consensus peak at TSS
686	BTD	ATACseq consensus peak at TSS
688	KLF5	ATACseq consensus peak at TSS
689	BTF3	ATACseq consensus peak at TSS
694	BTG1	ATACseq consensus peak at TSS
695	BTK	ATACseq consensus peak at TSS
699	BUB1	ATACseq consensus peak at TSS
701	BUB1B	ATACseq consensus peak at TSS
705	BYSL	ATACseq consensus peak at TSS
708	C1QBP	ATACseq consensus peak at TSS
710	SERPING1	ATACseq consensus peak at TSS
717	C2	ATACseq consensus peak at TSS
726	CAPN5	ATACseq consensus peak at TSS
727	C5	ATACseq consensus peak at TSS
733	C8G	ATACseq consensus peak at TSS
734	OSGIN2	ATACseq consensus peak at TSS
738	VPS51	ATACseq consensus peak at TSS
741	ZNHIT2	ATACseq consensus peak at TSS
744	MPPED2	ATACseq consensus peak at TSS
746	TMEM258	ATACseq consensus peak at TSS
747	DAGLA	ATACseq consensus peak at TSS
753	LDLRAD4	ATACseq consensus peak at TSS
754	PTTG1IP	ATACseq consensus peak at TSS
755	CFAP410	ATACseq consensus peak at TSS
757	TMEM50B	ATACseq consensus peak at TSS
760	CA2	ATACseq consensus peak at TSS
761	CA3	ATACseq consensus peak at TSS
767	CA8	ATACseq consensus peak at TSS
768	CA9	ATACseq consensus peak at TSS
770	CA11	ATACseq consensus peak at TSS
775	CACNA1C	ATACseq consensus peak at TSS
780	DDR1	ATACseq consensus peak at TSS
781	CACNA2D1	ATACseq consensus peak at TSS
783	CACNB2	ATACseq consensus peak at TSS
784	CACNB3	ATACseq consensus peak at TSS
785	CACNB4	ATACseq consensus peak at TSS
793	CALB1	ATACseq consensus peak at TSS
797	CALCB	ATACseq consensus peak at TSS
800	CALD1	ATACseq consensus peak at TSS
801	CALM1	ATACseq consensus peak at TSS
805	CALM2	ATACseq consensus peak at TSS
808	CALM3	ATACseq consensus peak at TSS
811	CALR	ATACseq consensus peak at TSS
813	CALU	ATACseq consensus peak at TSS
814	CAMK4	ATACseq consensus peak at TSS
816	CAMK2B	ATACseq consensus peak at TSS
817	CAMK2D	ATACseq consensus peak at TSS
818	CAMK2G	ATACseq consensus peak at TSS
819	CAMLG	ATACseq consensus peak at TSS
821	CANX	ATACseq consensus peak at TSS
822	CAPG	ATACseq consensus peak at TSS
823	CAPN1	ATACseq consensus peak at TSS
824	CAPN2	ATACseq consensus peak at TSS
826	CAPNS1	ATACseq consensus peak at TSS
829	CAPZA1	ATACseq consensus peak at TSS
830	CAPZA2	ATACseq consensus peak at TSS
831	CAST	ATACseq consensus peak at TSS
832	CAPZB	ATACseq consensus peak at TSS
833	CARS1	ATACseq consensus peak at TSS
835	CASP2	ATACseq consensus peak at TSS
836	CASP3	ATACseq consensus peak at TSS
839	CASP6	ATACseq consensus peak at TSS
840	CASP7	ATACseq consensus peak at TSS
842	CASP9	ATACseq consensus peak at TSS
860	RUNX2	ATACseq consensus peak at TSS
861	RUNX1	ATACseq consensus peak at TSS
862	RUNX1T1	ATACseq consensus peak at TSS
865	CBFB	ATACseq consensus peak at TSS
867	CBL	ATACseq consensus peak at TSS
868	CBLB	ATACseq consensus peak at TSS
869	CBLN1	ATACseq consensus peak at TSS
871	SERPINH1	ATACseq consensus peak at TSS
873	CBR1	ATACseq consensus peak at TSS
874	CBR3	ATACseq consensus peak at TSS
883	KYAT1	ATACseq consensus peak at TSS
889	KRIT1	ATACseq consensus peak at TSS
890	CCNA2	ATACseq consensus peak at TSS
891	CCNB1	ATACseq consensus peak at TSS
892	CCNC	ATACseq consensus peak at TSS
894	CCND2	ATACseq consensus peak at TSS
896	CCND3	ATACseq consensus peak at TSS
898	CCNE1	ATACseq consensus peak at TSS
899	CCNF	ATACseq consensus peak at TSS
900	CCNG1	ATACseq consensus peak at TSS
901	CCNG2	ATACseq consensus peak at TSS
902	CCNH	ATACseq consensus peak at TSS
904	CCNT1	ATACseq consensus peak at TSS
905	CCNT2	ATACseq consensus peak at TSS
908	CCT6A	ATACseq consensus peak at TSS
912	CD1D	ATACseq consensus peak at TSS
925	CD8A	ATACseq consensus peak at TSS
949	SCARB1	ATACseq consensus peak at TSS
950	SCARB2	ATACseq consensus peak at TSS
955	ENTPD6	ATACseq consensus peak at TSS
957	ENTPD5	ATACseq consensus peak at TSS
961	CD47	ATACseq consensus peak at TSS
965	CD58	ATACseq consensus peak at TSS
966	CD59	ATACseq consensus peak at TSS
967	CD63	ATACseq consensus peak at TSS
983	CDK1	ATACseq consensus peak at TSS
984	CDK11B	ATACseq consensus peak at TSS
987	LRBA	ATACseq consensus peak at TSS
988	CDC5L	ATACseq consensus peak at TSS
989	SEPTIN7	ATACseq consensus peak at TSS
990	CDC6	ATACseq consensus peak at TSS
991	CDC20	ATACseq consensus peak at TSS
993	CDC25A	ATACseq consensus peak at TSS
994	CDC25B	ATACseq consensus peak at TSS
995	CDC25C	ATACseq consensus peak at TSS
996	CDC27	ATACseq consensus peak at TSS
997	CDC34	ATACseq consensus peak at TSS
998	CDC42	ATACseq consensus peak at TSS
1000	CDH2	ATACseq consensus peak at TSS
1002	CDH4	ATACseq consensus peak at TSS
1004	CDH6	ATACseq consensus peak at TSS
1005	CDH7	ATACseq consensus peak at TSS
1006	CDH8	ATACseq consensus peak at TSS
1008	CDH10	ATACseq consensus peak at TSS
1009	CDH11	ATACseq consensus peak at TSS
1010	CDH12	ATACseq consensus peak at TSS
1012	CDH13	ATACseq consensus peak at TSS
1016	CDH18	ATACseq consensus peak at TSS
1017	CDK2	ATACseq consensus peak at TSS
1019	CDK4	ATACseq consensus peak at TSS
1020	CDK5	ATACseq consensus peak at TSS
1021	CDK6	ATACseq consensus peak at TSS
1022	CDK7	ATACseq consensus peak at TSS
1024	CDK8	ATACseq consensus peak at TSS
1025	CDK9	ATACseq consensus peak at TSS
1027	CDKN1B	ATACseq consensus peak at TSS
1028	CDKN1C	ATACseq consensus peak at TSS
1029	CDKN2A	ATACseq consensus peak at TSS
1030	CDKN2B	ATACseq consensus peak at TSS
1031	CDKN2C	ATACseq consensus peak at TSS
1032	CDKN2D	ATACseq consensus peak at TSS
1033	CDKN3	ATACseq consensus peak at TSS
1036	CDO1	ATACseq consensus peak at TSS
1039	CDR2	ATACseq consensus peak at TSS
1040	CDS1	ATACseq consensus peak at TSS
1047	CLGN	ATACseq consensus peak at TSS
1050	CEBPA	ATACseq consensus peak at TSS
1051	CEBPB	ATACseq consensus peak at TSS
1052	CEBPD	ATACseq consensus peak at TSS
1054	CEBPG	ATACseq consensus peak at TSS
1058	CENPA	ATACseq consensus peak at TSS
1059	CENPB	ATACseq consensus peak at TSS
1060	CENPC	ATACseq consensus peak at TSS
1062	CENPE	ATACseq consensus peak at TSS
1063	CENPF	ATACseq consensus peak at TSS
1069	CETN2	ATACseq consensus peak at TSS
1070	CETN3	ATACseq consensus peak at TSS
1072	CFL1	ATACseq consensus peak at TSS
1073	CFL2	ATACseq consensus peak at TSS
1075	CTSC	ATACseq consensus peak at TSS
1102	RCBTB2	ATACseq consensus peak at TSS
1104	RCC1	ATACseq consensus peak at TSS
1105	CHD1	ATACseq consensus peak at TSS
1106	CHD2	ATACseq consensus peak at TSS
1108	CHD4	ATACseq consensus peak at TSS
1111	CHEK1	ATACseq consensus peak at TSS
1112	FOXN3	ATACseq consensus peak at TSS
1114	CHGB	ATACseq consensus peak at TSS
1119	CHKA	ATACseq consensus peak at TSS
1120	CHKB	ATACseq consensus peak at TSS
1121	CHM	ATACseq consensus peak at TSS
1122	CHML	ATACseq consensus peak at TSS
1123	CHN1	ATACseq consensus peak at TSS
1124	CHN2	ATACseq consensus peak at TSS
1130	LYST	ATACseq consensus peak at TSS
1131	CHRM3	ATACseq consensus peak at TSS
1139	CHRNA7	ATACseq consensus peak at TSS
1147	CHUK	ATACseq consensus peak at TSS
1149	CIDEA	ATACseq consensus peak at TSS
1152	CKB	ATACseq consensus peak at TSS
1153	CIRBP	ATACseq consensus peak at TSS
1154	CISH	ATACseq consensus peak at TSS
1155	TBCB	ATACseq consensus peak at TSS
1160	CKMT2	ATACseq consensus peak at TSS
1161	ERCC8	ATACseq consensus peak at TSS
1163	CKS1B	ATACseq consensus peak at TSS
1164	CKS2	ATACseq consensus peak at TSS
1173	AP2M1	ATACseq consensus peak at TSS
1174	AP1S1	ATACseq consensus peak at TSS
1175	AP2S1	ATACseq consensus peak at TSS
1176	AP3S1	ATACseq consensus peak at TSS
1181	CLCN2	ATACseq consensus peak at TSS
1182	CLCN3	ATACseq consensus peak at TSS
1183	CLCN4	ATACseq consensus peak at TSS
1184	CLCN5	ATACseq consensus peak at TSS
1185	CLCN6	ATACseq consensus peak at TSS
1191	CLU	ATACseq consensus peak at TSS
1195	CLK1	ATACseq consensus peak at TSS
1196	CLK2	ATACseq consensus peak at TSS
1198	CLK3	ATACseq consensus peak at TSS
1200	TPP1	ATACseq consensus peak at TSS
1201	CLN3	ATACseq consensus peak at TSS
1203	CLN5	ATACseq consensus peak at TSS
1207	CLNS1A	ATACseq consensus peak at TSS
1209	CLPTM1	ATACseq consensus peak at TSS
1211	CLTA	ATACseq consensus peak at TSS
1212	CLTB	ATACseq consensus peak at TSS
1213	CLTC	ATACseq consensus peak at TSS
1259	CNGA1	ATACseq consensus peak at TSS
1262	CNGA4	ATACseq consensus peak at TSS
1263	PLK3	ATACseq consensus peak at TSS
1266	CNN3	ATACseq consensus peak at TSS
1267	CNP	ATACseq consensus peak at TSS
1268	CNR1	ATACseq consensus peak at TSS
1271	CNTFR	ATACseq consensus peak at TSS
1272	CNTN1	ATACseq consensus peak at TSS
1287	COL4A5	ATACseq consensus peak at TSS
1291	COL6A1	ATACseq consensus peak at TSS
1295	COL8A1	ATACseq consensus peak at TSS
1297	COL9A1	ATACseq consensus peak at TSS
1301	COL11A1	ATACseq consensus peak at TSS
1310	COL19A1	ATACseq consensus peak at TSS
1312	COMT	ATACseq consensus peak at TSS
1314	COPA	ATACseq consensus peak at TSS
1315	COPB1	ATACseq consensus peak at TSS
1316	KLF6	ATACseq consensus peak at TSS
1317	SLC31A1	ATACseq consensus peak at TSS
1318	SLC31A2	ATACseq consensus peak at TSS
1326	MAP3K8	ATACseq consensus peak at TSS
1327	COX4I1	ATACseq consensus peak at TSS
1329	COX5B	ATACseq consensus peak at TSS
1337	COX6A1	ATACseq consensus peak at TSS
1340	COX6B1	ATACseq consensus peak at TSS
1345	COX6C	ATACseq consensus peak at TSS
1347	COX7A2	ATACseq consensus peak at TSS
1349	COX7B	ATACseq consensus peak at TSS
1350	COX7C	ATACseq consensus peak at TSS
1351	COX8A	ATACseq consensus peak at TSS
1352	COX10	ATACseq consensus peak at TSS
1353	COX11	ATACseq consensus peak at TSS
1355	COX15	ATACseq consensus peak at TSS
1362	CPD	ATACseq consensus peak at TSS
1363	CPE	ATACseq consensus peak at TSS
1371	CPOX	ATACseq consensus peak at TSS
1376	CPT2	ATACseq consensus peak at TSS
1379	CR1L	ATACseq consensus peak at TSS
1384	CRAT	ATACseq consensus peak at TSS
1385	CREB1	ATACseq consensus peak at TSS
1386	ATF2	ATACseq consensus peak at TSS
1387	CREBBP	ATACseq consensus peak at TSS
1388	ATF6B	ATACseq consensus peak at TSS
1389	CREBL2	ATACseq consensus peak at TSS
1390	CREM	ATACseq consensus peak at TSS
1395	CRHR2	ATACseq consensus peak at TSS
1398	CRK	ATACseq consensus peak at TSS
1399	CRKL	ATACseq consensus peak at TSS
1400	CRMP1	ATACseq consensus peak at TSS
1404	HAPLN1	ATACseq consensus peak at TSS
1407	CRY1	ATACseq consensus peak at TSS
1408	CRY2	ATACseq consensus peak at TSS
1410	CRYAB	ATACseq consensus peak at TSS
1416	CRYBB2P1	ATACseq consensus peak at TSS
1429	CRYZ	ATACseq consensus peak at TSS
1431	CS	ATACseq consensus peak at TSS
1432	MAPK14	ATACseq consensus peak at TSS
1434	CSE1L	ATACseq consensus peak at TSS
1435	CSF1	ATACseq consensus peak at TSS
1445	CSK	ATACseq consensus peak at TSS
1452	CSNK1A1	ATACseq consensus peak at TSS
1453	CSNK1D	ATACseq consensus peak at TSS
1454	CSNK1E	ATACseq consensus peak at TSS
1455	CSNK1G2	ATACseq consensus peak at TSS
1456	CSNK1G3	ATACseq consensus peak at TSS
1457	CSNK2A1	ATACseq consensus peak at TSS
1459	CSNK2A2	ATACseq consensus peak at TSS
1460	CSNK2B	ATACseq consensus peak at TSS
1465	CSRP1	ATACseq consensus peak at TSS
1468	SLC25A10	ATACseq consensus peak at TSS
1471	CST3	ATACseq consensus peak at TSS
1476	CSTB	ATACseq consensus peak at TSS
1477	CSTF1	ATACseq consensus peak at TSS
1478	CSTF2	ATACseq consensus peak at TSS
1479	CSTF3	ATACseq consensus peak at TSS
1486	CTBS	ATACseq consensus peak at TSS
1487	CTBP1	ATACseq consensus peak at TSS
1488	CTBP2	ATACseq consensus peak at TSS
1489	CTF1	ATACseq consensus peak at TSS
1490	CCN2	ATACseq consensus peak at TSS
1491	CTH	ATACseq consensus peak at TSS
1495	CTNNA1	ATACseq consensus peak at TSS
1496	CTNNA2	ATACseq consensus peak at TSS
1497	CTNS	ATACseq consensus peak at TSS
1499	CTNNB1	ATACseq consensus peak at TSS
1500	CTNND1	ATACseq consensus peak at TSS
1501	CTNND2	ATACseq consensus peak at TSS
1503	CTPS1	ATACseq consensus peak at TSS
1508	CTSB	ATACseq consensus peak at TSS
1509	CTSD	ATACseq consensus peak at TSS
1512	CTSH	ATACseq consensus peak at TSS
1514	CTSL	ATACseq consensus peak at TSS
1519	CTSO	ATACseq consensus peak at TSS
1523	CUX1	ATACseq consensus peak at TSS
1525	CXADR	ATACseq consensus peak at TSS
1528	CYB5A	ATACseq consensus peak at TSS
1537	CYC1	ATACseq consensus peak at TSS
1540	CYLD	ATACseq consensus peak at TSS
1593	CYP27A1	ATACseq consensus peak at TSS
1595	CYP51A1	ATACseq consensus peak at TSS
1600	DAB1	ATACseq consensus peak at TSS
1601	DAB2	ATACseq consensus peak at TSS
1603	DAD1	ATACseq consensus peak at TSS
1604	CD55	ATACseq consensus peak at TSS
1605	DAG1	ATACseq consensus peak at TSS
1607	DGKB	ATACseq consensus peak at TSS
1608	DGKG	ATACseq consensus peak at TSS
1609	DGKQ	ATACseq consensus peak at TSS
1611	DAP	ATACseq consensus peak at TSS
1612	DAPK1	ATACseq consensus peak at TSS
1613	DAPK3	ATACseq consensus peak at TSS
1615	DARS1	ATACseq consensus peak at TSS
1616	DAXX	ATACseq consensus peak at TSS
1620	BRINP1	ATACseq consensus peak at TSS
1622	DBI	ATACseq consensus peak at TSS
1628	DBP	ATACseq consensus peak at TSS
1629	DBT	ATACseq consensus peak at TSS
1630	DCC	ATACseq consensus peak at TSS
1632	ECI1	ATACseq consensus peak at TSS
1633	DCK	ATACseq consensus peak at TSS
1635	DCTD	ATACseq consensus peak at TSS
1638	DCT	ATACseq consensus peak at TSS
1639	DCTN1	ATACseq consensus peak at TSS
1641	DCX	ATACseq consensus peak at TSS
1642	DDB1	ATACseq consensus peak at TSS
1643	DDB2	ATACseq consensus peak at TSS
1647	GADD45A	ATACseq consensus peak at TSS
1649	DDIT3	ATACseq consensus peak at TSS
1650	DDOST	ATACseq consensus peak at TSS
1653	DDX1	ATACseq consensus peak at TSS
1654	DDX3X	ATACseq consensus peak at TSS
1655	DDX5	ATACseq consensus peak at TSS
1656	DDX6	ATACseq consensus peak at TSS
1657	DMXL1	ATACseq consensus peak at TSS
1659	DHX8	ATACseq consensus peak at TSS
1660	DHX9	ATACseq consensus peak at TSS
1662	DDX10	ATACseq consensus peak at TSS
1663	DDX11	ATACseq consensus peak at TSS
1665	DHX15	ATACseq consensus peak at TSS
1666	DECR1	ATACseq consensus peak at TSS
1672	DEFB1	ATACseq consensus peak at TSS
1676	DFFA	ATACseq consensus peak at TSS
1677	DFFB	ATACseq consensus peak at TSS
1678	TIMM8A	ATACseq consensus peak at TSS
1687	GSDME	ATACseq consensus peak at TSS
1716	DGUOK	ATACseq consensus peak at TSS
1717	DHCR7	ATACseq consensus peak at TSS
1718	DHCR24	ATACseq consensus peak at TSS
1723	DHODH	ATACseq consensus peak at TSS
1725	DHPS	ATACseq consensus peak at TSS
1727	CYB5R3	ATACseq consensus peak at TSS
1728	NQO1	ATACseq consensus peak at TSS
1729	DIAPH1	ATACseq consensus peak at TSS
1730	DIAPH2	ATACseq consensus peak at TSS
1736	DKC1	ATACseq consensus peak at TSS
1737	DLAT	ATACseq consensus peak at TSS
1738	DLD	ATACseq consensus peak at TSS
1739	DLG1	ATACseq consensus peak at TSS
1740	DLG2	ATACseq consensus peak at TSS
1741	DLG3	ATACseq consensus peak at TSS
1742	DLG4	ATACseq consensus peak at TSS
1743	DLST	ATACseq consensus peak at TSS
1745	DLX1	ATACseq consensus peak at TSS
1746	DLX2	ATACseq consensus peak at TSS
1756	DMD	ATACseq consensus peak at TSS
1762	DMWD	ATACseq consensus peak at TSS
1763	DNA2	ATACseq consensus peak at TSS
1767	DNAH5	ATACseq consensus peak at TSS
1768	DNAH6	ATACseq consensus peak at TSS
1770	DNAH9	ATACseq consensus peak at TSS
1773	DNASE1	ATACseq consensus peak at TSS
1774	DNASE1L1	ATACseq consensus peak at TSS
1778	DYNC1H1	ATACseq consensus peak at TSS
1780	DYNC1I1	ATACseq consensus peak at TSS
1781	DYNC1I2	ATACseq consensus peak at TSS
1783	DYNC1LI2	ATACseq consensus peak at TSS
1785	DNM2	ATACseq consensus peak at TSS
1786	DNMT1	ATACseq consensus peak at TSS
1787	TRDMT1	ATACseq consensus peak at TSS
1788	DNMT3A	ATACseq consensus peak at TSS
1789	DNMT3B	ATACseq consensus peak at TSS
1795	DOCK3	ATACseq consensus peak at TSS
1796	DOK1	ATACseq consensus peak at TSS
1797	DXO	ATACseq consensus peak at TSS
1798	DPAGT1	ATACseq consensus peak at TSS
1801	DPH1	ATACseq consensus peak at TSS
1802	DPH2	ATACseq consensus peak at TSS
1804	DPP6	ATACseq consensus peak at TSS
1806	DPYD	ATACseq consensus peak at TSS
1808	DPYSL2	ATACseq consensus peak at TSS
1809	DPYSL3	ATACseq consensus peak at TSS
1810	DR1	ATACseq consensus peak at TSS
1812	DRD1	ATACseq consensus peak at TSS
1819	DRG2	ATACseq consensus peak at TSS
1822	ATN1	ATACseq consensus peak at TSS
1824	DSC2	ATACseq consensus peak at TSS
1827	RCAN1	ATACseq consensus peak at TSS
1831	TSC22D3	ATACseq consensus peak at TSS
1836	SLC26A2	ATACseq consensus peak at TSS
1837	DTNA	ATACseq consensus peak at TSS
1838	DTNB	ATACseq consensus peak at TSS
1839	HBEGF	ATACseq consensus peak at TSS
1840	DTX1	ATACseq consensus peak at TSS
1841	DTYMK	ATACseq consensus peak at TSS
1843	DUSP1	ATACseq consensus peak at TSS
1844	DUSP2	ATACseq consensus peak at TSS
1845	DUSP3	ATACseq consensus peak at TSS
1846	DUSP4	ATACseq consensus peak at TSS
1847	DUSP5	ATACseq consensus peak at TSS
1848	DUSP6	ATACseq consensus peak at TSS
1849	DUSP7	ATACseq consensus peak at TSS
1850	DUSP8	ATACseq consensus peak at TSS
1854	DUT	ATACseq consensus peak at TSS
1855	DVL1	ATACseq consensus peak at TSS
1856	DVL2	ATACseq consensus peak at TSS
1857	DVL3	ATACseq consensus peak at TSS
1859	DYRK1A	ATACseq consensus peak at TSS
1861	TOR1A	ATACseq consensus peak at TSS
1869	E2F1	ATACseq consensus peak at TSS
1871	E2F3	ATACseq consensus peak at TSS
1874	E2F4	ATACseq consensus peak at TSS
1875	E2F5	ATACseq consensus peak at TSS
1876	E2F6	ATACseq consensus peak at TSS
1877	E4F1	ATACseq consensus peak at TSS
1889	ECE1	ATACseq consensus peak at TSS
1891	ECH1	ATACseq consensus peak at TSS
1892	ECHS1	ATACseq consensus peak at TSS
1894	ECT2	ATACseq consensus peak at TSS
1901	S1PR1	ATACseq consensus peak at TSS
1906	EDN1	ATACseq consensus peak at TSS
1909	EDNRA	ATACseq consensus peak at TSS
1910	EDNRB	ATACseq consensus peak at TSS
1911	PHC1	ATACseq consensus peak at TSS
1912	PHC2	ATACseq consensus peak at TSS
1915	EEF1A1	ATACseq consensus peak at TSS
1933	EEF1B2	ATACseq consensus peak at TSS
1936	EEF1D	ATACseq consensus peak at TSS
1937	EEF1G	ATACseq consensus peak at TSS
1939	EIF2D	ATACseq consensus peak at TSS
1945	EFNA4	ATACseq consensus peak at TSS
1946	EFNA5	ATACseq consensus peak at TSS
1947	EFNB1	ATACseq consensus peak at TSS
1948	EFNB2	ATACseq consensus peak at TSS
1951	CELSR3	ATACseq consensus peak at TSS
1953	MEGF6	ATACseq consensus peak at TSS
1954	MEGF8	ATACseq consensus peak at TSS
1955	MEGF9	ATACseq consensus peak at TSS
1956	EGFR	ATACseq consensus peak at TSS
1958	EGR1	ATACseq consensus peak at TSS
1964	EIF1AX	ATACseq consensus peak at TSS
1965	EIF2S1	ATACseq consensus peak at TSS
1967	EIF2B1	ATACseq consensus peak at TSS
1968	EIF2S3	ATACseq consensus peak at TSS
1973	EIF4A1	ATACseq consensus peak at TSS
1974	EIF4A2	ATACseq consensus peak at TSS
1975	EIF4B	ATACseq consensus peak at TSS
1977	EIF4E	ATACseq consensus peak at TSS
1978	EIF4EBP1	ATACseq consensus peak at TSS
1979	EIF4EBP2	ATACseq consensus peak at TSS
1981	EIF4G1	ATACseq consensus peak at TSS
1982	EIF4G2	ATACseq consensus peak at TSS
1983	EIF5	ATACseq consensus peak at TSS
1984	EIF5A	ATACseq consensus peak at TSS
1992	SERPINB1	ATACseq consensus peak at TSS
1993	ELAVL2	ATACseq consensus peak at TSS
1997	ELF1	ATACseq consensus peak at TSS
1998	ELF2	ATACseq consensus peak at TSS
2002	ELK1	ATACseq consensus peak at TSS
2005	ELK4	ATACseq consensus peak at TSS
2009	EML1	ATACseq consensus peak at TSS
2010	EMD	ATACseq consensus peak at TSS
2011	MARK2	ATACseq consensus peak at TSS
2013	EMP2	ATACseq consensus peak at TSS
2017	CTTN	ATACseq consensus peak at TSS
2021	ENDOG	ATACseq consensus peak at TSS
2023	ENO1	ATACseq consensus peak at TSS
2026	ENO2	ATACseq consensus peak at TSS
2027	ENO3	ATACseq consensus peak at TSS
2029	ENSA	ATACseq consensus peak at TSS
2033	EP300	ATACseq consensus peak at TSS
2035	EPB41	ATACseq consensus peak at TSS
2036	EPB41L1	ATACseq consensus peak at TSS
2037	EPB41L2	ATACseq consensus peak at TSS
2039	DMTN	ATACseq consensus peak at TSS
2040	STOM	ATACseq consensus peak at TSS
2042	EPHA3	ATACseq consensus peak at TSS
2043	EPHA4	ATACseq consensus peak at TSS
2044	EPHA5	ATACseq consensus peak at TSS
2045	EPHA7	ATACseq consensus peak at TSS
2047	EPHB1	ATACseq consensus peak at TSS
2048	EPHB2	ATACseq consensus peak at TSS
2049	EPHB3	ATACseq consensus peak at TSS
2051	EPHB6	ATACseq consensus peak at TSS
2052	EPHX1	ATACseq consensus peak at TSS
2053	EPHX2	ATACseq consensus peak at TSS
2054	STX2	ATACseq consensus peak at TSS
2055	CLN8	ATACseq consensus peak at TSS
2058	EPRS1	ATACseq consensus peak at TSS
2059	EPS8	ATACseq consensus peak at TSS
2060	EPS15	ATACseq consensus peak at TSS
2064	ERBB2	ATACseq consensus peak at TSS
2066	ERBB4	ATACseq consensus peak at TSS
2067	ERCC1	ATACseq consensus peak at TSS
2068	ERCC2	ATACseq consensus peak at TSS
2071	ERCC3	ATACseq consensus peak at TSS
2072	ERCC4	ATACseq consensus peak at TSS
2073	ERCC5	ATACseq consensus peak at TSS
2074	ERCC6	ATACseq consensus peak at TSS
2077	ERF	ATACseq consensus peak at TSS
2079	ERH	ATACseq consensus peak at TSS
2081	ERN1	ATACseq consensus peak at TSS
2086	ERV3-1	ATACseq consensus peak at TSS
2098	ESD	ATACseq consensus peak at TSS
2100	ESR2	ATACseq consensus peak at TSS
2101	ESRRA	ATACseq consensus peak at TSS
2104	ESRRG	ATACseq consensus peak at TSS
2107	ETF1	ATACseq consensus peak at TSS
2108	ETFA	ATACseq consensus peak at TSS
2110	ETFDH	ATACseq consensus peak at TSS
2113	ETS1	ATACseq consensus peak at TSS
2114	ETS2	ATACseq consensus peak at TSS
2115	ETV1	ATACseq consensus peak at TSS
2117	ETV3	ATACseq consensus peak at TSS
2119	ETV5	ATACseq consensus peak at TSS
2120	ETV6	ATACseq consensus peak at TSS
2130	EWSR1	ATACseq consensus peak at TSS
2131	EXT1	ATACseq consensus peak at TSS
2132	EXT2	ATACseq consensus peak at TSS
2135	EXTL2	ATACseq consensus peak at TSS
2137	EXTL3	ATACseq consensus peak at TSS
2138	EYA1	ATACseq consensus peak at TSS
2140	EYA3	ATACseq consensus peak at TSS
2146	EZH2	ATACseq consensus peak at TSS
2152	F3	ATACseq consensus peak at TSS
2153	F5	ATACseq consensus peak at TSS
2170	FABP3	ATACseq consensus peak at TSS
2171	FABP5	ATACseq consensus peak at TSS
2173	FABP7	ATACseq consensus peak at TSS
2175	FANCA	ATACseq consensus peak at TSS
2176	FANCC	ATACseq consensus peak at TSS
2177	FANCD2	ATACseq consensus peak at TSS
2180	ACSL1	ATACseq consensus peak at TSS
2181	ACSL3	ATACseq consensus peak at TSS
2182	ACSL4	ATACseq consensus peak at TSS
2184	FAH	ATACseq consensus peak at TSS
2185	PTK2B	ATACseq consensus peak at TSS
2186	BPTF	ATACseq consensus peak at TSS
2187	FANCB	ATACseq consensus peak at TSS
2188	FANCF	ATACseq consensus peak at TSS
2189	FANCG	ATACseq consensus peak at TSS
2193	FARSA	ATACseq consensus peak at TSS
2194	FASN	ATACseq consensus peak at TSS
2195	FAT1	ATACseq consensus peak at TSS
2200	FBN1	ATACseq consensus peak at TSS
2201	FBN2	ATACseq consensus peak at TSS
2202	EFEMP1	ATACseq consensus peak at TSS
2218	FKTN	ATACseq consensus peak at TSS
2222	FDFT1	ATACseq consensus peak at TSS
2224	FDPS	ATACseq consensus peak at TSS
2230	FDX1	ATACseq consensus peak at TSS
2232	FDXR	ATACseq consensus peak at TSS
2235	FECH	ATACseq consensus peak at TSS
2237	FEN1	ATACseq consensus peak at TSS
2241	FER	ATACseq consensus peak at TSS
2245	FGD1	ATACseq consensus peak at TSS
2246	FGF1	ATACseq consensus peak at TSS
2247	FGF2	ATACseq consensus peak at TSS
2254	FGF9	ATACseq consensus peak at TSS
2255	FGF10	ATACseq consensus peak at TSS
2257	FGF12	ATACseq consensus peak at TSS
2258	FGF13	ATACseq consensus peak at TSS
2259	FGF14	ATACseq consensus peak at TSS
2260	FGFR1	ATACseq consensus peak at TSS
2262	GPC5	ATACseq consensus peak at TSS
2263	FGFR2	ATACseq consensus peak at TSS
2271	FH	ATACseq consensus peak at TSS
2272	FHIT	ATACseq consensus peak at TSS
2273	FHL1	ATACseq consensus peak at TSS
2280	FKBP1A	ATACseq consensus peak at TSS
2286	FKBP2	ATACseq consensus peak at TSS
2287	FKBP3	ATACseq consensus peak at TSS
2288	FKBP4	ATACseq consensus peak at TSS
2290	FOXG1	ATACseq consensus peak at TSS
2302	FOXJ1	ATACseq consensus peak at TSS
2305	FOXM1	ATACseq consensus peak at TSS
2308	FOXO1	ATACseq consensus peak at TSS
2309	FOXO3	ATACseq consensus peak at TSS
2310	FOXO3B	ATACseq consensus peak at TSS
2314	FLII	ATACseq consensus peak at TSS
2317	FLNB	ATACseq consensus peak at TSS
2319	FLOT2	ATACseq consensus peak at TSS
2329	FMO4	ATACseq consensus peak at TSS
2332	FMR1	ATACseq consensus peak at TSS
2339	FNTA	ATACseq consensus peak at TSS
2342	FNTB	ATACseq consensus peak at TSS
2346	FOLH1	ATACseq consensus peak at TSS
2348	FOLR1	ATACseq consensus peak at TSS
2353	FOS	ATACseq consensus peak at TSS
2355	FOSL2	ATACseq consensus peak at TSS
2356	FPGS	ATACseq consensus peak at TSS
2395	FXN	ATACseq consensus peak at TSS
2444	FRK	ATACseq consensus peak at TSS
2475	MTOR	ATACseq consensus peak at TSS
2483	FRG1	ATACseq consensus peak at TSS
2487	FRZB	ATACseq consensus peak at TSS
2491	CENPI	ATACseq consensus peak at TSS
2494	NR5A2	ATACseq consensus peak at TSS
2495	FTH1	ATACseq consensus peak at TSS
2512	FTL	ATACseq consensus peak at TSS
2517	FUCA1	ATACseq consensus peak at TSS
2519	FUCA2	ATACseq consensus peak at TSS
2521	FUS	ATACseq consensus peak at TSS
2526	FUT4	ATACseq consensus peak at TSS
2530	FUT8	ATACseq consensus peak at TSS
2531	KDSR	ATACseq consensus peak at TSS
2533	FYB1	ATACseq consensus peak at TSS
2534	FYN	ATACseq consensus peak at TSS
2537	IFI6	ATACseq consensus peak at TSS
2539	G6PD	ATACseq consensus peak at TSS
2542	SLC37A4	ATACseq consensus peak at TSS
2547	XRCC6	ATACseq consensus peak at TSS
2548	GAA	ATACseq consensus peak at TSS
2549	GAB1	ATACseq consensus peak at TSS
2550	GABBR1	ATACseq consensus peak at TSS
2551	GABPA	ATACseq consensus peak at TSS
2553	GABPB1	ATACseq consensus peak at TSS
2554	GABRA1	ATACseq consensus peak at TSS
2555	GABRA2	ATACseq consensus peak at TSS
2556	GABRA3	ATACseq consensus peak at TSS
2557	GABRA4	ATACseq consensus peak at TSS
2558	GABRA5	ATACseq consensus peak at TSS
2560	GABRB1	ATACseq consensus peak at TSS
2561	GABRB2	ATACseq consensus peak at TSS
2562	GABRB3	ATACseq consensus peak at TSS
2565	GABRG1	ATACseq consensus peak at TSS
2571	GAD1	ATACseq consensus peak at TSS
2572	GAD2	ATACseq consensus peak at TSS
2580	GAK	ATACseq consensus peak at TSS
2581	GALC	ATACseq consensus peak at TSS
2582	GALE	ATACseq consensus peak at TSS
2583	B4GALNT1	ATACseq consensus peak at TSS
2585	GALK2	ATACseq consensus peak at TSS
2588	GALNS	ATACseq consensus peak at TSS
2589	GALNT1	ATACseq consensus peak at TSS
2590	GALNT2	ATACseq consensus peak at TSS
2592	GALT	ATACseq consensus peak at TSS
2595	GANC	ATACseq consensus peak at TSS
2597	GAPDH	ATACseq consensus peak at TSS
2617	GARS1	ATACseq consensus peak at TSS
2618	GART	ATACseq consensus peak at TSS
2619	GAS1	ATACseq consensus peak at TSS
2620	GAS2	ATACseq consensus peak at TSS
2621	GAS6	ATACseq consensus peak at TSS
2622	GAS8	ATACseq consensus peak at TSS
2628	GATM	ATACseq consensus peak at TSS
2629	GBA	ATACseq consensus peak at TSS
2630	GBAP1	ATACseq consensus peak at TSS
2631	NIPSNAP2	ATACseq consensus peak at TSS
2632	GBE1	ATACseq consensus peak at TSS
2639	GCDH	ATACseq consensus peak at TSS
2643	GCH1	ATACseq consensus peak at TSS
2644	GCHFR	ATACseq consensus peak at TSS
2645	GCK	ATACseq consensus peak at TSS
2647	BLOC1S1	ATACseq consensus peak at TSS
2649	NR6A1	ATACseq consensus peak at TSS
2651	GCNT2	ATACseq consensus peak at TSS
2653	GCSH	ATACseq consensus peak at TSS
2657	GDF1	ATACseq consensus peak at TSS
2661	GDF9	ATACseq consensus peak at TSS
2662	GDF10	ATACseq consensus peak at TSS
2664	GDI1	ATACseq consensus peak at TSS
2665	GDI2	ATACseq consensus peak at TSS
2669	GEM	ATACseq consensus peak at TSS
2671	GFER	ATACseq consensus peak at TSS
2673	GFPT1	ATACseq consensus peak at TSS
2674	GFRA1	ATACseq consensus peak at TSS
2675	GFRA2	ATACseq consensus peak at TSS
2677	GGCX	ATACseq consensus peak at TSS
2683	B4GALT1	ATACseq consensus peak at TSS
2690	GHR	ATACseq consensus peak at TSS
2710	GK	ATACseq consensus peak at TSS
2717	GLA	ATACseq consensus peak at TSS
2720	GLB1	ATACseq consensus peak at TSS
2729	GCLC	ATACseq consensus peak at TSS
2730	GCLM	ATACseq consensus peak at TSS
2731	GLDC	ATACseq consensus peak at TSS
2733	GLE1	ATACseq consensus peak at TSS
2734	GLG1	ATACseq consensus peak at TSS
2736	GLI2	ATACseq consensus peak at TSS
2737	GLI3	ATACseq consensus peak at TSS
2738	GLI4	ATACseq consensus peak at TSS
2739	GLO1	ATACseq consensus peak at TSS
2741	GLRA1	ATACseq consensus peak at TSS
2743	GLRB	ATACseq consensus peak at TSS
2744	GLS	ATACseq consensus peak at TSS
2745	GLRX	ATACseq consensus peak at TSS
2746	GLUD1	ATACseq consensus peak at TSS
2749	GLUD1P3	ATACseq consensus peak at TSS
2752	GLUL	ATACseq consensus peak at TSS
2760	GM2A	ATACseq consensus peak at TSS
2762	GMDS	ATACseq consensus peak at TSS
2764	GMFB	ATACseq consensus peak at TSS
2766	GMPR	ATACseq consensus peak at TSS
2767	GNA11	ATACseq consensus peak at TSS
2768	GNA12	ATACseq consensus peak at TSS
2770	GNAI1	ATACseq consensus peak at TSS
2771	GNAI2	ATACseq consensus peak at TSS
2773	GNAI3	ATACseq consensus peak at TSS
2774	GNAL	ATACseq consensus peak at TSS
2775	GNAO1	ATACseq consensus peak at TSS
2776	GNAQ	ATACseq consensus peak at TSS
2778	GNAS	ATACseq consensus peak at TSS
2781	GNAZ	ATACseq consensus peak at TSS
2782	GNB1	ATACseq consensus peak at TSS
2783	GNB2	ATACseq consensus peak at TSS
2785	GNG3	ATACseq consensus peak at TSS
2786	GNG4	ATACseq consensus peak at TSS
2787	GNG5	ATACseq consensus peak at TSS
2790	GNG10	ATACseq consensus peak at TSS
2794	GNL1	ATACseq consensus peak at TSS
2799	GNS	ATACseq consensus peak at TSS
2800	GOLGA1	ATACseq consensus peak at TSS
2801	GOLGA2	ATACseq consensus peak at TSS
2802	GOLGA3	ATACseq consensus peak at TSS
2803	GOLGA4	ATACseq consensus peak at TSS
2804	GOLGB1	ATACseq consensus peak at TSS
2805	GOT1	ATACseq consensus peak at TSS
2806	GOT2	ATACseq consensus peak at TSS
2817	GPC1	ATACseq consensus peak at TSS
2820	GPD2	ATACseq consensus peak at TSS
2821	GPI	ATACseq consensus peak at TSS
2822	GPLD1	ATACseq consensus peak at TSS
2823	GPM6A	ATACseq consensus peak at TSS
2824	GPM6B	ATACseq consensus peak at TSS
2827	GPR3	ATACseq consensus peak at TSS
2842	GPR19	ATACseq consensus peak at TSS
2844	GPR21	ATACseq consensus peak at TSS
2845	GPR22	ATACseq consensus peak at TSS
2850	GPR27	ATACseq consensus peak at TSS
2861	GPR37	ATACseq consensus peak at TSS
2863	GPR39	ATACseq consensus peak at TSS
2868	GRK4	ATACseq consensus peak at TSS
2869	GRK5	ATACseq consensus peak at TSS
2870	GRK6	ATACseq consensus peak at TSS
2872	MKNK2	ATACseq consensus peak at TSS
2874	GPS2	ATACseq consensus peak at TSS
2875	GPT	ATACseq consensus peak at TSS
2876	GPX1	ATACseq consensus peak at TSS
2878	GPX3	ATACseq consensus peak at TSS
2879	GPX4	ATACseq consensus peak at TSS
2882	GPX7	ATACseq consensus peak at TSS
2885	GRB2	ATACseq consensus peak at TSS
2887	GRB10	ATACseq consensus peak at TSS
2888	GRB14	ATACseq consensus peak at TSS
2890	GRIA1	ATACseq consensus peak at TSS
2891	GRIA2	ATACseq consensus peak at TSS
2893	GRIA4	ATACseq consensus peak at TSS
2894	GRID1	ATACseq consensus peak at TSS
2895	GRID2	ATACseq consensus peak at TSS
2896	GRN	ATACseq consensus peak at TSS
2897	GRIK1	ATACseq consensus peak at TSS
2900	GRIK4	ATACseq consensus peak at TSS
2903	GRIN2A	ATACseq consensus peak at TSS
2908	NR3C1	ATACseq consensus peak at TSS
2911	GRM1	ATACseq consensus peak at TSS
2913	GRM3	ATACseq consensus peak at TSS
2915	GRM5	ATACseq consensus peak at TSS
2918	GRM8	ATACseq consensus peak at TSS
2920	CXCL2	ATACseq consensus peak at TSS
2921	CXCL3	ATACseq consensus peak at TSS
2923	PDIA3	ATACseq consensus peak at TSS
2925	GRPR	ATACseq consensus peak at TSS
2926	GRSF1	ATACseq consensus peak at TSS
2931	GSK3A	ATACseq consensus peak at TSS
2932	GSK3B	ATACseq consensus peak at TSS
2934	GSN	ATACseq consensus peak at TSS
2935	GSPT1	ATACseq consensus peak at TSS
2936	GSR	ATACseq consensus peak at TSS
2937	GSS	ATACseq consensus peak at TSS
2941	GSTA4	ATACseq consensus peak at TSS
2946	GSTM2	ATACseq consensus peak at TSS
2948	GSTM4	ATACseq consensus peak at TSS
2954	GSTZ1	ATACseq consensus peak at TSS
2956	MSH6	ATACseq consensus peak at TSS
2957	GTF2A1	ATACseq consensus peak at TSS
2958	GTF2A2	ATACseq consensus peak at TSS
2959	GTF2B	ATACseq consensus peak at TSS
2960	GTF2E1	ATACseq consensus peak at TSS
2961	GTF2E2	ATACseq consensus peak at TSS
2962	GTF2F1	ATACseq consensus peak at TSS
2963	GTF2F2	ATACseq consensus peak at TSS
2965	GTF2H1	ATACseq consensus peak at TSS
2967	GTF2H3	ATACseq consensus peak at TSS
2968	GTF2H4	ATACseq consensus peak at TSS
2969	GTF2I	ATACseq consensus peak at TSS
2971	GTF3A	ATACseq consensus peak at TSS
2972	BRF1	ATACseq consensus peak at TSS
2975	GTF3C1	ATACseq consensus peak at TSS
2976	GTF3C2	ATACseq consensus peak at TSS
2977	GUCY1A2	ATACseq consensus peak at TSS
2982	GUCY1A1	ATACseq consensus peak at TSS
2983	GUCY1B1	ATACseq consensus peak at TSS
2987	GUK1	ATACseq consensus peak at TSS
2990	GUSB	ATACseq consensus peak at TSS
2992	GYG1	ATACseq consensus peak at TSS
2995	GYPC	ATACseq consensus peak at TSS
2996	GYPE	ATACseq consensus peak at TSS
2997	GYS1	ATACseq consensus peak at TSS
3005	H1-0	ATACseq consensus peak at TSS
3006	H1-2	ATACseq consensus peak at TSS
3008	H1-4	ATACseq consensus peak at TSS
3013	H2AC7	ATACseq consensus peak at TSS
3014	H2AX	ATACseq consensus peak at TSS
3015	H2AZ1	ATACseq consensus peak at TSS
3017	H2BC5	ATACseq consensus peak at TSS
3018	H2BC3	ATACseq consensus peak at TSS
3020	H3-3A	ATACseq consensus peak at TSS
3021	H3-3B	ATACseq consensus peak at TSS
3028	HSD17B10	ATACseq consensus peak at TSS
3029	HAGH	ATACseq consensus peak at TSS
3030	HADHA	ATACseq consensus peak at TSS
3032	HADHB	ATACseq consensus peak at TSS
3033	HADH	ATACseq consensus peak at TSS
3035	HARS1	ATACseq consensus peak at TSS
3038	HAS3	ATACseq consensus peak at TSS
3052	HCCS	ATACseq consensus peak at TSS
3054	HCFC1	ATACseq consensus peak at TSS
3064	HTT	ATACseq consensus peak at TSS
3065	HDAC1	ATACseq consensus peak at TSS
3066	HDAC2	ATACseq consensus peak at TSS
3068	HDGF	ATACseq consensus peak at TSS
3069	HDLBP	ATACseq consensus peak at TSS
3070	HELLS	ATACseq consensus peak at TSS
3073	HEXA	ATACseq consensus peak at TSS
3074	HEXB	ATACseq consensus peak at TSS
3084	NRG1	ATACseq consensus peak at TSS
3091	HIF1A	ATACseq consensus peak at TSS
3092	HIP1	ATACseq consensus peak at TSS
3093	UBE2K	ATACseq consensus peak at TSS
3094	HINT1	ATACseq consensus peak at TSS
3097	HIVEP2	ATACseq consensus peak at TSS
3098	HK1	ATACseq consensus peak at TSS
3104	ZBTB48	ATACseq consensus peak at TSS
3105	HLA-A	ATACseq consensus peak at TSS
3107	HLA-C	ATACseq consensus peak at TSS
3131	HLF	ATACseq consensus peak at TSS
3134	HLA-F	ATACseq consensus peak at TSS
3136	HLA-H	ATACseq consensus peak at TSS
3138	HLA-K	ATACseq consensus peak at TSS
3139	HLA-L	ATACseq consensus peak at TSS
3140	MR1	ATACseq consensus peak at TSS
3141	HLCS	ATACseq consensus peak at TSS
3142	HLX	ATACseq consensus peak at TSS
3145	HMBS	ATACseq consensus peak at TSS
3146	HMGB1	ATACseq consensus peak at TSS
[truncated: 15,020 more rows]

## Sheet: 9
ENTREZID	GENEID	Evidence of expression		Supplementary Table 3	List of genes with accessible TSS regions in microglia from control donors
[truncated: 15,264 more rows]

[truncated: 53 more sheets: 10, 11, 12, 13, 14, 15, 16, 17, 18, 19, 20, 21, 22, 23, 24, 25, 26, 27, 28, 29 …]
